# Supplementary material for: Serial X-ray liquidography: multi-dimensional assay framework for exploring biomolecular structural dynamics with microgram quantities
Source: Nat Commun. 2024 Jul 26;15:6287. doi: 10.1038/s41467-024-50696-0 (PMC11282289; doi:10.1038/s41467-024-50696-0)
Supplement: Supplementary file 4 — Source Data [file 41467_2024_50696_MOESM4_ESM.xlsx]

## Sheet: Figure 2b
Figure 2b	Static scattering sginal (Each component)
q	Film	Film+SXL chip	Film+SXL chip+Buffer	Film+SXL chip+Ground	Film+SXL chip+Δt
0.02571	16277.7	33785.6	34119.7	154305	143690
0.02777	15350	32260.1	32739.4	150555	140250
0.02983	14508.5	30795.3	31406.4	146626	136681
0.03188	13753.4	29391.3	30120.9	142518	132984
0.03394	13084.6	28048.1	28882.7	138230	129159
0.036	12502	26765.7	27692	133762	125206
0.03806	12039.6	25533.5	26548.6	128956	120954
0.04011	11652.8	24375.5	25452.6	124050	116684
0.04217	11323.7	23277	24404	119049	112352
0.04423	11042.6	22248.6	23402.8	114050	108037
0.04628	10797	21270.9	22449	109003	103691
0.04834	10584.5	20354.2	21542.6	104045	99366.8
0.0504	10394.6	19484.2	20683.6	99098.4	94998.5
0.05245	10229.9	18675.3	19872	94240.6	90708.4
0.05451	10085.7	17928	19107.8	89509	86535.2
0.05657	9959.27	17230.6	18390.9	84893.2	82476.7
0.05863	9847.56	16590.9	17755.4	80446.1	78579.4
0.06068	9741.04	15989.6	17173.9	76071.8	74722.4
0.06274	9656.76	15446	16636.1	71860.5	70971.4
0.0648	9592.58	14954.8	16145.2	67779.4	67309.4
0.06685	9536.42	14505.2	15693.1	63857	63744.6
0.06891	9482.35	14090.4	15283	60100.1	60294.2
0.07097	9434.27	13708.2	14908.5	56501.5	56939.7
0.07303	9396.45	13363.2	14566	53107.3	53753.1
0.07508	9356.24	13045.1	14256.4	49902	50725.4
0.07714	9317.64	12759.7	13973.1	46930.8	47896.3
0.0792	9278.81	12496.2	13715.7	44159.1	45212.5
0.08125	9241	12251.7	13481.2	41565.7	42664.8
0.08331	9215.16	12036.3	13270.3	39165.5	40287.9
0.08537	9198.21	11845.6	13080.7	36931.5	38049.1
0.08742	9179.81	11668.3	12907	34840.4	35932
0.08948	9161.55	11502.6	12748.1	32874.3	33931.1
0.09154	9148.76	11352.9	12600.5	31053.4	32063.5
0.0936	9136.89	11212.2	12466.9	29351.7	30303
0.09565	9125.91	11081.8	12343.9	27769.5	28655.8
0.09771	9117.34	10959.9	12232.5	26307.7	27124.2
0.09977	9109.39	10846	12129.3	24965.7	25701.3
0.10182	9103.57	10744.5	12032.1	23755.2	24411.3
0.10388	9094.45	10650.1	11946.3	22651.5	23226.4
0.10594	9086.07	10567.2	11866.3	21655	22149.3
0.10799	9076.58	10488	11789.9	20729.9	21163.5
0.11005	9066.88	10415.5	11720.1	19878.6	20268.2
0.11211	9058.24	10348.7	11655.9	19101.6	19448.3
0.11417	9049.51	10287	11595.7	18388.1	18690.3
0.11622	9044.13	10228.9	11538	17737.8	18001.3
0.11828	9039.22	10171.4	11484.1	17139.1	17372.4
0.12034	9035.25	10119.4	11433.1	16597.1	16807
0.12239	9031.69	10072.4	11386	16102.9	16288.9
0.12445	9027.32	10028.8	11341.9	15654.2	15811.7
0.12651	9021.23	9985.84	11299.9	15244.5	15377.4
0.12856	9014.68	9943.02	11260.2	14865.2	14985.6
0.13062	9011.12	9907.19	11221.9	14520.6	14628.6
0.13268	9004.9	9870.99	11186	14202.5	14299.5
0.13473	8998.98	9837.1	11150.9	13915.9	14004.5
0.13679	8992.22	9800.86	11118.6	13651.3	13731.9
0.13885	8986.84	9768.83	11088.7	13408	13484.3
0.14091	8979.92	9739.44	11059.2	13187.8	13265.9
0.14296	8971.77	9711.96	11031.7	12987.9	13060.1
0.14502	8965.57	9686.31	11003.9	12810.7	12874.9
0.14708	8957.52	9658.99	10977.8	12648.3	12706.4
0.14913	8952	9634.84	10952	12503.1	12559.5
0.15119	8945.88	9612.06	10927.9	12371.4	12427.7
0.15325	8937.93	9587.96	10904.4	12253.2	12308.2
0.1553	8930.8	9563.07	10882.2	12148.6	12200.2
0.15736	8926.06	9540.62	10860.1	12050.8	12101.1
0.15942	8921.8	9522.34	10837.6	11965	12013
0.16147	8913.75	9503.75	10816.4	11885.6	11937
0.16353	8906.43	9486.6	10795.1	11815.2	11874.7
0.16559	8896.83	9467	10774.3	11751	11817.9
0.16764	8886.12	9447.39	10753.2	11696.4	11766.6
0.1697	8875.61	9425.77	10733.1	11645.4	11722.2
0.17176	8864.08	9401.65	10714.2	11597.1	11680.8
0.17382	8855.02	9380.63	10694.1	11556.9	11640.7
0.17587	8843.44	9358.83	10674	11518	11598
0.17793	8834.89	9341.52	10653	11483	11552.5
0.17999	8822.65	9323.92	10632.5	11450.3	11510.7
0.18204	8808.53	9305.92	10611.3	11419.7	11476.6
0.1841	8793.34	9287.84	10590.3	11391.9	11444.9
0.18616	8775.52	9267.9	10569.5	11364.8	11412.7
0.18821	8758.1	9248.99	10547.5	11340.4	11386.1
0.19027	8739.4	9225.76	10526.3	11312.2	11363.9
0.19233	8722.85	9201.7	10504.2	11284.5	11346.9
0.19438	8705.55	9179.79	10483	11257.3	11325.5
0.19644	8687.1	9158.2	10461.4	11229.7	11297.3
0.1985	8668.68	9138.32	10439.6	11201.3	11267.3
0.20055	8650.34	9118.75	10418.6	11172.4	11241.1
0.20261	8634.14	9102.03	10397.7	11147.7	11216.7
0.20467	8617.11	9085.49	10378.4	11122.6	11188.7
0.20672	8602.02	9070.05	10359.4	11100	11159.3
0.20878	8586.22	9053.5	10341.9	11075.1	11132.9
0.21084	8570.61	9036.67	10325.1	11052.2	11107
0.21289	8555.17	9018.9	10309.9	11029.6	11083
0.21495	8539.47	9002.48	10296.2	11009.4	11055.3
0.21701	8526.21	8987.35	10282.9	10990.2	11026.3
0.21906	8512.38	8973.1	10270.7	10967.8	11001.8
0.22112	8502.13	8962.89	10259.2	10947.5	10980.2
0.22318	8494.84	8955.92	10249.8	10927.9	10960.3
0.22523	8489.68	8951.17	10241.4	10906.8	10940.2
0.22729	8485.29	8946.82	10234.1	10889.5	10920.3
0.22935	8479.88	8941.62	10228.3	10869	10900.2
0.2314	8474.58	8937.73	10223.2	10851.5	10876.5
0.23346	8466.19	8932.72	10220.1	10833.2	10850
0.23552	8459.67	8932.42	10217.7	10817.1	10824.5
0.23757	8452.67	8930.47	10215.8	10799	10800.5
0.23963	8444.26	8927.98	10214.5	10778.7	10780.8
0.24169	8437.7	8926.52	10213.9	10756.3	10763.4
0.24374	8433.92	8924.59	10213.5	10732.2	10750
0.2458	8431.93	8924.87	10213.3	10708.4	10737.6
0.24786	8429.14	8923.17	10213.5	10687.6	10722.3
0.24991	8426.71	8921.95	10213.4	10666.5	10705.7
0.25197	8423.67	8920.7	10212.9	10647.9	10681
0.25403	8420.1	8920.86	10212.3	10630.6	10655
0.25608	8417.45	8922.96	10212	10614	10631.1
0.25814	8412.59	8922.29	10211.7	10599.3	10608.1
0.2602	8405	8920.26	10211.6	10584.9	10592.6
0.26225	8397.15	8918.1	10211.7	10567.8	10578.9
0.26431	8389.43	8916.39	10210.8	10551.8	10567.3
0.26637	8380.38	8914.86	10209.4	10535.9	10557.1
0.26842	8371.23	8911.77	10207.3	10521.2	10545.9
0.27048	8361.87	8908.35	10204.9	10505.8	10533.6
0.27254	8351.7	8904.64	10202.7	10489.3	10514
0.27459	8343.69	8902.06	10199.6	10472.8	10498.3
0.27665	8336.51	8898.62	10196.5	10456.1	10482.4
0.2787	8328.6	8895.59	10192.5	10443.1	10467.8
0.28076	8318.26	8891.11	10188	10430	10452.3
0.28282	8308.93	8887.15	10183	10418.7	10438.2
0.28487	8298.49	8881.72	10178.2	10409.1	10428.2
0.28693	8286.7	8875.38	10173	10401.6	10422.7
0.28899	8274.88	8869.16	10167.5	10396.3	10417.2
0.29104	8263.89	8862.23	10162.1	10391.1	10414.1
0.2931	8254.24	8856.89	10156.1	10387	10410.4
0.29516	8244.99	8852.55	10150.4	10382.7	10406.4
0.29721	8236.91	8848.91	10143.9	10380.6	10403.2
0.29927	8227.42	8844.71	10137	10379.3	10397.5
0.30133	8215.98	8838.56	10130.6	10375.7	10387.4
0.30338	8205.73	8830.91	10123.5	10372.8	10382.8
0.30544	8193.4	8821.47	10116.6	10369.8	10383.3
0.3075	8181.42	8813.73	10109.4	10369.1	10389.3
0.30955	8168.33	8806.46	10102.2	10367.5	10391.4
0.31161	8156.04	8798.79	10094.5	10365.2	10390.8
0.31366	8145.08	8791.56	10086.5	10363.3	10386.9
0.31572	8132.63	8784.18	10079.1	10360.6	10381.9
0.31778	8120.84	8776.54	10071.3	10359.8	10377.7
0.31983	8107.1	8768.24	10063.9	10357	10369.6
0.32189	8093.95	8762.26	10056.1	10353.5	10364
0.32395	8081.14	8754.82	10047.5	10350.2	10361.8
0.326	8068.12	8747.16	10038.4	10348.4	10359.8
0.32806	8056	8739.45	10029.6	10345.5	10358.6
0.33011	8042.92	8731.96	10021.3	10341.2	10351.6
0.33217	8029.54	8723.34	10012.8	10335.1	10337.2
0.33423	8016.33	8713.61	10003.9	10328.8	10326.7
0.33628	8002.34	8704.47	9994.6	10323.1	10317.7
0.33834	7987.56	8694.14	9986.54	10317	10307.1
0.3404	7973.5	8685.24	9977.91	10310.7	10298.8
0.34245	7961.32	8677.79	9969.04	10304	10293.2
0.34451	7949.63	8668.74	9960.3	10295.3	10285.5
0.34656	7938.74	8659.99	9950.97	10286.5	10277.4
0.34862	7928.26	8650.57	9941.78	10274.9	10269.1
0.35068	7918.3	8642	9931.87	10263.2	10260.6
0.35273	7905.34	8631.39	9922.17	10250.1	10245.2
0.35479	7891.72	8620.69	9912.1	10236.8	10232.6
0.35685	7877.56	8610.96	9901.85	10225.5	10219.9
0.3589	7862.7	8600.91	9891.45	10213.5	10202.8
0.36096	7848.21	8590.48	9881.13	10200.8	10187
0.36301	7834.24	8578.57	9871.1	10187.1	10168.2
0.36507	7820.57	8567.97	9860.23	10172.7	10149.3
0.36712	7806.03	8557.61	9849.64	10156.2	10134.9
0.36918	7792.75	8548.93	9838.56	10138.5	10123.1
0.37124	7779.15	8538.39	9827.47	10119.9	10108.9
0.37329	7765.25	8524.16	9816.69	10100	10089.2
0.37535	7752.47	8511.48	9805.57	10078.7	10069.4
0.3774	7739.02	8506.79	9793.98	10059.3	10049.1
0.37946	7725.44	8500.97	9781.97	10039.4	10027.6
0.38152	7711.76	8491.33	9770.16	10017.8	10008.5
0.38357	7699.33	8479.47	9757.03	9997.72	9990.16
0.38563	7686.61	8466.62	9742.8	9977.81	9969.24
0.38769	7673.98	8452.99	9728.38	9957.63	9950.72
0.38974	7661.47	8438.31	9713.23	9937.29	9932.45
0.3918	7647.05	8419.83	9698.36	9916.91	9908.5
0.39385	7634.61	8401.51	9682.6	9896.99	9884.08
0.39591	7620.87	8385.79	9666.95	9874.51	9858.72
0.39797	7606.26	8374.01	9651.21	9851.58	9831.45
0.40002	7591.58	8357.16	9635.41	9826.07	9805.1
0.40208	7577.36	8339.01	9618.86	9798.98	9781.62
0.40413	7562.65	8320.59	9601.94	9771.28	9756.57
0.40619	7546.89	8302.59	9585.07	9743.23	9729.45
0.40824	7531.14	8286.18	9567.37	9716.27	9709.81
0.4103	7514.45	8268.86	9550.28	9690.38	9689.91
0.41236	7497.54	8253.46	9532.27	9669.34	9671.16
0.41441	7481.21	8239.44	9514.86	9650.1	9651.27
0.41647	7465.59	8224.9	9497.29	9631.42	9631.07
0.41852	7451.56	8209.59	9479.89	9612.53	9607.52
0.42058	7438.51	8194.25	9463.32	9593.95	9581.95
0.42263	7427.24	8179.24	9446.72	9577.43	9558.01
0.42469	7414.69	8163.41	9430.74	9559.63	9533.25
0.42675	7401.57	8148.42	9414.59	9542.03	9513.15
0.4288	7387.35	8132.47	9399.17	9524.49	9499.77
0.43086	7373.27	8116.24	9383.69	9508.77	9487.39
0.43291	7358.39	8100.2	9368.32	9493.74	9474.08
0.43497	7343.27	8084.26	9353.66	9478.59	9457.9
0.43702	7329.43	8068.87	9338.07	9463.85	9443.48
0.43908	7315.5	8053.15	9322.52	9448.11	9428.44
0.44114	7302.56	8037.68	9306.55	9433.99	9415.12
0.44319	7289.36	8021.21	9290.68	9419.46	9401.45
0.44525	7275.01	8004.94	9274.02	9404.87	9387.27
0.4473	7260.46	7988.86	9257.47	9391.06	9371.58
0.44936	7246.28	7972.56	9241.48	9377.88	9357.57
0.45141	7232.23	7957.08	9225.16	9364.96	9344.49
0.45347	7217.96	7941.32	9209.36	9350.29	9327.8
0.45553	7205.52	7926.27	9193.13	9337.56	9313.13
0.45758	7192.62	7909.55	9177.39	9322.35	9298.71
0.45964	7180.03	7892.72	9160.71	9308.62	9284.26
0.46169	7167.16	7875.08	9144.37	9294.65	9273.93
0.46375	7153.03	7857.68	9128.3	9281.07	9264.39
0.4658	7137.93	7840.46	9111.8	9268.94	9253.07
0.46786	7123.39	7823.39	9095.52	9257.15	9240.78
0.46991	7109.99	7806.64	9078.81	9246.68	9232.37
0.47197	7095.5	7789.46	9062.81	9234.6	9224.04
0.47402	7082.78	7774.42	9046.35	9223.09	9213.21
0.47608	7071.09	7760.54	9030.59	9212.01	9202.45
0.47813	7058.57	7746.04	9014.84	9199.9	9191.27
0.48019	7044.39	7729.86	8999.34	9186.67	9176.92
0.48224	7030.51	7713.79	8984.06	9172.46	9163.61
0.4843	7017.74	7699.11	8967.95	9159.2	9152.6
0.48636	7004.3	7683.31	8952.32	9145.68	9138.81
0.48841	6991.91	7667.94	8935.95	9133.09	9127.7
0.49047	6979.72	7651.89	8920.24	9119.86	9117.26
0.49252	6967.42	7635.67	8904.28	9107.49	9105.93
0.49458	6955.15	7619.76	8888.41	9095.45	9092.34
0.49663	6943.47	7604.83	8872.82	9084.23	9080.46
0.49869	6930.19	7588.9	8856.66	9073.68	9068.74
0.50074	6914.77	7570.45	8840.78	9061.1	9052.22
0.5028	6900.88	7552.51	8824.62	9049.16	9037.3
0.50485	6887.69	7534.76	8808.78	9036.95	9025.58
0.50691	6875.64	7517.93	8792.6	9025.26	9013.42
0.50896	6862.55	7501.38	8777.22	9012.6	9002.21
0.51102	6849.93	7486.7	8761.55	8999.76	8991.16
0.51307	6837.12	7471.61	8745.46	8987.63	8979.89
0.51513	6824.09	7455.96	8730.18	8974.08	8968.48
0.51718	6812.07	7440.76	8715.26	8961.03	8957.98
0.51924	6799.28	7425.15	8700.57	8947.48	8946.56
0.52129	6787.26	7410.21	8685.22	8933.84	8934.54
0.52335	6774.68	7394.53	8670.5	8919.27	8923.25
0.5254	6762.48	7379.49	8651.36	8906.57	8913.26
0.52746	6751.26	7364.6	8619.85	8894.28	8901.47
0.52951	6738.21	7348.94	8608.07	8882.23	8889.32
0.53157	6726.06	7334.6	8603.7	8871.01	8876.74
0.53362	6707.49	7319.51	8599.03	8858.83	8863.01
0.53568	6694.49	7304.26	8592.94	8847.74	8849.33
0.53773	6697.44	7287.72	8586.8	8834.71	8834.94
0.53979	6698.49	7273.33	8579.38	8822.43	8822.21
0.54184	6695.21	7259.11	8571.51	8809.11	8808.64
0.5439	6686.49	7244.83	8562.86	8794.9	8793.69
0.54595	6674.08	7231.04	8553.74	8781.3	8778.64
0.54801	6658.68	7216.93	8544.51	8767.13	8762.99
0.55006	6638.1	7201.93	8534.11	8753	8747.33
0.55212	6613.97	7187.21	8523.93	8738.61	8732.31
0.55417	6586.5	7173.3	8512.33	8725.05	8719.63
0.55623	6570.25	7158.1	8500.23	8711.25	8707.06
0.55828	6567.73	7138.8	8487.23	8697.63	8696.37
0.56034	6557.23	7124.3	8473.73	8684.91	8683.99
0.56239	6545.69	7125.74	8459.62	8672.37	8671.94
0.56445	6533.25	7125.87	8444.6	8659.1	8659.89
0.5665	6522.43	7121.79	8429.37	8644.93	8646.9
0.56856	6512.98	7114.05	8413.48	8631.33	8634.46
0.57061	6501.62	7101.66	8389.73	8617.59	8621.35
0.57266	6490.24	7086.43	8363.69	8605.2	8607.38
0.57472	6477.56	7067.37	8350.44	8591.24	8593.36
0.57677	6465.19	7044.33	8339.99	8576.7	8580.07
0.57883	6453.52	7017.99	8328.03	8563.52	8567.58
0.58088	6441.86	7000.74	8314.8	8551.1	8553.56
0.58294	6430.7	6996.55	8300.21	8538.63	8544.01
0.58499	6418.92	6985.43	8284.91	8524.72	8533.43
0.58705	6409.07	6973.37	8268.12	8511.85	8522.46
0.5891	6399.16	6960.43	8256.84	8499.34	8512.03
0.59116	6387.56	6947.92	8265.42	8487.21	8500.6
0.59321	6374.53	6935.05	8263.03	8474.37	8487.27
0.59527	6361.3	6922.89	8254.35	8461.49	8477.61
0.59732	6348.55	6911.26	8245.41	8449.41	8465.33
0.59937	6336.56	6899.81	8236.44	8437.88	8450.65
0.60143	6326.49	6889.79	8226.74	8426.57	8437.41
0.60348	6315.99	6880.32	8217.08	8414.37	8425.55
0.60554	6305.73	6872.54	8206.72	8403.09	8412.03
0.60759	6295.31	6863.53	8196.49	8392.06	8397.68
0.60964	6284.6	6853.73	8185.58	8380.58	8383.15
0.6117	6272.99	6843.37	8174.39	8367.85	8368.03
0.61375	6261.83	6832.13	8162.98	8354.72	8356.55
0.61581	6250.46	6822.02	8151	8343.02	8346.75
0.61786	6239.01	6812.49	8139.11	8331.03	8335.62
0.61992	6228.99	6803.46	8127.3	8319.76	8324.69
0.62197	6219.26	6793.96	8115.44	8309.89	8313.93
0.62403	6209.29	6784.23	8102.89	8301.18	8306.48
0.62608	6198.49	6775.23	8090.19	8292	8295.94
0.62813	6187.79	6766.41	8076.97	8282.35	8287.31
0.63019	6176.35	6757.44	8062.79	8271.97	8277.46
0.63224	6164.6	6748.27	8046.56	8261.31	8266.78
0.6343	6153.47	6740.35	8040.48	8251.39	8257.29
0.63635	6141.71	6733.88	8044.19	8241.23	8244.2
0.6384	6130.99	6728.21	8039.04	8231.82	8234.53
0.64046	6122.85	6723.13	8030.93	8224.7	8225.65
0.64251	6113.69	6716.4	8022.37	8218.56	8215.31
0.64457	6102.06	6707	8013.46	8209.11	8204.24
0.64662	6089.56	6696.9	8003.78	8192.44	8188.97
0.64867	6075.68	6685.66	7993.46	8173.15	8174.44
0.65073	6058.99	6671.66	7983.03	8173.8	8157.03
0.65278	6037.53	6653.13	7972.05	8169.17	8142.22
0.65483	6018.54	6637.76	7960.77	8162.04	8127.76
0.65689	6006.05	6629.27	7948.86	8157.05	8116.57
0.65894	5992.11	6619.48	7936.89	8146.42	8107.28
0.661	5979.31	6611.39	7923.91	8132.03	8099.05
0.66305	5964.53	6601.63	7911.06	8111.26	8086.36
0.6651	5948.16	6590.37	7898.01	8083.73	8070.84
0.66716	5931.78	6576.9	7884.83	8049.66	8051.33
0.66921	5913.79	6561.46	7872.1	8021.54	8027.95
0.67127	5894.26	6544.94	7859.18	8011.76	8004.62
0.67332	5872.53	6527.18	7846.83	7992.48	7985.01
0.67537	5855.79	6515.6	7834.78	7978.01	7966.18
0.67743	5842.75	6508.2	7823.59	7968.9	7954.67
0.67948	5826.55	6498.2	7812.93	7957.53	7945.2
0.68153	5809.65	6488.96	7803.19	7946.17	7933.13
0.68359	5793.78	6481.01	7793.13	7935.79	7921.1
0.68564	5777.48	6472.89	7783.26	7925.22	7910.77
0.68769	5761.63	6463.98	7774.01	7915.05	7897.77
0.68975	5747.51	6455.9	7764.94	7905.51	7884.87
0.6918	5733.33	6448.19	7756.06	7895.94	7878.94
0.69386	5718.73	6440.9	7747.42	7886.7	7875.61
0.69591	5704.43	6433.76	7741.21	7877.47	7870.89
0.69796	5691.01	6427.45	7735.86	7869.86	7869.28
0.70002	5677.76	6421.37	7729.45	7863.29	7864.83
0.70207	5663.52	6415	7723.3	7855.56	7857.6
0.70412	5650.55	6409.7	7717.59	7848.54	7850.73
0.70618	5636.27	6404.65	7711.7	7842.31	7844.27
0.70823	5611.14	6400.03	7705.81	7836.88	7838.31
0.71028	5602.34	6395.3	7700.27	7831.05	7832.7
0.71234	5612.33	6390.14	7695.21	7825.97	7827.35
0.71439	5616.49	6384.97	7690.76	7820.41	7822.45
0.71644	5615.46	6380.36	7686.21	7815.68	7818.01
0.7185	5607.52	6376.24	7682.16	7811.86	7813.93
0.72055	5594.01	6372.91	7678.69	7808.17	7810.12
0.7226	5574.95	6370.48	7675.62	7804.41	7806.82
0.72466	5550.94	6368.85	7671.76	7801.64	7804.09
0.72671	5519.09	6367.55	7669.19	7799.74	7802.04
0.72876	5481.51	6365.91	7669.21	7797.37	7800.66
0.73081	5467.33	6364.11	7670.04	7795.01	7799.91
0.73287	5466.09	6363.24	7671.41	7794.79	7800.01
0.73492	5456.08	6362.93	7673.68	7795.93	7801.03
0.73697	5445.4	6361.84	7676.95	7797.79	7802.93
0.73903	5434.71	6361.85	7680.83	7800.49	7805.58
0.74108	5426.13	6363.63	7685.15	7803.67	7809.07
0.74313	5418.81	6367.16	7689.94	7809.24	7813.54
0.74519	5411.31	6371.5	7695.03	7815.7	7818.72
0.74724	5402.88	6375.85	7700.79	7822.53	7824.43
0.74929	5397.35	6379.99	7707.29	7828.83	7830.52
0.75135	5392.77	6385.06	7714.45	7835.79	7836.91
0.7534	5388.69	6391.42	7721.5	7844.19	7843.62
0.75545	5383.26	6397.26	7728.7	7851.79	7850.44
0.7575	5376.74	6402.18	7735.98	7858.68	7857.32
0.75956	5369.18	6407.48	7743.36	7864.82	7864.2
0.76161	5355.56	6413.13	7750.84	7870.82	7871.19
0.76366	5341.6	6417.95	7758.18	7877.43	7878.26
0.76571	5353.61	6422.38	7765.15	7884.23	7885.34
0.76777	5366.06	6427.11	7771.51	7891.38	7892.5
0.76982	5374.88	6431.98	7777.9	7898.28	7899.73
0.77187	5376.64	6437.3	7784.16	7905.66	7907.01
0.77392	5371.87	6442.37	7790.12	7913.57	7914.26
0.77598	5360.98	6447.48	7795.49	7922.05	7921.34
0.77803	5344.56	6452.15	7800.6	7930.58	7928.21
0.78008	5321.8	6456.34	7805.46	7938.2	7934.86
0.78214	5293.82	6460.12	7810.09	7944.91	7941.22
0.78419	5275.28	6462.59	7814.12	7950.6	7947.26
0.78624	5280.71	6464.49	7818.06	7955.29	7952.99
0.78829	5277.27	6467.21	7824.1	7959.79	7958.36
0.79034	5271.98	6471.07	7830.16	7964.49	7963.25
0.7924	5266.38	6474.69	7834.57	7968.3	7967.76
0.79445	5260.32	6477.88	7838.96	7972.06	7971.91
0.7965	5254.13	6481.26	7843.11	7976.61	7975.76
0.79855	5247.28	6484.11	7846.79	7981.14	7979.4
0.80061	5240.05	6486.43	7850.1	7984.41	7982.81
0.80266	5233.72	6487.92	7853.01	7987.75	7985.84
0.80471	5227.27	6487.96	7855.56	7990.52	7988.54
0.80676	5221.19	6487.01	7857.63	7992.95	7990.99
0.80882	5216.44	6486.77	7859.86	7995.32	7993.04
0.81087	5211.96	6486.23	7861.58	7997.33	7994.6
0.81292	5207.08	6484.09	7862.89	7997.85	7995.81
0.81497	5201.43	6481.32	7863.68	7998.04	7996.55
0.81702	5195.28	6478.49	7864.19	7998.97	7996.79
0.81908	5188.63	6475.54	7864.4	7999.12	7996.46
0.82113	5182.77	6472.81	7864.29	7998.39	7995.56
0.82318	5177.2	6469.52	7863.86	7997.64	7994.13
0.82523	5171.97	6464.34	7863.09	7995.94	7992.39
0.82729	5167.17	6461.69	7861.58	7993.1	7990.43
0.82934	5163.34	6458.97	7859.71	7989.37	7988.11
0.83139	5158.61	6454.82	7857.86	7985.37	7985.56
0.83344	5153.44	6449.98	7855.36	7981.6	7982.65
0.83549	5148.68	6444.83	7852.21	7978.72	7979.28
0.83754	5143.63	6439.03	7848.79	7976.49	7975.42
0.8396	5138.89	6432.48	7845.41	7973.46	7971.17
0.84165	5134.47	6425.41	7841.15	7971.04	7966.55
0.8437	5129.01	6416.9	7836.57	7966.4	7961.55
0.84575	5124.82	6408.13	7831.84	7960.56	7956.27
0.8478	5120.61	6401.89	7827.21	7953.51	7950.69
0.84986	5116.46	6394.38	7822.29	7946.35	7944.68
0.85191	5111.84	6386.11	7816.98	7938.51	7938.53
0.85396	5107.02	6377.83	7811.46	7930.45	7932.18
0.85601	5102.33	6369.49	7805.56	7923.43	7925.69
0.85806	5085.2	6360.53	7799.24	7917.34	7919.1
0.86011	5092.22	6351.46	7792.71	7910.42	7912.48
0.86216	5105.68	6341.74	7786.25	7905.86	7905.7
0.86422	5114.31	6330.93	7778.94	7901.16	7898.73
0.86627	5118.45	6312.96	7771.4	7894.95	7891.66
0.86832	5118.09	6311.13	7763.71	7888.11	7884.45
0.87037	5113.55	6311.63	7756.21	7880.69	7876.89
0.87242	5103.83	6308.89	7748.3	7871.72	7869.33
0.87447	5089.49	6302.85	7740.82	7861.91	7861.49
0.87653	5070.75	6293.93	7733.45	7852.71	7853.31
0.87858	5048.07	6282.04	7725.74	7844.04	7844.95
0.88063	5052.7	6267.34	7718.38	7834.25	7836.56
0.88268	5055.34	6249.7	7710.85	7827.21	7828.15
0.88473	5053.01	6228.37	7703.66	7819.66	7819.95
0.88678	5050.05	6205.67	7696.52	7811.17	7812.12
0.88883	5047.74	6201.43	7689.45	7803	7804.63
0.89088	5045.43	6193.89	7682.43	7795.79	7797.48
0.89294	5043.13	6184.89	7675.87	7788.2	7790.73
0.89499	5041.92	6176.62	7668.92	7781.5	7784.01
0.89704	5041.08	6168.37	7662.5	7775.73	7777.45
0.89909	5040.18	6160.1	7656.29	7770.4	7771.2
0.90114	5040.45	6152.09	7650.57	7765.34	7765.21
0.90319	5040.66	6143.64	7645.17	7760.01	7759.42
0.90524	5041.06	6134.69	7640.38	7753.35	7754
0.90729	5041.05	6126.05	7636.53	7747.45	7749.08
0.90934	5042.21	6118.85	7633.02	7742.38	7744.67
0.91139	5043.4	6111.52	7630.4	7737.2	7740.96
0.91344	5046.4	6105.94	7628.23	7732.07	7737.98
0.9155	5050.5	6101.31	7627.06	7728.58	7735.9
0.91755	5056.26	6098.02	7626.76	7727.31	7735.09
0.9196	5063.18	6095.33	7627.98	7727.26	7735.57
0.92165	5073.02	6094.64	7630.32	7729.56	7737.35
0.9237	5083	6094.17	7634.17	7732.61	7740.58
0.92575	5093.49	6095.01	7639.39	7737.12	7745.51
0.9278	5101.96	6097.54	7646.76	7744.47	7752.22
0.92985	5119.82	6100.36	7656.18	7752.69	7760.76
0.9319	5140.41	6097.02	7667.5	7761.99	7771.26
0.93395	5162.16	6116.88	7681.44	7772.68	7783.78
0.936	5185.29	6146.12	7697.63	7786.35	7798.56
0.93805	5209.64	6173.99	7716.59	7802.42	7815.65
0.9401	5235.3	6200	7737.91	7821.18	7834.93
0.94215	5262.61	6224	7762.3	7842.75	7856.54
0.9442	5291	6245.24	7789.05	7867.38	7880.6
0.94625	5320.23	6263.71	7819.03	7895.1	7907.14
0.94831	5352.42	6279.9	7851.45	7925.18	7935.97
0.95036	5395.17	6293.23	7886.33	7956.52	7966.96
0.95241	5438.7	6308.08	7922.83	7990.44	7999.99
0.95446	5483.24	6348.45	7960.51	8026.57	8034.77
0.95651	5529.96	6389.58	7998.67	8064.62	8070.9
0.95856	5578.51	6428.72	8036.87	8103.51	8107.74
0.96061	5627.75	6468.96	8073.69	8143.34	8144.57
0.96266	5676.92	6509.1	8108.89	8184.54	8180.62
0.96471	5725.48	6548.48	8141.78	8225.32	8214.96
0.96676	5772.15	6586.04	8170.99	8264.8	8246.54
0.96881	5815.45	6621.06	8196.3	8300.26	8274.31
0.97086	5852.73	6651.22	8216.64	8330.39	8297.43
0.97291	5881.89	6673.83	8224.93	8353.03	8315.21
0.97496	5902.3	6688.82	8229.28	8368.2	8326.89
0.97701	5913.02	6694.02	8229.68	8373.97	8331.98
0.97906	5914.22	6684.06	8226.14	8370.04	8330.26
0.98111	5905.87	6662.75	8218.66	8357.81	8321.73
0.98316	5888.08	6652.36	8207.23	8338.92	8306.93
0.98521	5860.89	6650.52	8191.87	8313.08	8286.3
0.98726	5826.98	6641.85	8172.55	8281.3	8260.31
0.98931	5787.37	6618.53	8149.3	8245.84	8229.57
0.99136	5742.82	6581.45	8122.1	8206.49	8194.75
0.99341	5699.01	6533.41	8090.96	8167.55	8160.61
0.99546	5652.06	6473.73	8055.88	8126.13	8121.58
0.99751	5601.96	6402.39	8016.85	8082.23	8079.75
0.99956	5548.72	6319.39	7973.89	8035.85	8035.02
1.00161	5492.33	6224.75	7926.97	7986.99	7986.99

## Sheet: Figure 2c
Figure 2c	Static scattering signal (Each microchamber)
q	Chamber #1	Chamber #2	Chamber #3	Chamber #4	Chamber #5	Chamber #6	Chamber #7	Chamber #8	Chamber #9	Chamber #10	Chamber #11	Chamber #12	Chamber #13	Chamber #14	Chamber #15	Chamber #16	Chamber #17	Chamber #18	Chamber #19	Chamber #20	Chamber #21	Chamber #22	Chamber #23	Chamber #24	Chamber #25	Chamber #26	Chamber #27	Chamber #28	Chamber #29	Chamber #30	Chamber #31	Chamber #32	Chamber #33	Chamber #34	Chamber #35	Chamber #36	Chamber #37	Chamber #38	Chamber #39	Chamber #40	Average
0.001	16.3551	15.4077	15.6577	16.1974	16.4474	16.527	15.0781	17.3296	15.3153	14.7883	15.0526	15.9474	15.9474	14.9204	14.223	16.6449	15.6449	15.5653	16	16.223	18.3694	16.3821	15.9347	16.1051	16.0526	15.5526	16.1051	16.2643	14.945	15.4602	14.5781	14.1577	16.4872	15.1434	15.0781	15.8026	15.973	16.4602	15.527	15.8147	15.7866
0.003	16.1056	16.0372	15.3875	16.1078	15.8472	15.6401	15.4875	15.6519	15.3423	15.8774	15.4283	15.3008	15.2673	15.9063	15.6018	16.0115	15.5241	16.4589	15.9398	16.2373	16.0001	15.7835	15.4641	15.6478	15.9384	15.8309	15.6143	15.6025	15.3875	15.5082	15.6251	14.9004	15.5563	15.8497	15.7883	15.8312	16.2802	16.1484	15.4821	15.7516	15.7288
0.005	16.3735	16.8705	16.6467	16.6804	16.2433	16.3609	16.0751	16.2098	15.9826	16.592	16.3892	15.9353	15.9117	16.474	15.9984	16.3967	16.5617	16.2475	16.6574	16.7555	16.1627	15.9654	16.5633	16.3874	16.0475	16.2134	15.9967	16.2976	16.3776	15.82	16.3467	16.2459	16.2456	16.2222	16.6719	16.2448	16.9142	16.2988	16.7464	16.3697	16.3375
0.007	17.9328	18.0912	18.4219	18.1156	17.754	17.9161	18.043	18.1966	17.2482	17.609	17.4553	17.7542	18.3107	17.7398	17.9501	17.7862	17.6921	17.4053	17.829	18.134	18.0751	17.5548	18.118	17.9931	17.1706	17.7504	18.0676	17.7934	17.944	17.6168	18.0524	17.4741	18.2951	17.7349	17.9188	18.0958	18.419	18.0956	17.8058	17.9011	17.8815
0.009	20.357	20.5806	20.9289	20.5997	20.0742	20.3639	20.1066	20.3903	19.9771	20.3036	20.0732	20.6891	20.4222	20.1459	19.8078	20.4635	20.0424	20.1382	20.2709	20.2558	20.6406	20.442	20.2891	20.5581	20.2522	20.4591	20.4669	20.2124	20.5515	20.449	19.8587	19.9642	20.4099	20.0677	20.0969	20.5368	20.7034	20.1648	19.9998	20.3489	20.3116
0.011	25.9099	25.7055	25.4908	25.544	24.8877	24.9678	25.6008	25.3492	25.3137	25.3085	24.6995	25.0404	25.0461	24.836	24.5138	25.4322	24.7767	25.1142	25.1822	25.5221	25.4914	24.9759	25.5233	25.3338	25.5234	25.6086	25.2214	25.6107	25.2627	24.8883	25.4087	24.8605	24.76	24.9437	24.7047	25.1338	25.4853	25.0531	25.0452	25.255	25.2083
0.013	42.3504	42.1245	42.1467	42.3139	41.4311	42.1605	41.8576	42.1458	41.7996	41.2112	40.5281	41.2062	42.5068	41.1254	40.6599	42.114	40.7193	41.2018	42.3782	42.2057	42.0015	41.3263	42.2441	42.0601	41.9109	42.405	42.1177	42.0616	42.1041	40.236	41.8276	41.5744	41.319	40.3692	41.0913	41.4907	42.365	42.2573	42.2476	41.8271	41.7256
0.015	75.1592	73.8268	73.8734	74.9673	72.0223	73.053	73.3078	72.446	72.6024	71.6084	71.8182	72.3828	73.3991	72.5135	70.6194	73.8226	71.6028	72.147	73.0182	73.7555	73.0967	72.6331	73.2229	73.5155	73.8597	73.9655	73.057	73.5405	73.6354	71.7466	72.659	71.948	72.655	70.624	71.209	73.3597	75.1293	73.3029	73.1871	73.1169	72.9352
0.017	100.819	98.4983	99.2346	98.8123	97.5603	98.04	98.1534	96.4937	97.1375	95.8828	97.3103	97.5021	97.6067	97.467	95.9909	98.989	95.5291	96.5096	96.3464	97.4829	97.1644	97.3833	98.3466	98.4904	99.1145	98.5218	97.5581	98.8319	98.7537	97.1836	97.8619	95.9597	97.2917	95.8989	95.7791	98.4965	101.343	97.8333	96.7457	97.9159	97.696
0.019	108.525	105.648	106.815	106.874	106.067	106.554	105.847	104.37	104.769	103.104	105.248	104.301	106.09	104.5	103.376	106.148	103.096	104.325	105.494	105.264	105.19	104.857	106.458	106.684	106.611	105.672	106.192	107.067	106.472	105.163	105.777	103.891	104.488	102.44	103.905	106.439	109.603	105.047	105.218	105.721	105.483
0.021	107.242	106.709	106.237	106.817	104.504	106.301	106.466	104.03	104.064	103.695	104.87	103.386	105.567	103.437	103.971	106.397	102.636	104.68	105.249	105.318	104.651	104.494	106.303	106.014	106.08	105.192	105.676	107.228	105.716	104.29	104.887	104.839	104.37	101.375	103.747	104.956	107.953	104.513	105.46	105.358	105.117
0.023	105.285	105.086	103.972	103.443	103.276	103.792	103.906	101.686	102.258	101.448	102.559	100.941	102.412	102.275	101.473	104.38	100.633	101.611	102.603	103.873	102.093	102.474	103.63	103.368	104.075	102.909	104.043	105.056	103.336	102.027	102.954	102.466	102.028	99.2879	101.759	102.572	105.35	101.452	103.381	103.062	102.856
0.025	102.489	101.616	101.359	100.382	100.061	100.148	101.128	98.8679	99.4507	99.0766	99.6968	99.0025	98.7156	99.2068	97.4375	100.416	97.4678	98.7578	100.789	100.413	99.2598	99.7254	99.9185	100.323	101.225	99.9744	101.163	101.784	99.2121	99.04	99.6431	98.8001	99.1112	96.914	98.5062	99.6113	101.484	98.6475	100.409	99.9509	99.7796
0.027	98.4254	97.9231	97.188	96.5289	97.4077	97.1399	97.7579	95.1183	96.626	95.8471	96.4462	96.0851	95.7366	95.8832	95.107	96.8326	94.4594	95.0386	96.653	96.2704	95.1581	95.7141	96.6645	97.1104	97.584	97.1416	98.1598	98.8033	95.9284	95.0047	97.2249	95.9217	96.5161	92.9705	94.985	95.2974	96.7351	95.2487	96.5145	96.4856	96.3411
0.029	94.1428	93.6244	93.0188	92.5971	93.5099	93.8128	93.7427	91.1214	92.483	91.8832	93.2468	91.71	92.449	92.3626	91.1845	93.0839	90.6395	91.4064	91.9831	93.1421	91.3166	91.6074	92.8748	92.5265	93.8418	93.6904	93.7531	95.008	92.3949	91.466	93.1758	93.0785	92.9232	89.7729	90.8213	91.9424	92.5439	91.1547	92.478	92.6232	92.5034
0.031	90.7459	89.7906	89.5592	88.9429	89.4802	90.1236	89.7964	87.7425	88.6067	87.9705	88.6036	87.4057	88.5789	88.4725	87.5759	89.6683	86.5803	87.5331	88.2956	89.4701	87.7872	88.161	89.034	88.0454	90.3051	90.5189	90.2214	90.5335	88.313	87.9159	89.1003	88.748	88.4192	86.3958	86.9478	87.5042	88.8127	86.7846	88.4008	88.7736	88.6416
0.033	86.7604	85.7536	85.377	84.832	84.457	85.5521	85.9715	83.7628	84.0051	83.7387	84.2409	83.5219	84.1865	84.6015	84.2292	85.3741	83.0978	83.6116	84.1636	85.2602	83.8744	83.6554	85.0219	84.7891	84.8939	86.3709	86.2397	86.118	84.3454	83.83	84.8057	84.1243	84.0037	82.5682	83.2636	83.3077	83.8722	82.6312	83.6583	84.5713	84.4611
0.035	82.9665	81.7021	81.6708	81.1877	80.5064	81.3916	81.8866	79.6196	80.485	79.8469	80.013	79.1755	80.4522	80.3056	79.7976	80.8152	79.54	80.0427	80.4384	81.5117	79.7223	79.324	81.1069	80.8473	80.5632	82.4008	81.8036	81.9477	80.7302	79.713	80.6479	80.5454	80.3723	78.8178	78.79	79.0653	79.0674	78.6947	79.7733	80.5323	80.4455
0.037	78.2986	77.7197	78.2493	76.8989	76.9238	77.1974	77.6295	75.5163	76.6816	76.1333	76.3957	75.7669	76.1386	76.0854	76.4599	76.8527	75.1245	75.7628	76.5042	77.4827	75.5824	74.8181	76.8282	76.81	77.146	77.4668	77.8394	77.597	76.9847	75.8835	76.7928	76.7715	76.6174	74.5089	74.2698	74.6513	75.1971	74.8488	75.5143	76.4863	76.4109
0.039	74.0023	73.6015	74.2122	72.6733	72.9603	73.1797	73.8852	71.8397	72.2046	72.0737	73.2302	72.3419	72.2094	72.4617	72.4875	73.3246	71.3571	71.9767	72.7164	73.8664	72.4369	71.4825	72.8929	72.934	73.5133	73.0369	73.5171	74.028	73.4584	71.7228	72.9884	72.7845	72.4764	70.7742	70.4011	70.3155	71.5137	70.9369	71.8898	72.6169	72.5581
0.041	70.066	69.6463	70.1141	69.6555	69.5211	69.4931	70.0183	68.8122	68.3692	68.6174	69.5972	68.341	68.5193	68.9343	68.6438	69.6718	67.871	68.7747	68.9999	70.2195	69.1261	68.2632	69.1927	69.5107	70.4473	69.4662	69.6478	70.9155	69.7893	68.441	69.2417	68.8888	68.6515	66.8736	66.711	67.3926	67.7717	66.8873	68.4869	69.0059	68.9649
0.043	66.1948	65.5605	66.0437	65.5924	66.3385	65.6454	65.8758	64.9328	64.6508	64.9092	66.0758	64.6785	65.067	64.7925	64.4534	66.383	64.0264	64.6772	65.2656	66.4073	65.112	64.86	65.4324	65.1924	66.6843	65.588	65.9609	66.3616	65.0946	64.4737	65.2491	64.7811	64.8947	63.3847	63.3402	63.64	63.4649	62.6448	64.6774	65.1062	65.0878
0.045	62.9742	61.9826	62.9631	61.923	62.7899	62.49	62.228	61.0859	61.4447	61.8233	62.4577	61.4117	62.0924	61.5087	61.0935	62.589	61.1975	61.3954	61.7	62.93	61.7733	61.5867	61.8553	61.6788	63.4691	62.1221	62.8422	62.9863	61.5736	61.4432	61.7333	61.0798	61.3532	60.2321	60.0492	60.0234	60.0679	59.3547	60.9062	61.7116	61.6981
0.047	59.8249	58.6701	59.656	58.7931	59.0568	59.2623	59.0337	57.9935	58.0558	58.32	58.5315	58.1457	58.3248	57.9796	57.7438	59.3288	57.4295	58.3973	58.5679	59.0214	57.7493	58.1698	58.8342	58.2252	59.667	59.0525	59.2487	59.504	58.3702	58.0485	58.6862	57.7963	58.3443	56.5829	56.7777	56.6704	56.5346	56.123	56.9568	58.3094	58.2947
0.049	56.961	55.6219	56.2183	55.7151	55.9818	55.9648	56.217	55.406	54.8109	54.8039	55.3373	55.0917	55.4293	54.7433	55.0708	55.6063	54.3852	55.2478	55.3779	55.5019	54.7642	54.6851	55.6101	55.13	56.0368	56.0316	56.3622	56.2046	55.1497	54.9457	55.0092	54.8255	55.4978	53.4884	54.059	53.7186	53.4145	52.8592	54.1133	55.1691	55.1642
0.051	53.2949	52.5039	53.0434	52.4086	52.4113	52.9941	52.7746	52.2633	52.3152	51.9265	52.4221	52.0988	52.5413	51.9193	51.4636	52.4335	51.4407	52.0494	52.478	52.289	51.8473	51.3946	52.4231	52.4267	52.8704	53.0633	53.0299	53.1598	52.2353	52.2683	52.3515	51.983	52.158	50.4661	50.8407	50.8587	50.5511	50.3276	51.1896	52.1243	52.116
0.053	50.1142	49.4216	50.274	49.4749	49.2548	49.8477	49.8595	48.964	49.3028	48.8479	49.5918	48.8688	49.1237	49.1347	48.9512	49.5124	48.6662	48.8503	49.6919	49.9483	48.9477	48.8483	49.0709	49.3568	49.5892	49.7751	49.6509	49.9851	49.3617	49.5813	49.8112	49.4459	49.1428	47.3505	48.1246	47.8859	47.0723	47.3807	47.9777	49.1267	49.1296
0.055	47.1937	46.9895	47.5536	47.0389	46.5778	47.0869	47.2674	46.1612	46.7734	46.4915	46.6366	46.6262	46.2282	46.1782	46.2348	46.6879	45.8854	46.3839	46.8171	47.3746	46.5423	46.5754	46.7257	46.724	47.1385	47.1328	46.8903	47.4889	46.4414	46.5358	46.8237	46.8722	46.5436	44.9916	45.4899	45.2333	44.1859	44.7278	45.5391	46.4754	46.4816
0.057	44.6452	44.2416	44.5099	43.9659	44.3844	44.2473	44.7324	43.8687	43.946	43.9837	44.2204	44.1175	44.0564	43.5537	43.3866	44.4594	43.0388	44.0595	44.2075	44.8914	44.1744	44.1222	44.2547	44.1859	44.7346	44.3909	44.2862	45.0114	43.9617	43.8186	44.0861	44.4624	44.0296	42.8124	42.8665	42.6226	42.2457	42.2605	42.926	43.9392	43.9427
0.059	42.4005	42.1071	42.1834	41.9815	42.3489	41.9792	42.4972	42.069	41.7567	41.5793	41.8365	41.594	41.9516	41.8711	40.9236	42.4313	40.98	41.7078	41.7724	42.4369	41.7756	41.8519	41.9736	41.7099	42.3844	42.0624	42.1389	42.7052	41.8398	41.6865	41.7475	42.2665	41.8122	40.6779	40.5928	40.0953	39.8403	40.0589	40.8826	41.6992	41.7052
0.061	40.1022	40.2106	40.3072	40.0319	40.0701	39.9167	40.0097	39.8081	39.4975	39.2486	39.5469	39.3559	39.9581	39.5334	39.3505	39.9511	38.8614	39.4494	39.8899	39.9509	39.1749	39.2631	39.7012	39.5654	40.2323	39.5971	39.9163	40.44	39.5402	39.1328	39.8067	39.7953	39.7479	38.6555	38.2987	37.8287	37.1654	37.7763	38.7734	39.4655	39.4732
0.063	38.3081	38.182	38.3692	38.0889	38.0117	37.962	38.1832	37.6328	37.5167	37.3053	37.6667	37.5888	37.8013	37.7343	37.658	38.1298	37.2837	37.9188	37.7888	38.1603	37.4834	37.3048	37.9122	37.8584	38.1685	37.7978	37.9895	38.076	37.6635	37.2955	37.7211	37.7882	37.6277	36.6691	36.6289	35.9686	35.5043	35.9204	37.0021	37.5745	37.5811
0.065	36.2419	36.0894	36.1507	36.2267	35.8901	36.1531	36.2857	35.663	35.6799	35.7523	35.904	35.9106	35.6632	35.9426	35.7699	36.0631	35.3161	35.9593	36.0025	36.236	35.7001	35.7954	35.8551	36.0111	36.0987	36.021	35.8822	36.5418	35.8026	35.7182	35.8422	36.0588	35.6435	34.8453	34.471	34.2243	33.8253	34.0303	35.3122	35.6921	35.7068
0.067	34.267	34.1518	34.5632	34.259	34.4304	34.4476	34.2032	33.7525	33.9785	33.9574	34.1708	34.2567	33.9529	34.0936	34.0254	34.1393	33.5749	34.1028	34.4158	34.3839	33.7407	34.0128	34.1915	34.3946	34.6565	34.2287	34.2673	34.6879	33.855	33.7898	34.0234	33.9618	33.5845	33.1525	32.8495	32.3444	32.3192	31.9961	33.3423	33.8922	33.9104
0.069	32.8974	32.7397	32.7731	32.5385	32.9455	32.6717	32.7261	31.9726	32.4325	32.3236	32.8084	32.4671	32.5332	32.3562	32.4053	32.3722	31.9634	32.3406	32.471	32.6859	32.1089	32.473	32.8085	32.7497	33.05	32.783	32.395	32.846	32.062	32.3774	32.5572	32.3406	32.0661	31.6413	31.3382	30.8889	30.794	30.5346	31.4525	32.2869	32.2994
0.071	31.687	31.0772	31.0644	31.1089	31.1208	31.08	31.2156	30.7372	30.8137	30.8061	31.2057	30.9872	31.091	30.8731	30.7541	31.0998	30.4727	30.8525	31.1756	31.0656	30.763	30.8404	31.1929	31.0419	31.4484	31.329	31.0472	31.2227	30.476	30.8735	30.7267	30.9158	30.8742	30.3426	29.8797	29.5312	29.5332	29.3744	30.2238	30.8042	30.8182
0.073	30.4903	29.8119	30.0176	29.9968	29.8735	29.9336	29.9209	29.7049	29.6333	29.517	29.6399	29.3854	29.8203	29.6317	29.7346	29.9908	29.3842	29.8903	30.0246	29.9087	29.5756	29.7876	29.7764	29.7086	29.8505	29.8956	29.9456	29.8898	29.1037	29.5848	29.859	29.697	29.6537	28.9637	28.9086	28.6493	28.1714	28.0106	29.0254	29.5816	29.5987
0.075	28.9039	28.6889	28.9779	28.951	28.7092	29.0585	28.8165	28.1657	28.4582	28.3926	28.7486	28.2794	28.6991	28.493	28.4658	29.0123	28.2145	28.462	28.692	28.8345	28.5841	28.7249	28.6562	28.6246	28.7167	29.1006	28.5493	28.9175	28.2119	28.5133	28.7348	28.6898	28.5711	27.8608	27.8232	27.5961	26.8712	26.9375	27.8587	28.4554	28.4755
0.077	27.6472	27.4711	27.6671	27.5163	27.6957	27.7862	27.7085	27.0602	27.244	27.3104	27.5321	27.2702	27.2851	27.2421	27.3261	27.883	27.0732	27.244	27.3283	27.4387	27.3761	27.4261	27.4114	27.483	27.6711	27.6857	27.2725	27.8363	27.3585	27.0059	27.3997	27.4961	27.4313	26.8428	26.7484	26.3828	25.8435	26.0152	26.5643	27.2666	27.2812
0.079	26.6507	26.5088	26.3242	26.6408	26.6882	26.7627	26.6162	26.3139	26.36	26.3367	26.4468	26.1636	26.285	26.2398	26.1967	26.7577	25.9835	26.1563	26.2339	26.4549	26.3206	26.4783	26.7148	26.4408	26.72	26.5834	26.5317	26.7663	26.1615	25.8503	26.4704	26.4781	26.2641	25.8009	25.7543	25.4616	25.0224	25.1102	25.7721	26.2659	26.2772
0.081	25.5071	25.3984	25.421	25.2821	25.8258	25.5615	25.4364	25.5905	25.3193	25.3535	25.2564	25.2951	25.462	25.1609	25.1352	25.6352	25.1441	25.0846	25.4086	25.4838	25.2097	25.361	25.7273	25.5013	25.3574	25.3248	25.5126	25.9163	25.2245	24.8062	25.4313	25.319	25.1588	24.7488	24.7261	24.6238	23.9935	24.1083	25.0188	25.2476	25.252
0.083	24.6422	24.6938	24.7688	24.6275	25.0126	24.6876	24.6002	24.6442	24.4856	24.3595	24.5961	24.5867	24.5922	24.2292	24.2832	24.7513	24.3588	24.4591	24.567	24.7297	24.5471	24.3941	24.9552	24.6643	24.4993	24.6103	24.6664	25.1657	24.3858	24.2619	24.6459	24.7141	24.5	24.2531	23.8888	23.6546	23.2317	23.3272	24.008	24.4562	24.4626
0.085	23.794	23.8683	24.0373	23.8956	23.9171	23.8025	23.6953	23.8925	23.7967	23.7248	23.7163	23.661	23.9469	23.7223	23.4543	23.8458	23.4803	23.8546	23.9968	24.0633	23.737	23.6185	23.9438	23.8193	23.9331	23.9557	23.7059	24.4294	23.6707	23.698	23.8912	24.0515	23.6797	23.2769	23.1388	22.9752	22.7018	22.8047	23.2405	23.6925	23.7033
0.087	23.1848	23.3116	23.3618	23.0954	23.2785	23.0954	22.9297	23.2636	23.0923	23.1123	23.1816	23.0223	23.0904	23.007	22.9738	23.1376	22.7188	23.0364	23.1805	23.1434	23.2277	23.0301	23.4307	22.9719	23.2846	23.4335	23.064	23.6536	23.1158	23.1387	23.1839	23.3244	22.8123	22.4473	22.7263	22.4829	21.8228	22.0894	22.5845	23.0171	23.0265
0.089	22.4347	22.6363	22.5378	22.487	22.5909	22.4968	22.438	22.4865	22.3514	22.4649	22.4316	22.1564	22.4167	22.3615	22.3649	22.5612	22.1812	22.2245	22.3015	22.3527	22.5684	22.3991	22.8749	22.5004	22.7051	22.7864	22.3679	22.7739	22.3462	22.3535	22.5446	22.5149	22.5673	21.8065	22.0958	21.6454	21.2053	21.3392	21.7517	22.3343	22.3439
0.091	22.007	22.0172	21.9265	22.0074	22.0089	21.8372	21.9816	21.6532	21.7477	21.766	21.9456	21.6448	21.95	21.7261	21.7166	22.0826	21.5802	21.6989	21.7597	21.8815	21.8771	21.6967	22.1343	21.905	21.9282	22.1763	21.6622	22.0497	21.6883	21.7297	21.9135	21.6581	21.9772	21.1865	21.293	20.9226	20.9185	20.8737	21.3206	21.7271	21.7394
0.093	21.6383	21.5842	21.3877	21.2649	21.3251	21.3783	21.4883	21.2018	21.327	20.9972	21.3019	21.1863	21.3427	21.0786	20.9643	21.4243	21.0379	21.1822	21.0916	21.4071	21.2558	21.0573	21.3882	21.1383	21.436	21.5791	21.2327	21.4821	21.2854	21.2245	21.2885	21.1237	21.0941	20.8604	20.6288	20.4949	20.2643	20.2674	20.8357	21.1612	21.1677
0.095	21.1315	20.9377	20.9154	20.8663	20.9277	20.8338	20.8955	20.7446	20.751	20.4805	20.5991	20.5794	20.7738	20.6823	20.6053	20.8574	20.4488	20.7061	20.7459	20.8677	20.5495	20.4876	20.8426	20.7056	21.016	20.9707	20.8399	20.9624	20.8041	20.6554	20.6717	20.6252	20.4916	20.3572	20.1289	20.0694	19.8919	19.8288	20.5186	20.6548	20.6605
0.097	20.5786	20.459	20.4678	20.5548	20.2549	20.4517	20.2014	20.3063	20.2703	20.335	20.3245	20.0086	20.32	20.2821	20.1106	20.5126	20.1641	20.4111	20.3972	20.4619	20.2412	20.2022	20.452	20.3824	20.5833	20.3688	20.4521	20.5861	20.1364	20.1978	20.2323	20.1405	20.1087	19.8258	19.912	19.6084	19.5561	19.526	20.0425	20.2367	20.2416
0.099	20.0369	19.9534	20.1093	19.9184	19.8189	20.2615	19.9838	19.84	19.8512	19.8078	19.8594	19.6594	19.7506	19.9499	19.8198	20.0348	19.8179	19.9346	20.001	20.0728	19.8161	19.9174	20.0169	19.9806	20.1788	19.9848	19.835	20.1567	19.6505	19.84	19.8835	19.9274	19.6746	19.3308	19.476	19.2962	18.8577	19.3026	19.6931	19.823	19.8281
0.101	19.6599	19.6909	19.6756	19.5067	19.3992	19.7028	19.6119	19.4289	19.4507	19.3022	19.4545	19.439	19.5835	19.4353	19.4165	19.6537	19.3051	19.5487	19.5115	19.541	19.3795	19.4641	19.5872	19.4763	19.7022	19.5149	19.5378	19.7589	19.1323	19.3408	19.4951	19.5656	19.4364	18.9088	19.0458	18.7989	18.6254	18.8806	19.1252	19.4111	19.4126
0.103	19.2987	19.2379	19.2807	19.2516	19.22	19.3925	19.21	19.1829	18.9905	19.134	19.3498	19.0998	19.1416	19.0237	19.0849	19.2641	18.7816	19.0901	19.1567	19.1757	18.8602	18.9816	19.1622	19.1231	19.2735	19.0709	19.1769	19.2543	18.9505	18.8778	19.1506	19.2262	19.1379	18.4425	18.6934	18.4954	18.3639	18.3906	18.7779	19.0454	19.0455
0.105	18.7962	18.8555	18.9144	18.7807	18.8014	18.8465	18.7875	18.7469	18.7845	18.8339	18.8238	18.6688	18.7594	18.5357	18.6952	18.9588	18.5266	18.5607	18.7043	18.887	18.3409	18.6624	18.7457	18.7045	18.8017	18.713	18.6564	18.8419	18.5912	18.586	18.8297	18.7503	18.798	18.3058	18.3097	18.1564	17.9356	17.9479	18.3683	18.6477	18.649
0.107	18.4898	18.4887	18.6154	18.401	18.5481	18.3559	18.4333	18.499	18.5568	18.5499	18.3935	18.3446	18.5771	18.1661	18.3343	18.5673	18.2654	18.3665	18.4935	18.6466	18.1784	18.4843	18.5312	18.481	18.5001	18.4651	18.4154	18.6089	18.3117	18.3698	18.5591	18.3736	18.4129	18.0362	18.0483	17.8556	17.7695	17.7518	18.0944	18.3702	18.3678
0.109	18.3574	18.3661	18.3035	18.2429	18.2741	18.1893	18.3247	18.2032	18.2407	18.1236	18.2252	18.0541	18.2413	17.8482	18.1612	18.1982	17.9848	18.1702	18.2502	18.2423	17.9557	18.1576	18.2051	18.3595	18.2674	18.3349	18.1772	18.2807	18.0659	18.1796	18.2384	18.1338	17.9139	17.8807	17.8703	17.5805	17.4371	17.5755	18.0033	18.1216	18.1185
0.111	18.0778	18.0857	17.9057	18.0787	17.9903	18.0276	17.9677	17.9669	18.0506	17.755	17.9974	17.8249	17.9714	17.7286	17.8965	17.9158	17.7342	17.8755	17.9932	17.9264	17.8565	17.8504	17.9694	18.0405	17.939	17.953	17.9687	18.0273	17.6835	17.934	17.923	17.9609	17.8614	17.6489	17.5651	17.2697	17.3882	17.3849	17.5262	17.8592	17.8595
0.113	17.716	17.8487	17.6782	17.8372	17.6532	17.7978	17.678	17.634	17.6505	17.6623	17.6372	17.5854	17.7717	17.5892	17.6616	17.6029	17.5243	17.6575	17.6421	17.7027	17.4065	17.5794	17.6852	17.7647	17.8053	17.8057	17.6315	17.7073	17.524	17.6464	17.6647	17.7139	17.5486	17.3618	17.3927	17.1067	17.2093	17.1668	17.3911	17.6082	17.6063
0.115	17.5446	17.577	17.5253	17.5626	17.392	17.4932	17.6537	17.3257	17.3406	17.4685	17.4409	17.4877	17.4423	17.4311	17.4314	17.4532	17.3023	17.3146	17.4698	17.5396	17.3324	17.3481	17.3564	17.6436	17.5764	17.6003	17.3438	17.5501	17.269	17.4899	17.5272	17.5299	17.2775	17.1233	17.1403	17.0086	17.0264	17.0166	17.1802	17.398	17.3984
0.117	17.3241	17.4262	17.4303	17.3732	17.1783	17.2386	17.4626	17.1794	17.1827	17.0385	17.2135	17.1989	17.3406	17.2144	17.0273	17.247	17.0638	17.1242	17.2598	17.3011	17.1553	17.1225	17.149	17.277	17.2984	17.2433	17.1827	17.4189	16.8665	17.2796	17.2671	17.2199	17.1007	16.7689	16.9062	16.7787	16.6612	16.6861	16.9583	17.1557	17.158
0.119	17.1847	17.1134	17.1152	17.1692	16.9369	16.9885	17.1084	16.9825	17.0239	16.9317	17.0285	17.0795	16.9645	17.0121	16.8526	17.0944	16.8961	17.0714	16.9946	16.9575	16.8597	16.8285	17.0841	17.0715	17.1176	16.9076	17.043	17.2728	16.6993	17.0156	17.0645	16.9956	16.8708	16.7242	16.5608	16.5408	16.5523	16.4979	16.6636	16.9453	16.9455
0.121	17.0595	16.9056	16.9998	16.9967	16.8973	16.8455	16.9347	16.8541	16.7697	16.7365	16.9147	17.0853	16.6666	16.8382	16.6201	16.8938	16.8182	16.9625	16.7411	16.823	16.8289	16.874	16.8946	16.827	16.9838	16.7985	17.0035	16.9702	16.6484	16.8122	16.9172	16.9433	16.7146	16.7388	16.515	16.5189	16.4212	16.2935	16.6016	16.8142	16.8121
0.123	16.8633	16.8	16.8785	16.6609	16.7998	16.8314	16.8548	16.6396	16.7963	16.5816	16.6066	16.7482	16.5156	16.6687	16.4965	16.7283	16.5552	16.6238	16.5554	16.6458	16.6055	16.7146	16.7932	16.6209	16.72	16.6152	16.7287	16.7162	16.5663	16.6985	16.6273	16.7936	16.6133	16.5285	16.2697	16.437	16.1761	16.1356	16.3935	16.632	16.6309
0.125	16.6297	16.5862	16.6407	16.5236	16.5995	16.6735	16.6262	16.4765	16.6055	16.3696	16.4221	16.5105	16.5361	16.3496	16.3844	16.4828	16.3091	16.3786	16.5144	16.4568	16.3135	16.4856	16.5798	16.4462	16.5113	16.6209	16.4894	16.5443	16.27	16.5417	16.5178	16.5224	16.4082	16.2628	16.0702	16.257	15.9354	16.1159	16.2232	16.4413	16.4408
0.127	16.5564	16.5184	16.5929	16.3922	16.4872	16.4638	16.5293	16.4487	16.3488	16.2774	16.2743	16.3159	16.3665	16.2044	16.2951	16.3281	16.2181	16.1691	16.3781	16.3863	16.1908	16.3184	16.4483	16.2857	16.4749	16.4678	16.3599	16.58	16.173	16.4417	16.4255	16.2898	16.2932	16.1128	15.952	16.1076	15.9186	15.8634	16.0756	16.3179	16.3162
0.129	16.4533	16.4807	16.4259	16.4525	16.4026	16.4751	16.5005	16.3456	16.2656	16.2482	16.294	16.1514	16.2742	16.297	16.1292	16.2599	16.1694	16.1332	16.2493	16.3047	16.1221	16.2729	16.4111	16.2731	16.2371	16.3091	16.41	16.4918	16.0612	16.3311	16.3854	16.4211	16.2326	16.0262	16.2054	15.9084	15.857	15.7333	15.9113	16.252	16.2541
0.131	16.4268	16.2829	16.2346	16.2699	16.1694	16.4341	16.3464	16.1051	15.9806	16.2119	16.167	16.0599	16.1991	16.1762	16.062	16.0568	16.0554	16.0551	16.1176	16.0672	16.2008	16.1107	16.2116	16.2583	16.0844	16.1564	16.1968	16.2421	15.8566	16.0555	16.234	16.2697	16.1441	15.9431	15.9318	15.8129	15.5708	15.5789	15.7989	16.1047	16.106
0.133	16.2686	16.1716	16.2222	16.0619	16.1304	16.0975	16.1419	15.8804	15.8865	16.0203	16.1146	15.9957	16.0571	15.9473	15.8685	16.1628	15.9069	16.072	15.9895	15.926	16.0556	15.9474	15.9569	16.189	16.0843	16.0902	16.0682	16.2197	15.7587	15.9866	16.0996	16.0482	16.0427	15.7383	15.7512	15.7223	15.5143	15.4898	15.692	15.9819	15.984
0.135	16.1151	16.0738	16.1303	16.0548	16.0032	15.9714	16.1044	15.9229	15.8484	15.8318	16.0515	16.0185	15.9372	15.8998	15.802	16.0241	15.9375	15.9114	15.9655	15.9679	15.8519	16.0175	16.0281	16.0869	15.9636	16.0994	15.9188	16.1399	15.8397	15.9467	16.0757	15.9675	15.7897	15.6102	15.6961	15.5163	15.4708	15.4597	15.699	15.9157	15.9166
0.137	16.0108	15.9188	15.9595	15.8578	15.8325	15.8776	16.0554	15.8601	15.7438	15.6967	15.7499	15.8535	15.7893	15.9167	15.8064	15.675	15.6632	15.6431	15.8029	15.9103	15.7315	15.9323	15.7695	15.9916	15.8997	15.7965	15.8584	15.9575	15.6468	15.6188	15.8047	15.863	15.6046	15.4579	15.5678	15.3615	15.3331	15.4555	15.5548	15.766	15.7649
0.139	15.8752	15.7873	15.7214	15.7982	15.817	15.9682	15.9319	15.7292	15.5587	15.6632	15.8937	15.5517	15.6619	15.8575	15.7517	15.5906	15.5605	15.6457	15.7035	15.8093	15.6339	15.814	15.6965	15.775	15.7927	15.6514	15.7412	15.7855	15.5105	15.6224	15.7539	15.6826	15.7056	15.3745	15.4697	15.4128	15.2331	15.3729	15.3732	15.6717	15.6737
0.141	15.8191	15.6898	15.5612	15.7957	15.5825	15.8246	15.7189	15.6279	15.4541	15.5209	15.5977	15.5157	15.5475	15.5968	15.551	15.5247	15.4866	15.5764	15.6003	15.5449	15.5931	15.6496	15.6837	15.5899	15.5829	15.5356	15.6671	15.6917	15.4058	15.4197	15.5922	15.5646	15.5935	15.3055	15.2604	15.2616	15.1325	15.1916	15.2812	15.5418	15.542
0.143	15.6921	15.6903	15.5819	15.6678	15.4646	15.6622	15.6214	15.5806	15.4403	15.4039	15.5378	15.5132	15.58	15.6514	15.4954	15.5441	15.3903	15.4048	15.5361	15.5373	15.5066	15.5031	15.6494	15.6004	15.5234	15.6472	15.6597	15.626	15.3732	15.3672	15.5029	15.5993	15.4073	15.3041	15.2276	15.2136	15.1362	15.0645	15.2291	15.4936	15.4907
0.145	15.7019	15.5607	15.5527	15.4835	15.3292	15.5899	15.6335	15.514	15.4115	15.5287	15.3973	15.4322	15.512	15.5417	15.3176	15.4901	15.3745	15.3753	15.4225	15.5064	15.4551	15.3646	15.542	15.5642	15.5393	15.6398	15.4201	15.5744	15.293	15.4158	15.4108	15.518	15.2986	15.2696	15.2336	15.1679	15.0912	15.1233	15.2065	15.4307	15.4308
0.147	15.509	15.4631	15.4236	15.3763	15.4611	15.478	15.5186	15.4349	15.4555	15.4915	15.5	15.4382	15.3733	15.3395	15.248	15.5507	15.411	15.5335	15.4727	15.4395	15.3506	15.3032	15.4208	15.4513	15.4999	15.4077	15.4113	15.5232	15.1924	15.3178	15.4181	15.3926	15.257	15.1243	15.1668	15.0824	14.9474	15.0004	15.1757	15.3682	15.3682
0.149	15.4398	15.523	15.4587	15.4088	15.3886	15.4396	15.4688	15.3195	15.3769	15.3575	15.4415	15.4198	15.404	15.2588	15.2589	15.3659	15.3202	15.4487	15.4127	15.3611	15.3098	15.3374	15.3554	15.3999	15.414	15.3366	15.4331	15.4096	15.1209	15.3449	15.4692	15.3022	15.3039	14.9728	15.1343	15.0491	14.8556	14.9384	15.2119	15.3241	15.3224
0.151	15.4889	15.46	15.4622	15.3792	15.2377	15.364	15.3611	15.2405	15.2328	15.3559	15.413	15.1983	15.3202	15.2777	15.1993	15.2318	15.0968	15.311	15.2237	15.3668	15.3189	15.24	15.3189	15.3566	15.3902	15.2797	15.2819	15.343	15.1378	15.199	15.3202	15.2281	15.18	14.9799	15.1514	15.0015	14.7152	14.8643	14.9913	15.2471	15.2441
0.153	15.4528	15.3904	15.4154	15.4629	15.3088	15.2835	15.3207	15.2149	15.0488	15.2482	15.3024	15.1843	15.2813	15.1151	15.1492	15.3795	15.0346	15.2044	15.1844	15.2326	15.222	15.072	15.4704	15.2766	15.3079	15.2538	15.2552	15.3249	15.126	15.2468	15.2785	15.2647	14.9729	14.9728	14.9958	15.0226	14.8143	14.867	15.0061	15.2041	15.2042
0.155	15.2694	15.314	15.2974	15.3748	15.2756	15.2245	15.2677	15.1819	14.9949	15.1164	15.2177	15.0921	15.1422	15.0076	15.0386	15.2735	14.9899	15.152	15.1044	15.1605	15.1035	15.0512	15.3264	15.1372	15.2091	15.1988	15.2195	15.2387	15.0395	15.0315	15.2101	15.1483	14.9359	14.9316	14.9272	14.9444	14.6708	14.626	14.9266	15.113	15.1121
0.157	15.2378	15.3121	15.3464	15.2415	15.2992	15.2678	15.2043	15.0976	15.0988	15.2265	15.1798	15.0904	15.0785	15.008	15.0058	15.2253	15.0193	15.1403	15.0932	15.261	15.0538	15.0352	15.2595	15.1152	15.047	15.1973	15.1723	15.2183	15.0206	15.1089	15.1808	15.0968	15.0319	14.8549	14.9572	14.842	14.6219	14.6471	14.7979	15.0952	15.0947
0.159	15.207	15.2164	15.236	15.021	15.2502	15.1911	15.1835	15.1574	14.979	15.1278	15.1174	15.1297	15.1302	14.9902	15.0397	15.0868	14.9122	15.1079	15.0056	15.1415	15.1319	15.0535	15.2665	15.1414	15.1363	15.2259	15.2116	15.1786	14.9327	15.0228	15.0884	15.0204	15.1493	14.8523	14.9695	14.8534	14.6937	14.8242	14.8068	15.0732	15.0716
0.161	15.1662	15.1554	15.179	14.9587	15.1099	15.1311	15.1427	14.9607	14.9841	15.0215	15.0757	14.9512	15.0389	14.9039	14.9645	14.9812	14.8741	14.9983	14.9785	15.146	14.9107	15.024	15.1025	15.0551	15.0696	15.1939	15.112	15.1801	14.8517	14.9583	15.0655	14.9527	15.1284	14.7808	14.8482	14.7634	14.6033	14.7818	14.7758	14.9982	14.9969
0.163	15.0632	15.1983	15.0948	15.0044	15.0518	15.1118	15.0771	14.9456	14.954	14.9943	15.0656	14.9045	14.904	14.9218	14.8878	15.1293	14.8666	14.9622	14.9663	15.0719	14.8957	15.0193	15.0076	14.9195	15.0173	15.0146	14.989	15.1225	14.773	14.8419	14.9828	15.0237	15.0299	14.7443	14.7806	14.6207	14.5877	14.6306	14.7811	14.9478	14.9476
0.165	15.0052	15.0755	14.9853	15.0178	14.9348	14.9679	14.9762	14.9336	14.8293	14.9988	15.0037	14.9465	14.8558	14.9148	14.8094	15.1295	14.8816	14.965	14.8725	14.9551	14.8372	14.9139	15.0195	14.9741	14.9415	14.9611	14.972	15.0778	14.7537	14.9131	14.9109	15.0826	14.8811	14.6552	14.7918	14.6483	14.4795	14.6252	14.7353	14.9052	14.9034
0.167	14.9809	15.0228	15.059	15.0913	15.0078	14.9773	14.9999	14.8738	14.9734	15.0378	14.8833	14.9732	14.9534	14.9127	14.8782	15.0978	14.8057	15.0152	14.8924	14.9638	14.8891	14.9305	14.9176	14.9249	14.921	14.9883	14.9741	15.1072	14.7543	14.934	14.9644	15.0072	14.8484	14.6605	14.7839	14.7043	14.3697	14.6306	14.8089	14.9125	14.9108
0.169	15.0059	14.9663	15.0994	14.8827	14.9971	15.001	15.0568	14.8743	14.9078	14.9653	15.0135	14.836	14.9642	14.8259	14.9132	14.9178	14.8096	14.9485	14.9617	15.099	14.8773	14.92	14.9253	14.9003	14.8579	14.9886	14.9068	15.076	14.7769	14.883	14.9852	14.9721	14.8773	14.6628	14.8026	14.7001	14.3198	14.5669	14.74	14.8937	14.892
0.171	14.9336	14.9952	15.0358	14.8875	14.9194	14.9103	14.9098	14.883	14.9434	14.9158	14.9926	14.6759	14.9044	14.8661	14.8699	14.903	14.775	14.8812	14.8812	14.9886	14.8603	14.7821	14.9504	14.9318	14.9567	14.9269	14.8711	15.1296	14.7003	14.7816	15.0174	14.8988	14.8313	14.718	14.6651	14.6171	14.4718	14.4233	14.7133	14.8587	14.8544
0.173	14.9628	14.9521	14.9261	14.8785	14.9492	14.9512	14.847	14.8016	14.8529	14.8117	14.8634	14.7219	14.7767	14.8821	14.7682	14.844	14.7236	14.7855	14.8143	14.9623	14.7984	14.7036	14.934	14.8656	14.9984	14.8756	14.7807	15.0692	14.6389	14.596	14.9147	14.8418	14.7429	14.533	14.5427	14.6592	14.3331	14.2503	14.5473	14.7916	14.7873
0.175	14.9417	14.961	15.0004	14.8851	14.9738	14.8538	14.8802	14.9039	14.8056	14.7966	14.9005	14.7765	14.774	14.7353	14.7535	14.851	14.7161	14.7644	14.9323	14.9551	14.7957	14.8452	14.9923	14.891	15.0285	14.8621	14.8548	14.9765	14.701	14.7736	14.906	14.8872	14.8434	14.653	14.5965	14.62	14.3217	14.3396	14.5802	14.8128	14.811
0.177	15.0057	14.8636	14.9957	14.8457	14.956	14.9021	14.9115	14.874	14.8523	14.8091	14.8194	14.7499	14.7606	14.79	14.7077	14.8817	14.7901	14.7649	14.9271	14.9106	14.7879	14.8407	14.9098	14.8888	14.951	14.9082	14.8576	14.979	14.7401	14.7441	14.9067	14.8289	14.7974	14.6307	14.5757	14.5629	14.4245	14.2921	14.587	14.8062	14.8034
0.179	14.9666	14.9246	14.9043	14.7819	14.8546	14.8667	14.8446	14.8355	14.8324	14.7541	14.8351	14.7952	14.7016	14.7864	14.7905	14.8043	14.8231	14.6983	14.7197	14.8227	14.7768	14.69	14.7005	14.8594	14.9211	14.819	14.8689	14.9363	14.6497	14.6719	14.9169	14.7848	14.8131	14.5986	14.5754	14.4392	14.4077	14.4588	14.5347	14.7666	14.7633
0.181	14.9147	14.8469	14.9286	14.7665	14.7829	14.8194	14.8288	14.7118	14.736	14.7451	14.8433	14.7115	14.7076	14.6848	14.6935	14.7917	14.6557	14.6574	14.7712	14.7861	14.7743	14.6209	14.8094	14.7874	14.8082	14.7709	14.8212	14.8581	14.6186	14.6896	14.8897	14.6638	14.8132	14.5264	14.5915	14.4615	14.3186	14.4428	14.504	14.725	14.722
0.183	14.7773	14.819	14.832	14.8278	14.7644	14.7613	14.852	14.7527	14.7144	14.6797	14.8819	14.7274	14.6586	14.6805	14.6538	14.7396	14.6469	14.6552	14.7744	14.867	14.6493	14.6627	14.919	14.8177	14.8849	14.7196	14.7625	14.8298	14.6062	14.7002	14.786	14.6067	14.7244	14.4742	14.5403	14.498	14.4086	14.318	14.5129	14.7072	14.7049
0.185	14.8639	14.8084	14.8539	14.7827	14.7676	14.7265	14.7387	14.7775	14.7383	14.6001	14.7886	14.701	14.7731	14.6272	14.6754	14.8106	14.6148	14.6306	14.7226	14.8171	14.7064	14.8001	14.775	14.7655	14.8336	14.8418	14.7899	14.8318	14.6117	14.6236	14.6752	14.6062	14.6922	14.4966	14.5177	14.4689	14.4208	14.3564	14.5457	14.7001	14.6969
0.187	14.8441	14.8357	14.7958	14.7687	14.7584	14.7333	14.7599	14.8098	14.7656	14.7592	14.8053	14.606	14.8554	14.591	14.6739	14.7508	14.506	14.7226	14.7824	14.8504	14.6737	14.666	14.6661	14.7239	14.7979	14.7685	14.7521	14.8829	14.6032	14.566	14.7014	14.6538	14.6323	14.4762	14.542	14.5286	14.4196	14.3604	14.5085	14.6933	14.6898
0.189	14.7836	14.8137	14.8883	14.7898	14.8411	14.8232	14.8939	14.7401	14.7919	14.6979	14.7417	14.5214	14.7873	14.6915	14.6652	14.803	14.5618	14.6818	14.7518	14.8145	14.6764	14.674	14.68	14.733	14.8315	14.6779	14.7353	14.8636	14.5299	14.6905	14.7271	14.6766	14.6703	14.5519	14.5272	14.4802	14.3573	14.3306	14.5075	14.6942	14.6925
0.191	14.8786	14.8245	14.9798	14.8187	14.8148	14.7622	14.8296	14.6634	14.7711	14.7147	14.7822	14.6898	14.7072	14.6679	14.6864	14.7079	14.6826	14.5967	14.6601	14.8267	14.7006	14.6852	14.7551	14.6538	14.7864	14.6924	14.7101	14.88	14.5917	14.7812	14.7873	14.7307	14.6773	14.5838	14.5916	14.3689	14.3871	14.2893	14.5078	14.699	14.6981
0.193	14.7703	14.7925	14.8688	14.7958	14.7158	14.7039	14.7989	14.6984	14.6411	14.6324	14.7824	14.6964	14.6089	14.6319	14.5549	14.7525	14.6117	14.6315	14.7198	14.7436	14.7269	14.7008	14.7324	14.6942	14.8221	14.6644	14.6509	14.7685	14.5166	14.6473	14.7755	14.6701	14.6404	14.5537	14.4421	14.3834	14.3257	14.3094	14.4643	14.6583	14.6575
0.195	14.7745	14.6572	14.8135	14.7178	14.7142	14.6325	14.8266	14.7206	14.6336	14.5274	14.7033	14.617	14.6659	14.6579	14.5404	14.7542	14.578	14.671	14.7921	14.7286	14.5866	14.5881	14.6724	14.6505	14.8143	14.6811	14.6437	14.8197	14.4497	14.6103	14.5764	14.6206	14.644	14.4548	14.4418	14.3783	14.3267	14.2174	14.4616	14.626	14.6248
0.197	14.8316	14.7065	14.7128	14.6121	14.6806	14.7075	14.7877	14.723	14.6052	14.6608	14.7231	14.5343	14.618	14.6417	14.4826	14.7123	14.5245	14.6868	14.711	14.6446	14.5565	14.5119	14.5907	14.628	14.7136	14.6307	14.6125	14.634	14.4225	14.648	14.5629	14.6027	14.5748	14.4643	14.4384	14.4034	14.1827	14.2111	14.4971	14.5965	14.5947
0.199	14.8378	14.7978	14.726	14.6885	14.7118	14.7963	14.7512	14.6392	14.6657	14.7106	14.6953	14.6311	14.6901	14.73	14.5309	14.6561	14.5178	14.7175	14.7373	14.6159	14.5575	14.6735	14.6029	14.6919	14.7187	14.5988	14.5916	14.719	14.4549	14.5343	14.629	14.5921	14.5595	14.4395	14.4761	14.4089	14.1363	14.1943	14.456	14.6128	14.6124
0.201	14.6713	14.804	14.8235	14.7338	14.7401	14.7161	14.7534	14.6172	14.6837	14.6094	14.6688	14.6872	14.6706	14.5944	14.5138	14.6893	14.51	14.6674	14.7171	14.6565	14.5933	14.6849	14.6531	14.6963	14.7441	14.7137	14.6702	14.785	14.4687	14.578	14.6874	14.7093	14.7512	14.4349	14.5702	14.4371	14.1791	14.2364	14.4491	14.6308	14.63
0.203	14.7341	14.6521	14.817	14.7257	14.7712	14.7169	14.7576	14.5863	14.6445	14.5529	14.5649	14.5383	14.5172	14.5618	14.5145	14.6568	14.4962	14.6056	14.6592	14.6944	14.5503	14.6572	14.6908	14.7818	14.6905	14.7668	14.66	14.6714	14.4042	14.5701	14.619	14.5796	14.7317	14.3942	14.5217	14.4168	14.2459	14.1929	14.5502	14.6033	14.6016
0.205	14.7477	14.6652	14.7386	14.7453	14.7082	14.7674	14.6582	14.6188	14.6382	14.5473	14.6137	14.4911	14.5296	14.6125	14.5576	14.6158	14.5018	14.6266	14.6113	14.6611	14.5256	14.6204	14.6678	14.7146	14.6261	14.8292	14.6077	14.7923	14.4695	14.5463	14.6488	14.594	14.5477	14.4365	14.494	14.3961	14.1921	14.2313	14.5267	14.597	14.593
0.207	14.7311	14.64	14.7001	14.7806	14.7076	14.7387	14.637	14.6436	14.5664	14.5333	14.5731	14.4641	14.4967	14.4963	14.6067	14.5829	14.4564	14.6372	14.5314	14.633	14.5059	14.5992	14.5657	14.585	14.7237	15.6049	14.6007	14.7888	14.3602	14.5069	14.4766	14.5337	14.4963	14.3528	14.3396	14.3262	14.1697	14.2975	14.4117	14.5754	14.5744
0.209	14.6481	14.6651	14.7477	14.6464	14.6696	14.7421	14.6274	14.6745	14.562	14.5231	14.5937	14.4473	14.5191	14.5079	14.5235	14.5929	14.4487	14.6122	14.4819	14.6197	14.5067	14.4888	14.5197	14.6396	14.7292	14.6758	14.6026	14.6496	14.4038	14.4265	14.6409	14.586	14.5083	14.3981	14.373	14.2955	14.1668	14.3936	14.3963	14.5451	14.545
0.211	14.6275	14.7821	14.6957	14.5766	14.6078	14.7637	14.6558	14.5967	14.5009	14.5705	14.5693	14.6041	14.5089	14.5637	14.4431	14.4877	14.4378	14.5297	14.5029	14.5367	14.4428	14.5487	14.6654	14.636	14.726	14.5702	14.5757	14.7716	14.423	14.5073	14.5549	14.5415	14.4525	14.4208	14.3186	14.3348	14.2608	14.3032	14.4222	14.54	14.5394
0.213	14.6769	14.7444	14.7108	14.6962	14.6554	14.7279	14.6391	14.6128	14.6001	14.6179	14.5694	14.5711	14.5947	14.4794	14.4845	14.6008	14.54	14.5087	14.512	14.5936	14.5623	14.5063	14.6306	14.7175	14.7545	14.6724	14.6867	14.771	14.4166	14.5743	14.5975	14.498	14.4327	14.3769	14.3692	14.3503	14.2135	14.3104	14.4041	14.5631	14.5636
0.215	14.6595	14.6257	14.6233	14.5645	14.5546	14.6514	14.6818	14.5729	14.5828	14.5763	14.5761	14.5322	14.527	14.3917	14.5094	14.5937	14.3794	14.549	14.5746	14.573	14.452	14.449	14.564	14.6204	14.518	14.5417	14.5672	14.694	14.3356	14.4801	14.5935	14.5222	14.5237	14.3397	14.2855	14.3419	14.2157	14.1585	14.3814	14.5091	14.5098
0.217	14.6697	14.6557	14.6204	14.6173	14.5493	14.6961	14.6574	14.6995	14.5704	14.5712	14.6319	14.5389	14.5486	14.4453	14.5332	14.6523	14.4631	14.6022	14.5084	14.5516	14.556	14.4765	14.5502	14.646	14.5363	14.5462	14.5584	14.5905	14.3433	14.5331	14.6857	14.5818	14.5544	14.363	14.3058	14.3334	14.1828	14.1996	14.3423	14.5299	14.5299
0.219	14.6195	14.6696	14.6923	14.6086	14.6006	14.5786	14.6367	14.6389	14.5803	14.5735	14.6518	14.4449	14.6201	14.5223	14.501	14.6503	14.4312	14.5735	14.4328	14.5402	14.5672	14.4937	14.541	14.6283	14.6195	14.585	14.4956	14.6389	14.3606	14.5318	14.6053	14.4581	14.4575	14.283	14.309	14.314	14.1903	14.2698	14.3195	14.5186	14.5188
0.221	14.6209	14.7037	14.6926	14.7408	14.6283	14.5074	14.6276	14.6465	14.5468	14.5855	14.5961	14.4501	14.5866	14.6101	14.4285	14.6606	14.401	14.5731	14.5234	14.5368	14.5705	14.4499	14.5674	14.603	14.6805	14.654	14.5246	14.7123	14.4373	14.5843	14.5016	14.5208	14.4197	14.2659	14.3188	14.3396	14.2247	14.2295	14.3417	14.5274	14.5285
0.223	14.7063	14.6725	14.6738	14.6122	14.6008	14.6404	14.6189	14.5941	14.5099	14.5813	14.552	14.562	14.5698	14.6146	14.387	14.6114	14.373	14.5324	14.5819	14.5304	14.4584	14.4547	14.6056	14.6189	14.5518	14.6167	14.629	14.5511	14.337	14.5412	14.5252	14.5179	14.4475	14.3048	14.3624	14.261	14.1391	14.3335	14.3849	14.517	14.5171
0.225	14.6739	14.7072	14.7392	14.6726	14.5592	14.6769	14.6717	14.4703	14.563	14.5215	14.5343	14.4629	14.5331	14.5015	14.4089	14.5232	14.4619	14.4742	14.5514	14.5237	14.3989	14.571	14.5632	14.5376	14.5911	14.5276	14.5923	14.5889	14.3648	14.5549	14.5071	14.5515	14.4831	14.2571	14.3468	14.2559	14.1028	14.3198	14.4482	14.5079	14.5075
0.227	14.6189	14.6959	14.6763	14.6476	14.6692	14.6372	14.6854	14.5092	14.6388	14.5894	14.5407	14.4662	14.5381	14.6116	14.4926	14.6391	14.4393	14.5434	14.5491	14.5636	14.5655	14.5402	14.613	14.5864	14.5997	14.5648	14.5679	14.5967	14.4127	14.5448	14.5727	14.6086	14.6031	14.3726	14.327	14.3383	14.1551	14.2401	14.4088	14.5408	14.5378
0.229	14.6296	14.7272	14.7563	14.5827	14.6494	14.6041	14.6853	14.5183	14.522	14.5747	14.6024	14.4106	14.5287	14.6029	14.5173	14.5309	14.4981	14.4696	14.5322	14.5199	14.5437	14.5048	14.5882	14.5752	14.6026	14.5643	14.603	14.579	14.4281	14.5845	14.5821	14.5552	14.5462	14.4121	14.282	14.2835	14.2209	14.2823	14.3562	14.5279	14.5271
0.231	14.6341	14.685	14.6997	14.677	14.6129	14.6784	14.6666	14.4754	14.4875	14.6037	14.5942	14.4192	14.5285	14.6312	14.4785	14.5052	14.4645	14.5169	14.4722	14.5553	14.4754	14.603	14.5491	14.5684	14.5164	14.5323	14.6144	14.698	14.42	14.5243	14.5693	14.4626	14.595	14.3206	14.3379	14.2032	14.1447	14.2164	14.3185	14.5147	14.5143
0.233	14.597	14.5497	14.6716	14.61	14.5851	14.6494	14.6203	14.5325	14.5783	14.5413	14.6369	14.4959	14.5644	14.538	14.437	14.5069	14.5311	14.4891	14.4542	14.5958	14.4414	14.5109	14.5494	14.6318	14.5868	14.5592	14.563	14.68	14.381	14.4343	14.5999	14.4381	14.5125	14.2329	14.4207	14.3187	14.1429	14.1603	14.3475	14.5055	14.505
0.235	14.6619	14.5356	14.7399	14.5983	14.6145	14.6603	14.587	14.5076	14.6198	14.5059	14.6228	14.5067	14.4675	14.4513	14.5206	14.5898	14.5375	14.4848	14.4455	14.6279	14.4972	14.5059	14.5674	14.6784	14.6189	14.5654	14.5771	14.6364	14.3308	14.4676	14.5952	14.5121	14.4864	14.2847	14.3113	14.3472	14.2201	14.1358	14.3418	14.5129	14.5119
0.237	14.7392	14.5361	14.7424	14.5858	14.6657	14.6512	14.5335	14.573	14.5922	14.5013	14.5609	14.4805	14.4388	14.4483	14.4228	14.5462	14.4404	14.516	14.5628	14.5401	14.5236	14.5415	14.5747	14.5912	14.58	14.5906	14.6788	14.6032	14.3171	14.4832	14.5135	14.4743	14.5271	14.2387	14.3203	14.3149	14.1717	14.1878	14.359	14.5057	14.5043
0.239	14.7606	14.6012	14.681	14.5789	14.6588	14.6176	14.5801	14.5079	14.6258	14.501	14.5456	14.4717	14.4863	14.5266	14.4319	14.5648	14.4176	14.5433	14.5686	14.5025	14.4747	14.5196	14.5574	14.4841	14.5747	14.564	14.6655	14.6335	14.3697	14.4649	14.4745	14.5382	14.5051	14.2724	14.3073	14.282	14.0875	14.2431	14.2872	14.5004	14.4994
0.241	14.7319	14.5966	14.6418	14.5945	14.5555	14.6412	14.6273	14.5725	14.5578	14.5113	14.5459	14.4057	14.4342	14.4787	14.3785	14.5181	14.417	14.4527	14.5371	14.5653	14.5992	14.4606	14.5199	14.5463	14.5823	14.602	14.5732	14.6398	14.2367	14.4748	14.4677	14.4723	14.4212	14.264	14.2237	14.231	14.1025	14.2123	14.329	14.4831	14.4801
0.243	14.6979	14.6954	14.6377	14.5366	14.5895	14.6112	14.6217	14.5847	14.5487	14.534	14.5501	14.4599	14.5289	14.4186	14.3806	14.4886	14.454	14.4243	14.5231	14.5882	14.5087	14.4732	14.5455	14.5581	14.6358	14.6144	14.5567	14.6139	14.2431	14.5257	14.5111	14.4982	14.4117	14.2626	14.3198	14.2995	14.1201	14.2113	14.3851	14.4924	14.4915
0.245	14.7096	14.6913	14.5942	14.5801	14.5981	14.5521	14.6046	14.5443	14.5042	14.5198	14.5636	14.5318	14.552	14.4476	14.4679	14.5543	14.3778	14.3953	14.5369	14.5938	14.4877	14.4982	14.4887	14.6512	14.5877	14.6084	14.5954	14.607	14.3214	14.501	14.5164	14.4752	14.4939	14.3388	14.269	14.241	14.142	14.1749	14.3417	14.4929	14.4938
0.247	14.7272	14.7246	14.6357	14.6235	14.5702	14.6416	14.6245	14.6078	14.4709	14.5413	14.5946	14.4966	14.6347	14.4698	14.4897	14.5897	14.411	14.4892	14.6022	14.5929	14.4799	14.4288	14.4973	14.6002	14.6651	14.6238	14.6351	14.7669	14.3201	14.4417	14.5942	14.4101	14.572	14.4805	14.3283	14.3442	14.14	14.2033	14.3812	14.5241	14.5244
0.249	14.6832	14.6563	14.6875	14.5995	14.6723	14.7276	14.6751	14.5878	14.543	14.5079	14.5551	14.5397	14.5711	14.4794	14.4898	14.5164	14.4228	14.4969	14.5392	14.5617	14.4887	14.4459	14.5253	14.4674	14.7047	14.6235	14.5639	14.7325	14.2777	14.499	14.601	14.4981	14.4624	14.4376	14.4263	14.2974	14.0955	14.2621	14.4317	14.5224	14.5219
0.251	14.6578	14.6356	14.6549	14.6315	14.5983	14.6944	14.7607	14.4938	14.427	14.5243	14.5697	14.5087	14.4502	14.4849	14.4577	14.4928	14.4268	14.4718	14.4571	14.493	14.541	14.4415	14.5432	14.5151	14.6412	14.5492	14.5608	14.6798	14.3756	14.4518	14.5703	14.5015	14.4225	14.3684	14.4107	14.3774	14.0827	14.3028	14.3593	14.5038	14.5022
0.253	14.6488	14.5851	14.6627	14.5979	14.507	14.5526	14.5463	14.4805	14.5839	14.4376	14.4572	14.4009	14.484	14.4752	14.4231	14.4562	14.3469	14.49	14.4381	14.5098	14.4949	14.4188	14.5932	14.5565	14.715	14.486	14.5492	14.5997	14.3045	14.5152	14.5328	14.4661	14.4505	14.2333	14.4237	14.3014	14.1008	14.1914	14.3131	14.4708	14.47
0.255	14.6773	14.6741	14.6197	14.555	14.5266	14.5181	14.6256	14.4725	14.5644	14.3843	14.6171	14.4339	14.4893	14.4859	14.3642	14.5178	14.3668	14.4668	14.4084	14.5165	14.5353	14.44	14.5936	14.4913	14.6204	14.4561	14.4997	14.6781	14.2436	14.4261	14.481	14.4458	14.5431	14.2615	14.3901	14.276	14.1575	14.1551	14.3082	14.4682	14.4689
0.257	14.7222	14.6683	14.6664	14.4877	14.4686	14.5733	14.631	14.4641	14.5253	14.4974	14.5411	14.4549	14.5051	14.5065	14.3807	14.5663	14.3365	14.4975	14.4538	14.4887	14.4968	14.5046	14.5525	14.5151	14.679	14.5274	14.539	14.6465	14.3136	14.5132	14.4569	14.5174	14.5112	14.3269	14.402	14.2909	14.1254	14.2361	14.33	14.4864	14.4852
0.259	14.5993	14.5523	14.6282	14.6179	14.541	14.5574	14.5979	14.4282	14.4287	14.4939	14.5425	14.463	14.5002	14.4293	14.4594	14.5206	14.4022	14.4795	14.4419	14.4888	14.4878	14.4	14.4881	14.4968	14.5648	14.5728	14.4915	14.6509	14.3796	14.4602	14.4458	14.485	14.5203	14.2993	14.4057	14.21	14.0865	14.2298	14.3114	14.4671	14.4656
0.261	14.6344	14.564	14.6808	14.6617	14.6266	14.4656	14.5973	14.5291	14.4786	14.49	14.575	14.4519	14.5764	14.4201	14.4702	14.5272	14.4269	14.5007	14.4682	14.5587	14.4958	14.4817	14.4954	14.5108	14.5199	14.6162	14.4814	14.7148	14.3938	14.465	14.4654	14.4425	14.4811	14.2736	14.2669	14.2058	14.118	14.2651	14.285	14.4811	14.4791
0.263	14.6526	14.6378	14.6875	14.6691	14.6527	14.4727	14.6173	14.5747	14.5247	14.4861	14.5483	14.5182	14.5059	14.4664	14.4075	14.5375	14.3487	14.4454	14.5361	14.5391	14.4577	14.566	14.4029	14.5557	14.5979	14.6019	14.5654	14.6633	14.2835	14.4801	14.4346	14.4482	14.4994	14.3552	14.3044	14.1885	14.0927	14.1766	14.2826	14.4847	14.4817
0.265	14.6765	14.5388	14.7089	14.6349	14.6005	14.5316	14.6406	14.5156	14.5076	14.5291	14.4963	14.583	14.5128	14.4974	14.4358	14.558	14.4406	14.4341	14.5696	14.5991	14.482	14.5685	14.4951	14.5983	14.5821	14.5471	14.5771	14.6512	14.2516	14.4597	14.4901	14.4271	14.4977	14.3375	14.3899	14.2642	14.186	14.1789	14.3086	14.4951	14.495
0.267	14.6487	14.6378	14.6593	14.6555	14.6585	14.567	14.6087	14.491	14.426	14.5923	14.5566	14.5303	14.5184	14.4677	14.5587	14.4723	14.4703	14.535	14.5786	14.5567	14.4706	14.5234	14.5687	14.5381	14.6058	14.4759	14.5921	14.6706	14.2773	14.5167	14.5803	14.4471	14.4805	14.3019	14.2896	14.1949	14.2209	14.0978	14.3558	14.4974	14.4974
0.269	14.7044	14.6877	14.6108	14.5529	14.7078	14.6376	14.6262	14.553	14.4954	14.5104	14.6052	14.5256	14.4709	14.4317	14.5625	14.5196	14.4194	14.5631	14.5856	14.5414	14.4781	14.4763	14.583	14.4489	14.6965	14.4682	14.5731	14.781	14.3016	14.4846	14.5458	14.4858	14.4688	14.2699	14.2987	14.1913	14.1851	14.1872	14.3575	14.5034	14.5024
0.271	14.7047	14.6624	14.6522	14.5705	14.7038	14.6554	14.643	14.5213	14.5528	14.5632	14.6118	14.4877	14.5463	14.4689	14.492	14.5838	14.4241	14.5199	14.5291	14.5429	14.5024	14.5294	14.5273	14.4902	14.6796	14.5192	14.5589	14.7421	14.3769	14.4442	14.5024	14.5886	14.4535	14.3026	14.3252	14.2535	14.1159	14.1604	14.32	14.5097	14.5084
0.273	14.7419	14.607	14.6086	14.5831	14.6171	14.5995	14.641	14.4895	14.5296	14.5875	14.6002	14.5175	14.4138	14.4657	14.5297	14.5168	14.3883	14.5617	14.5218	14.5834	14.4699	14.5659	14.5891	14.5905	14.6762	14.511	14.5379	14.7258	14.3869	14.5247	14.5498	14.5055	14.5886	14.3328	14.3139	14.2328	14.0965	14.1789	14.3257	14.5061	14.5078
0.275	14.7312	14.6531	14.6323	14.6449	14.6025	14.5706	14.6661	14.5564	14.4952	14.57	14.583	14.3896	14.5381	14.572	14.5587	14.5465	14.381	14.5521	14.5431	14.5681	14.4569	14.6008	14.6985	14.5573	14.6831	14.5326	14.5696	14.6626	14.3931	14.5715	14.6075	14.5084	14.5259	14.2397	14.4163	14.2908	14.1792	14.2086	14.3245	14.5198	14.5225
0.277	14.7177	14.6689	14.7565	14.7107	14.6777	14.6071	14.6787	14.6277	14.4536	14.6808	14.62	14.4866	14.5378	14.5419	14.5081	14.5231	14.4278	14.4903	14.5498	14.5938	14.5248	14.5932	14.6041	14.55	14.7083	14.5949	14.5829	14.6173	14.4057	14.5569	14.5337	14.4897	14.5538	14.3203	14.432	14.3316	14.1997	14.1922	14.4159	14.5376	14.5401
0.279	14.6251	14.7011	14.6851	14.648	14.6857	14.5656	14.6415	14.5548	14.5658	14.6351	14.5437	14.4644	14.648	14.5362	14.4884	14.4647	14.431	14.5361	14.5185	14.4322	14.5313	14.5311	14.6389	14.5618	14.6782	14.5783	14.5752	14.5846	14.3668	14.4799	14.6075	14.4567	14.5586	14.2704	14.3353	14.3535	14.1414	14.1147	14.4272	14.5171	14.517
0.281	14.6776	14.5911	14.6647	14.6235	14.6665	14.6102	14.6222	14.5477	14.6344	14.5687	14.4904	14.4878	14.6504	14.4959	14.4254	14.5095	14.4071	14.5276	14.4995	14.5683	14.583	14.6159	14.6742	14.6245	14.7027	14.6075	14.5662	14.5718	14.3443	14.5245	14.5872	14.5412	14.5027	14.2173	14.3007	14.3087	14.0809	14.1681	14.4035	14.5196	14.5178
0.283	14.7253	14.6634	14.7227	14.6555	14.7405	14.6349	14.6655	14.577	14.644	14.5731	14.6042	14.5626	14.6805	14.4899	14.5675	14.5911	14.513	14.6004	14.6222	14.5861	14.6193	14.5956	14.5928	14.5657	15.1341	14.6695	14.5775	14.6407	14.3034	14.4459	14.5943	14.5626	14.613	14.2958	14.3555	14.2686	14.153	14.2448	14.3808	14.5644	14.5649
0.285	14.7334	14.6845	14.7194	14.6219	14.7937	14.5754	14.6738	14.5661	14.5918	14.6314	14.6277	14.5368	14.6773	14.5168	14.587	14.6083	14.5446	14.5677	14.59	14.611	14.5042	14.5382	14.5902	14.5524	14.9386	14.6266	14.677	14.6673	14.397	14.5137	14.6044	14.5703	14.5833	14.4289	14.3142	14.3322	14.1903	14.3157	14.3475	14.5698	14.568
0.287	14.7975	14.8304	14.6787	14.6284	14.7824	14.5134	14.6224	14.5507	14.4818	14.659	14.7217	14.5956	14.6554	14.6196	14.5397	14.5695	14.5171	14.5462	14.6328	14.7083	14.5778	14.5501	14.581	14.6163	14.6011	14.592	14.6149	14.6617	14.4886	14.5443	14.6076	14.5394	14.5521	14.3877	14.3992	14.3047	14.158	14.2163	14.2885	14.564	14.5624
0.289	14.7563	14.7229	14.7298	14.6553	14.6895	14.612	14.6876	14.6121	14.4766	14.657	14.7518	14.5759	14.6039	14.5917	14.4655	14.618	14.4574	14.5587	14.6275	14.6401	14.5588	14.571	14.5839	14.6346	14.6528	14.5318	14.5933	14.7063	14.4581	14.5032	14.6561	14.5915	14.4654	14.3252	14.3921	14.2053	14.1181	14.221	14.4006	14.5567	14.5554
0.291	14.6703	14.6824	14.8264	14.7727	14.6583	14.6233	14.7382	14.715	14.6406	14.6524	14.6936	14.5957	14.6211	14.5519	14.5082	14.697	14.5472	14.6537	14.6487	14.6568	14.5921	14.536	14.5854	14.6775	14.6946	14.6146	14.6333	14.7393	14.4765	14.538	14.6733	14.545	14.5347	14.3924	14.4199	14.2497	14.1773	14.2149	14.4498	14.5885	14.5872
0.293	14.757	14.6844	14.778	14.6464	14.6578	14.702	14.7645	14.692	14.6606	14.7288	14.6455	14.6232	14.635	14.6605	14.5606	14.6161	14.5886	14.5941	14.6765	14.7392	14.6024	14.5102	14.6673	14.6917	14.6714	14.6642	14.5787	14.733	14.4589	14.6167	14.6819	14.6313	14.5619	14.4651	14.4362	14.2749	14.2051	14.2417	14.48	14.6051	14.6047
0.295	14.7088	14.6935	14.7701	14.6388	14.6328	14.6912	14.7761	14.5403	14.6045	14.5957	14.5912	14.5997	14.5109	14.6706	14.5285	14.5437	14.4589	14.472	14.6364	14.6474	14.4728	14.5231	14.708	14.6395	14.6639	14.5642	14.5727	14.6896	14.4284	14.5476	14.5494	14.5103	14.5109	14.4117	14.358	14.3747	14.1297	14.255	14.4159	14.5551	14.5548
0.297	14.7376	14.691	14.7691	14.6572	14.6802	14.6306	14.8368	14.5267	14.6636	14.5744	14.6011	14.5912	14.5714	14.6068	14.5522	14.6513	14.43	14.437	14.6218	14.6078	14.4932	14.5588	14.7112	14.542	14.6872	14.5131	14.5903	14.7219	14.4605	14.5254	14.6619	14.5367	14.5508	14.4224	14.3729	14.2452	14.1394	14.1974	14.361	14.5567	14.5572
0.299	14.7416	14.735	14.7927	14.7016	14.7592	14.6595	14.7676	14.5692	14.6289	14.6652	14.6393	14.5381	14.5813	14.5704	14.567	14.6787	14.54	14.5801	14.6701	14.6544	14.5009	14.5394	14.7235	14.5826	14.7027	14.6626	14.6818	14.7555	14.4562	14.6143	14.7204	14.5174	14.6083	14.4021	14.4358	14.2989	14.2051	14.2364	14.3676	14.5904	14.591
0.301	14.6797	14.7537	14.8048	14.7241	14.8308	14.655	14.7924	14.5927	14.688	14.709	14.7231	14.5412	14.5798	14.5759	14.5916	14.7835	14.5613	14.6413	14.7137	14.6217	14.5633	14.634	14.6498	14.6224	14.6429	14.7187	14.6915	14.7111	14.5248	14.5764	14.7244	14.5319	14.6352	14.4412	14.4505	14.3107	14.2266	14.2972	14.361	14.6119	14.6122
0.303	14.7916	14.824	14.7145	14.7923	14.8069	14.7014	14.9076	14.6164	14.6302	14.6087	14.7286	14.632	14.586	14.5254	14.549	14.7514	14.5044	14.6908	14.7216	14.6798	14.6242	14.6048	14.7325	14.6688	14.7207	14.6736	14.6607	14.6899	14.4967	14.5912	14.6927	14.6834	14.6798	14.4633	14.4296	14.3255	14.1852	14.3301	14.4393	14.6274	14.6271
0.305	14.7513	14.8575	14.7748	14.705	14.7798	14.7571	14.7942	14.6695	14.5936	14.5846	14.6732	14.6621	14.6167	14.6133	14.6058	14.6564	14.4939	14.6242	14.7307	14.7676	14.6118	14.6162	14.7043	14.6134	14.7988	14.7378	14.6171	14.7454	14.3814	14.6024	14.6634	14.6384	14.5736	14.458	14.4359	14.3498	14.124	14.2355	14.3991	14.6173	14.6159
0.307	14.8071	14.775	14.8678	14.6914	14.7861	14.6982	14.7393	14.6432	14.6246	14.5762	14.6611	14.6865	14.6271	14.6723	14.5431	14.6805	14.5635	14.6582	14.7056	14.6975	14.6783	14.5927	14.6719	14.6146	14.7486	14.7426	14.6161	14.8177	14.4395	14.6666	14.6323	14.6208	14.5429	14.4587	14.4693	14.4153	14.288	14.2218	14.3804	14.6225	14.6236
0.309	14.8588	14.7845	14.8359	14.6598	14.8036	14.7239	14.7376	14.6218	14.5842	14.5954	14.6718	14.6204	14.603	14.613	14.616	14.6568	14.5871	14.5931	14.6992	14.6466	14.634	14.5638	14.7271	14.6781	14.6967	14.7207	14.6067	14.7808	14.5035	14.6679	14.619	14.5807	14.5474	14.4329	14.4672	14.3578	14.1956	14.211	14.3973	14.6132	14.6128
0.311	14.849	14.8115	14.7908	14.7547	14.8708	14.7692	14.6995	14.6598	14.6378	14.6174	14.6222	14.6354	14.6981	14.6088	14.5796	14.6903	14.5812	14.5329	14.7068	14.6897	14.6106	14.5979	14.7787	14.6719	14.7695	14.7746	14.6706	14.7705	14.473	14.6249	14.6377	14.606	14.6041	14.3884	14.4651	14.412	14.1332	14.1868	14.4295	14.6263	14.6259
0.313	14.7913	14.8212	14.7616	14.9028	14.8509	14.74	14.7796	14.6955	14.7084	14.6706	14.6478	14.6399	14.6826	14.7247	14.5563	14.756	14.6194	14.598	14.7085	14.6853	14.6759	14.6411	14.7269	14.7124	14.7565	14.7148	14.7662	14.7856	14.5083	14.6076	14.6669	14.6189	14.644	14.494	14.4666	14.4389	14.1375	14.2266	14.4101	14.6496	14.6497
0.315	14.8602	14.8874	14.7641	14.8879	14.6984	14.7512	14.8208	14.6593	14.6523	14.5928	14.7339	14.6736	14.6519	14.7132	14.7184	14.7742	14.6385	14.6456	14.7312	14.7096	14.6284	14.6352	14.7026	14.689	14.815	14.8036	14.759	14.7574	14.5583	14.6691	14.7415	14.6183	14.6288	14.5396	14.4037	14.4008	14.2526	14.227	14.3778	14.6612	14.6608
0.317	14.8952	14.8205	14.7448	14.8285	14.7475	14.7497	14.7774	14.5799	14.6338	14.6693	14.7456	14.6372	14.6154	14.663	14.6522	14.6881	14.5725	14.5798	14.7143	14.7338	14.6307	14.6361	14.727	14.6475	14.8009	14.7532	14.7496	14.7557	14.5051	14.6247	14.7044	14.5917	14.6484	14.5377	14.4521	14.3059	14.293	14.2691	14.4382	14.6445	14.6441
0.319	14.8504	14.736	14.7906	14.7772	14.75	14.6646	14.6952	14.6034	14.6458	14.6799	14.6798	14.6051	14.5292	14.5889	14.6005	14.6568	14.4541	14.5872	14.7653	14.6916	14.6098	14.6098	14.6396	14.6105	14.7299	14.7108	14.6117	14.7188	14.4799	14.5726	14.6209	14.6291	14.5611	14.4761	14.4801	14.2672	14.1655	14.257	14.3835	14.6025	14.6022
0.321	14.8328	14.8303	14.7898	14.7785	14.784	14.712	14.8106	14.6262	14.6673	14.628	14.6714	14.7119	14.6273	14.597	14.6016	14.7245	14.4995	14.6366	14.7589	14.673	14.6836	14.5542	14.7081	14.6767	14.7871	14.7272	14.6537	14.8317	14.6032	14.5651	14.703	14.6766	14.5957	14.458	14.4497	14.3696	14.1384	14.2696	14.4929	14.6394	14.6386
0.323	14.8412	14.8464	14.7863	14.7776	14.7651	14.7578	14.7795	14.637	14.664	14.6068	14.6589	14.7197	14.6592	14.6524	14.6721	14.709	14.5764	14.6696	14.7559	14.7335	14.6607	14.5977	14.7211	14.6822	14.8132	14.6858	14.7889	14.8892	14.5748	14.6615	14.6751	14.7292	14.6638	14.5016	14.4696	14.3995	14.2157	14.2754	14.5133	14.661	14.6612
0.325	14.7893	14.7381	14.8848	14.7052	14.6898	14.7466	14.7335	14.5479	14.6419	14.6826	14.718	14.602	14.6086	14.6663	14.6012	14.7064	14.5691	14.6635	14.6585	14.7587	14.5958	14.5569	14.6788	14.6476	14.7775	14.7032	14.6916	14.8721	14.4367	14.648	14.7154	14.6915	14.6543	14.4376	14.5113	14.3636	14.1939	14.2613	14.4146	14.6292	14.6298
0.327	14.8546	14.8043	14.9026	14.7944	14.7125	14.7356	14.7622	14.6347	14.6022	14.6235	14.7286	14.6876	14.7094	14.6131	14.6742	14.7486	14.5475	14.6292	14.7186	14.7343	14.5992	14.6027	14.7346	14.7859	14.789	14.7104	14.6517	14.8377	14.4427	14.6407	14.7308	14.6483	14.6929	14.3624	14.4876	14.3705	14.289	14.313	14.4069	14.6496	14.6491
0.329	14.8049	14.8546	14.8467	14.7951	14.7932	14.7534	14.7777	14.6625	14.568	14.6154	14.7727	14.7168	14.7467	14.5917	14.6427	14.8028	14.6248	14.6537	14.7146	14.7086	14.6929	14.669	14.7056	14.746	14.7873	14.6707	14.7064	14.8402	14.5618	14.6163	14.7827	14.609	14.76	14.3911	14.4716	14.4296	14.3181	14.3054	14.4511	14.6667	14.6657
0.331	14.8261	14.8133	14.7819	14.8073	14.787	14.7857	14.7931	14.6927	14.5998	14.634	14.6707	14.6758	14.706	14.6618	14.5374	14.7525	14.6283	14.6904	14.675	14.7575	14.6289	14.6478	14.697	14.7817	14.8278	14.7015	14.7325	14.8258	14.5376	14.7103	14.67	14.6192	14.7157	14.445	14.467	14.4196	14.2982	14.2609	14.4481	14.6601	14.6593
0.333	14.8388	14.8253	14.7961	14.8205	14.8397	14.8912	14.8613	14.7596	14.5566	14.7005	14.7223	14.6594	14.6687	14.6577	14.6628	14.7527	14.5293	14.7368	14.7298	14.7207	14.6018	14.554	14.7345	14.7479	14.768	14.712	14.6791	14.7969	14.5456	14.639	14.6618	14.6083	14.6977	14.5674	14.4396	14.3644	14.3369	14.3517	14.4219	14.6657	14.6656
0.335	14.9123	14.8896	14.8502	14.9101	14.8437	14.8021	14.8543	14.7448	14.5579	14.7689	14.7315	14.6344	14.6619	14.6636	14.6732	14.7858	14.5602	14.7423	14.7516	14.7162	14.6281	14.6054	14.7727	14.7264	14.7663	14.6902	14.6334	14.851	14.5848	14.6979	14.7039	14.5778	14.7615	14.5241	14.4643	14.3551	14.3143	14.45	14.5158	14.6842	14.684
0.337	14.9181	14.7634	14.8888	14.7817	14.8876	14.7624	14.8378	14.6703	14.6962	14.7768	14.7868	14.6385	14.6537	14.6833	14.5863	14.8437	14.6492	14.6972	14.7478	14.7677	14.7182	14.6933	14.7238	14.6778	14.79	14.6858	14.6705	14.8184	14.5594	14.6987	14.7498	14.6398	14.7466	14.4348	14.482	14.3318	14.2843	14.3681	14.5466	14.683	14.6835
0.339	14.7756	14.7126	14.7937	14.7624	14.8278	14.7137	14.8222	14.6451	14.6898	14.7272	14.7871	14.7047	14.75	14.6352	14.6865	14.7816	14.5942	14.6729	14.6638	14.73	14.7065	14.6777	14.6682	14.7033	14.7608	14.6444	14.6559	14.8225	14.5438	14.7094	14.7173	14.6486	14.6782	14.4365	14.3981	14.3333	14.258	14.3084	14.4665	14.657	14.6568
0.341	14.7747	14.7865	14.801	14.8305	14.8249	14.7411	14.7777	14.7227	14.6994	14.629	14.7409	14.7122	14.7382	14.6191	14.6688	14.7128	14.6259	14.6771	14.7884	14.7137	14.701	14.6306	14.7123	14.7482	14.7638	14.7033	14.7431	14.8576	14.5529	14.7748	14.7387	14.6942	14.6199	14.4471	14.4945	14.4251	14.2622	14.3177	14.5108	14.6738	14.6739
0.343	14.7897	14.8214	14.8146	14.8309	14.8032	14.7964	14.818	14.6711	14.7211	14.6326	14.7957	14.6395	14.6901	14.6638	14.6666	14.7144	14.5316	14.6592	14.7839	14.7037	14.6195	14.6066	14.7237	14.6305	14.8188	14.6867	14.7207	14.8578	14.5024	14.7826	14.7271	14.6329	14.6382	14.4175	14.5477	14.4028	14.2307	14.2726	14.5318	14.6645	14.6641
0.345	14.9215	14.9078	14.8838	14.8036	14.8575	14.9159	14.8903	14.7134	14.7846	14.6824	14.7732	14.6798	14.6945	14.6754	14.7743	14.8098	14.579	14.6499	14.7118	14.7901	14.7094	14.6324	14.7463	14.6576	14.7763	14.7513	14.7231	14.8855	14.5744	14.7899	14.7698	14.7002	14.6797	14.4348	14.4868	14.4165	14.2275	14.3039	14.5249	14.6991	14.6997
0.347	14.8631	14.9209	14.9292	14.7413	14.7824	14.8431	14.9655	14.7198	14.7766	14.7113	14.745	14.7481	14.6724	14.7567	14.7644	14.7952	14.6103	14.6974	14.7217	14.8518	14.7672	14.6589	14.7636	14.7818	14.7953	14.8276	14.7716	14.8365	14.5242	14.7483	14.8467	14.7071	14.6669	14.5035	14.4632	14.4492	14.2834	14.2209	14.5277	14.7124	14.7118
0.349	14.8529	14.8917	14.8522	14.7876	14.7533	14.8408	14.8623	14.7366	14.7043	14.6845	14.7238	14.7785	14.7439	14.6649	14.6069	14.7713	14.6421	14.7238	14.6727	14.7725	14.7678	14.7074	14.7318	14.7874	14.8184	14.7569	14.7847	14.7786	14.5422	14.6998	14.7645	14.7086	14.7343	14.5628	14.4992	14.4422	14.2641	14.1885	14.4972	14.695	14.695
0.351	14.8988	14.9611	14.8525	14.7963	14.8758	14.8239	14.9237	14.7539	14.7316	14.7448	14.7943	14.7153	14.7077	14.673	14.616	14.775	14.6368	14.6612	14.7309	14.7417	14.7003	14.6609	14.7396	14.7354	14.8402	14.6902	14.7849	14.7937	14.6365	14.7122	14.6683	14.6616	14.7404	14.5214	14.5161	14.3928	14.2677	14.2967	14.4453	14.6983	14.6979
0.353	14.8387	14.8526	14.8671	14.8254	14.8433	14.8445	14.8501	14.7722	14.7415	14.6707	14.7923	14.6492	14.6615	14.73	14.6622	14.7315	14.5989	14.6792	14.7774	14.7106	14.6951	14.645	14.7082	14.662	14.7847	14.6476	14.723	14.8361	14.5551	14.6587	14.6812	14.6409	14.6735	14.5902	14.4637	14.3526	14.3157	14.2896	14.5128	14.6791	14.6803
0.355	14.9009	14.7874	14.8835	14.7644	14.898	14.811	14.7766	14.7723	14.7361	14.6547	14.7427	14.6706	14.7734	14.7037	14.5868	14.7299	14.644	14.7662	14.7635	14.6952	14.6812	14.6851	14.7498	14.7547	14.8605	14.6649	14.6884	14.8991	14.5685	14.6909	14.6685	14.6566	14.7028	14.5257	14.5303	14.3965	14.3055	14.2695	14.545	14.6893	14.6898
0.357	14.8609	14.8279	14.9474	14.8101	14.8819	14.8323	14.7429	14.7983	14.7628	14.7921	14.7283	14.7143	14.7958	14.6837	14.6093	14.7145	14.5232	14.7498	14.7119	14.7317	14.6837	14.7312	14.8065	14.7397	14.8529	14.6724	14.6798	14.8911	14.462	14.6674	14.5991	14.7027	14.6386	14.4887	14.5779	14.3733	14.2048	14.2532	14.4913	14.684	14.6855
0.359	14.8874	14.8374	14.8299	14.7823	14.8443	14.8668	14.7325	14.7561	14.7552	14.7562	14.6339	14.7073	14.7832	14.723	14.7033	14.7249	14.5532	14.7587	14.7243	14.7302	14.6722	14.7236	14.8254	14.7486	14.7895	14.7098	14.704	14.8788	14.429	14.7111	14.699	14.7228	14.6368	14.4368	14.4764	14.363	14.1349	14.2377	14.4993	14.6782	14.6792
0.361	14.8739	14.8369	14.8022	14.7769	14.8772	14.7496	14.7822	14.612	14.6855	14.7508	14.6983	14.6737	14.6776	14.7111	14.6381	14.7958	14.5637	14.7902	14.7017	14.6661	14.6176	14.7104	14.7254	14.7283	14.8024	14.7432	14.6953	14.8282	14.4291	14.6659	14.7286	14.669	14.6854	14.4577	14.4315	14.3822	14.1894	14.2189	14.5336	14.6631	14.6642
0.363	14.851	14.8959	14.8341	14.8014	14.7698	14.8024	14.7814	14.6414	14.717	14.705	14.7259	14.6385	14.6465	14.705	14.6166	14.684	14.6212	14.7474	14.6609	14.681	14.7076	14.7143	14.6615	14.7122	14.7936	14.7242	14.7475	14.7721	14.4431	14.6548	14.6909	14.6159	14.682	14.4721	14.4174	14.3882	14.1869	14.2386	14.4528	14.6569	14.6565
0.365	14.8875	14.8814	14.9204	14.8136	14.7658	14.7813	14.8506	14.7834	14.7775	14.7175	14.7279	14.6754	14.7134	14.6502	14.6743	14.7214	14.6576	14.7111	14.7425	14.7801	14.7017	14.6744	14.6725	14.8166	14.7444	14.7668	14.7526	14.7789	14.5203	14.6936	14.67	14.6055	14.7371	14.4508	14.4864	14.4113	14.2496	14.2461	14.4866	14.6847	14.6846
0.367	14.8644	14.8694	14.8465	14.8091	14.7356	14.7786	14.8282	14.757	14.7251	14.7334	14.6925	14.6651	14.7382	14.6236	14.5832	14.6846	14.5726	14.7	14.7251	14.7647	14.6387	14.7016	14.7497	14.7994	14.74	14.7112	14.8187	14.8014	14.533	14.6229	14.6611	14.6951	14.6324	14.4746	14.5206	14.4294	14.288	14.1995	14.5151	14.671	14.6725
0.369	14.9149	14.8597	14.8782	14.8106	14.7577	14.7688	14.8123	14.708	14.766	14.6878	14.7392	14.6257	14.692	14.7352	14.608	14.6978	14.5905	14.7145	14.7992	14.7277	14.6947	14.668	14.7416	14.8117	14.7462	14.7413	14.8439	14.8228	14.5005	14.6429	14.7065	14.6821	14.6715	14.4465	14.4695	14.4024	14.2964	14.2398	14.488	14.6799	14.6798
0.371	14.9116	14.8426	14.8965	14.7817	14.7311	14.7401	14.8354	14.6658	14.7194	14.6708	14.6557	14.6072	14.6427	14.6861	14.575	14.6877	14.5955	14.6543	14.7706	14.7098	14.6479	14.6435	14.7354	14.8073	14.6761	14.744	14.7678	14.846	14.4841	14.7166	14.7392	14.6849	14.6134	14.4576	14.4513	14.4042	14.2611	14.2395	14.4737	14.6606	14.6608
0.373	14.8963	14.7886	14.8942	14.712	14.7265	14.8191	14.8279	14.7421	14.6297	14.6753	14.6511	14.5963	14.6412	14.698	14.61	14.7442	14.6304	14.6058	14.7355	14.7189	14.6959	14.6168	14.6744	14.7463	14.6725	14.7216	14.7045	14.7969	14.5518	14.623	14.6821	14.7257	14.5764	14.4909	14.3868	14.3647	14.1796	14.2403	14.4775	14.6459	14.6479
0.375	14.8419	14.7948	14.8566	14.7283	14.7805	14.7619	14.816	14.6841	14.6421	14.6794	14.6184	14.5865	14.6219	14.6143	14.6217	14.6847	14.5977	14.5914	14.6517	14.6956	14.6395	14.7036	14.6653	14.7177	14.6833	14.7037	14.6613	14.7614	14.5064	14.6244	14.7094	14.6242	14.5492	14.452	14.3672	14.3262	14.1592	14.1801	14.4168	14.6229	14.6236
0.377	14.8273	14.8533	14.8501	14.7354	14.82	14.7745	14.7902	14.6823	14.6883	14.6535	14.6232	14.5957	14.7106	14.634	14.6964	14.68	14.6568	14.6286	14.6757	14.7966	14.6716	14.6628	14.685	14.7095	14.7835	14.703	14.7194	14.8654	14.5583	14.7213	14.7126	14.639	14.6338	14.5295	14.4316	14.3744	14.2318	14.2858	14.4283	14.6573	14.6594
0.379	14.787	14.8851	14.8585	14.7517	14.7906	14.7698	14.762	14.719	14.6476	14.6758	14.7281	14.6308	14.6982	14.6447	14.6262	14.5957	14.6088	14.6387	14.6857	14.8323	14.655	14.5892	14.711	14.7141	14.7318	14.7289	14.7219	14.8377	14.5286	14.6633	14.7444	14.6602	14.5396	14.5575	14.4376	14.3138	14.2575	14.2121	14.4723	14.6509	14.6516
0.381	14.8362	14.8644	14.8713	14.7341	14.8027	14.7474	14.7365	14.6626	14.6642	14.6771	14.7408	14.7004	14.6328	14.6653	14.6051	14.6548	14.5513	14.6392	14.602	14.747	14.6233	14.6299	14.6559	14.6518	14.7714	14.7448	14.7411	14.762	14.4567	14.6249	14.6997	14.5786	14.5645	14.4746	14.4445	14.2942	14.2495	14.2109	14.3731	14.632	14.633
0.383	14.8735	14.7761	14.8912	14.7045	14.768	14.7463	14.8013	14.6816	14.6221	14.775	14.7326	14.6996	14.676	14.6502	14.648	14.6784	14.5821	14.6684	14.6912	14.7193	14.6285	14.6734	14.7369	14.7505	14.7783	14.7375	14.709	14.746	14.5081	14.6787	14.7068	14.5718	14.69	14.4636	14.4555	14.3474	14.2388	14.2262	14.3776	14.651	14.6515
0.385	14.8728	14.6409	14.956	14.7439	14.8138	14.7365	14.7978	14.6819	14.6162	14.6933	14.6982	14.6281	14.6006	14.661	14.6296	14.674	14.5638	14.6201	14.7011	14.6775	14.5479	14.6543	14.6993	14.7211	14.7647	14.6701	14.6828	14.7434	14.5219	14.6567	14.6344	14.5583	14.6306	14.3458	14.4018	14.3613	14.2321	14.244	14.3931	14.6258	14.6274
0.387	14.8156	14.6827	14.8198	14.716	14.7732	14.7772	14.7767	14.6074	14.6281	14.5783	14.6042	14.6118	14.5822	14.6255	14.5836	14.657	14.5325	14.5863	14.6404	14.6653	14.5164	14.5881	14.6656	14.6657	14.6993	14.6872	14.6491	14.7557	14.4495	14.5727	14.5984	14.6187	14.5658	14.3349	14.39	14.3074	14.2644	14.1855	14.3791	14.5929	14.5937
0.389	14.7366	14.7318	14.8206	14.6608	14.6826	14.6806	14.7784	14.5777	14.638	14.5801	14.5732	14.5564	14.6524	14.587	14.5423	14.7241	14.5836	14.574	14.5728	14.6428	14.5171	14.5381	14.6606	14.7256	14.6696	14.7836	14.6626	14.7173	14.4165	14.5478	14.5839	14.5889	14.4737	14.4487	14.3835	14.2654	14.1756	14.1546	14.4381	14.5809	14.5807
0.391	14.7676	14.7318	14.7912	14.6782	14.6984	14.6278	14.778	14.5528	14.6202	14.601	14.6461	14.5638	14.5973	14.5959	14.5214	14.695	14.4941	14.5889	14.5545	14.7124	14.6093	14.5527	14.6957	14.727	14.6899	14.757	14.6288	14.7247	14.5048	14.6193	14.6218	14.6393	14.5594	14.3999	14.3423	14.2714	14.1727	14.1919	14.4411	14.5884	14.5888
0.393	14.7019	14.6907	14.728	14.6641	14.7533	14.5874	14.6889	14.5911	14.6176	14.5132	14.5892	14.5523	14.5902	14.6146	14.5109	14.6752	14.3919	14.5495	14.5738	14.7454	14.5236	14.6259	14.6335	14.7124	14.7242	14.6625	14.6166	14.7485	14.4864	14.561	14.6704	14.6457	14.5626	14.4206	14.3747	14.241	14.1873	14.1626	14.3486	14.5713	14.5702
0.395	14.7353	14.7676	14.7419	14.6903	14.6603	14.6287	14.7171	14.6344	14.6425	14.5268	14.6269	14.6124	14.568	14.6429	14.5256	14.6383	14.4597	14.5208	14.6106	14.6795	14.5093	14.6016	14.6738	14.6319	14.7326	14.6033	14.5694	14.7698	14.3981	14.5101	14.6172	14.6052	14.5774	14.3498	14.3848	14.2136	14.2109	14.1598	14.3006	14.5659	14.5654
0.397	14.7036	14.7361	14.7363	14.6734	14.56	14.5859	14.6853	14.6105	14.5726	14.623	14.5633	14.5989	14.6372	14.6428	14.5353	14.6233	14.482	14.5413	14.5913	14.63	14.5419	14.5284	14.672	14.5646	14.6716	14.6323	14.6081	14.7391	14.3893	14.4804	14.5546	14.5604	14.6123	14.382	14.3131	14.2503	14.1529	14.1122	14.3387	14.5509	14.5497
0.399	14.7453	14.7058	14.6928	14.6322	14.6632	14.6131	14.6304	14.6134	14.5033	14.6133	14.5657	14.4875	14.6539	14.5492	14.5302	14.669	14.5066	14.535	14.6015	14.6245	14.587	14.4918	14.5491	14.6655	14.66	14.6373	14.6356	14.6928	14.3946	14.5189	14.555	14.6146	14.5836	14.3309	14.2762	14.3575	14.1564	14.174	14.3413	14.5473	14.5476
0.401	14.7278	14.6647	14.7396	14.5993	14.658	14.6205	14.6502	14.5376	14.5675	14.4669	14.5542	14.4826	14.5537	14.4926	14.5286	14.5537	14.4806	14.5702	14.545	14.5802	14.5223	14.5214	14.493	14.6257	14.6252	14.6439	14.6564	14.6427	14.4231	14.517	14.5	14.5969	14.5092	14.2856	14.302	14.2106	14.1301	14.1313	14.3113	14.5179	14.5185
0.403	14.6927	14.7049	14.756	14.6308	14.6369	14.6116	14.6108	14.5987	14.6093	14.4645	14.51	14.5087	14.5082	14.5439	14.5567	14.4656	14.4339	14.5915	14.5524	14.6034	14.4996	14.4848	14.5442	14.6167	14.6499	14.6663	14.581	14.7475	14.4084	14.5106	14.4885	14.6001	14.4564	14.2578	14.2458	14.1851	14.0471	14.1667	14.3072	14.5152	14.5142
0.405	14.6926	14.6666	14.7248	14.626	14.6545	14.6251	14.6811	14.6458	14.5627	14.5291	14.4857	14.5206	14.5004	14.5341	14.5845	14.5502	14.4416	14.4719	14.5858	14.6946	14.5028	14.5538	14.5461	14.6907	14.6906	14.6127	14.5309	14.7441	14.4697	14.5646	14.5925	14.5492	14.4818	14.4054	14.2533	14.2038	14.1312	14.1446	14.3012	14.5329	14.532
0.407	14.6582	14.6351	14.6701	14.6109	14.6386	14.6271	14.6391	14.5992	14.4907	14.4857	14.4699	14.4454	14.4836	14.4425	14.4885	14.5615	14.413	14.4863	14.5147	14.6608	14.4865	14.5567	14.5416	14.6522	14.6231	14.5783	14.5436	14.5917	14.3892	14.6077	14.6035	14.4706	14.539	14.3261	14.2949	14.2161	14.0733	14.1202	14.2684	14.5016	14.5001
0.409	14.7124	14.7486	14.678	14.5963	14.6099	14.6331	14.6799	14.6022	14.52	14.5196	14.5448	14.4972	14.5141	14.4429	14.4382	14.6048	14.4464	14.556	14.477	14.5748	14.4912	14.5342	14.5814	14.5661	14.6338	14.544	14.6071	14.5916	14.3764	14.5285	14.5872	14.4736	14.5232	14.2691	14.2975	14.2025	14.086	14.1682	14.3055	14.5064	14.5067
0.411	14.7203	14.6901	14.758	14.5448	14.6391	14.65	14.668	14.6401	14.5606	14.5421	14.4852	14.4864	14.502	14.4268	14.3799	14.5396	14.3992	14.5113	14.4504	14.5581	14.5027	14.4633	14.5245	14.5561	14.6045	14.6706	14.5724	14.5828	14.3554	14.5607	14.4724	14.465	14.4569	14.2108	14.2998	14.1993	14.0835	14.0827	14.2581	14.4867	14.489
0.413	14.6736	14.7183	14.6942	14.5905	14.5844	14.6843	14.6759	14.5986	14.5834	14.5505	14.5695	14.4992	14.5522	14.4706	14.4377	14.5393	14.397	14.4575	14.5105	14.5761	14.5097	14.4783	14.5853	14.5428	14.5391	14.6148	14.6273	14.6511	14.3513	14.5658	14.504	14.4315	14.5397	14.2683	14.2973	14.2029	14.0939	14.086	14.282	14.4986	14.5008
0.415	14.701	14.6949	14.7804	14.5499	14.6213	14.6418	14.6011	14.524	14.528	14.5557	14.5375	14.4514	14.515	14.521	14.4515	14.4886	14.3763	14.5096	14.5485	14.5845	14.511	14.4753	14.5793	14.5499	14.5664	14.5608	14.6075	14.6713	14.3804	14.5176	14.531	14.4217	14.5183	14.3506	14.2699	14.2361	14.0902	14.0943	14.2043	14.4953	14.4953
0.417	14.6572	14.6481	14.7823	14.5484	14.657	14.543	14.5484	14.5176	14.5302	14.4797	14.5724	14.5149	14.4911	14.456	14.499	14.5464	14.3914	14.5473	14.5211	14.5403	14.5279	14.5032	14.5436	14.6104	14.6174	14.5255	14.5595	14.7106	14.3757	14.5179	14.5484	14.4396	14.6022	14.3371	14.2474	14.1995	14.0833	14.1155	14.2839	14.4962	14.4959
0.419	14.6547	14.5829	14.6115	14.5135	14.6516	14.583	14.5815	14.5008	14.4712	14.4627	14.5585	14.505	14.4866	14.4241	14.4031	14.5114	14.3583	14.4548	14.4811	14.5016	14.4612	14.4367	14.4996	14.5632	14.5361	14.4846	14.4857	14.6409	14.3288	14.509	14.4973	14.471	14.4885	14.2624	14.2578	14.1693	14.0938	14.0814	14.2568	14.4564	14.457
0.421	14.6249	14.5971	14.6734	14.5507	14.6058	14.6163	14.6095	14.5064	14.5219	14.4645	14.4566	14.4705	14.5199	14.4489	14.4257	14.4327	14.3949	14.4595	14.4583	14.5168	14.5101	14.4608	14.4679	14.5944	14.5629	14.5071	14.5585	14.573	14.3526	14.4576	14.5393	14.462	14.455	14.2554	14.2589	14.1565	14.1181	14.0555	14.2532	14.4616	14.4604
0.423	14.6808	14.5434	14.6946	14.5674	14.5826	14.6111	14.6143	14.4827	14.442	14.4926	14.4474	14.5086	14.5302	14.4776	14.4796	14.4268	14.395	14.4395	14.4952	14.5546	14.5386	14.4634	14.4579	14.5554	14.5969	14.5285	14.6075	14.5884	14.3235	14.3946	14.5319	14.4298	14.4373	14.2324	14.2599	14.1467	14.052	14.1407	14.2895	14.462	14.4626
0.425	14.5839	14.5272	14.686	14.5988	14.5759	14.6045	14.5839	14.4703	14.4804	14.5159	14.508	14.4744	14.5502	14.5103	14.4973	14.4983	14.4244	14.4099	14.5273	14.5456	14.5404	14.4647	14.527	14.5664	14.6297	14.5341	14.5977	14.5559	14.3962	14.4687	14.5462	14.4062	14.4494	14.295	14.2734	14.2157	14.0577	14.1988	14.3053	14.4784	14.477
0.427	14.639	14.5884	14.6149	14.5886	14.5454	14.5636	14.5001	14.5158	14.4108	14.4553	14.5305	14.4592	14.4376	14.3935	14.4498	14.4545	14.3361	14.4549	14.4925	14.551	14.4186	14.4277	14.561	14.5472	14.5565	14.5213	14.5074	14.5504	14.3084	14.4609	14.5118	14.4192	14.4419	14.2594	14.2305	14.1473	14.0376	14.0623	14.2183	14.44	14.4402
0.429	14.6461	14.6508	14.6271	14.5985	14.5949	14.5704	14.561	14.5048	14.5038	14.4551	14.5063	14.4877	14.4437	14.4295	14.4086	14.5503	14.3513	14.4918	14.4471	14.4698	14.4258	14.458	14.5638	14.4827	14.5789	14.5381	14.4996	14.6166	14.2881	14.3609	14.4599	14.4748	14.439	14.2266	14.3102	14.1683	14.0719	14.0576	14.2466	14.4496	14.4504
0.431	14.62	14.6485	14.6265	14.5851	14.5966	14.5854	14.6056	14.5462	14.4575	14.4437	14.4824	14.4176	14.4501	14.4064	14.3867	14.5239	14.3519	14.5174	14.4799	14.485	14.4658	14.439	14.4687	14.4069	14.5639	14.5837	14.5453	14.5835	14.2767	14.3979	14.473	14.4479	14.4289	14.2348	14.2939	14.1872	14.0236	14.0136	14.2555	14.443	14.4437
0.433	14.6487	14.6767	14.6234	14.5689	14.5564	14.5632	14.6493	14.4614	14.411	14.4618	14.5194	14.4474	14.458	14.4154	14.3847	14.5297	14.2949	14.4451	14.4572	14.568	14.4155	14.4458	14.4709	14.4293	14.5458	14.5148	14.4737	14.5658	14.2627	14.4829	14.5232	14.4581	14.3949	14.2479	14.2262	14.1682	13.9713	14.0655	14.1795	14.4347	14.4354
0.435	14.6776	14.6488	14.6372	14.5358	14.5406	14.5268	14.635	14.467	14.5044	14.437	14.4972	14.4567	14.4879	14.4418	14.3955	14.3909	14.3692	14.346	14.4811	14.5147	14.3728	14.4241	14.4786	14.4743	14.4933	14.4925	14.4932	14.5507	14.2985	14.4419	14.5188	14.3958	14.3675	14.249	14.2084	14.1022	14.0007	14.1081	14.1901	14.4259	14.4269
0.437	14.5326	14.5573	14.5741	14.5735	14.5038	14.5139	14.5798	14.4526	14.4709	14.4327	14.4358	14.3721	14.454	14.4645	14.3934	14.4177	14.4211	14.3389	14.4992	14.4234	14.3835	14.4008	14.4816	14.3898	14.5059	14.5032	14.4588	14.5146	14.2676	14.4203	14.4743	14.3534	14.403	14.2421	14.1956	14.1129	14.0273	14.0536	14.215	14.4064	14.4055
0.439	14.5241	14.5088	14.5512	14.4815	14.4588	14.5166	14.5443	14.4596	14.3725	14.4488	14.4433	14.3658	14.4475	14.4466	14.3306	14.4832	14.3847	14.4329	14.4563	14.4177	14.4673	14.3247	14.5267	14.4208	14.4859	14.4444	14.45	14.5536	14.2289	14.3302	14.3871	14.3749	14.4185	14.125	14.1752	14.073	14.0459	14.0591	14.2149	14.3895	14.3893
0.441	14.5425	14.5639	14.5644	14.4822	14.4539	14.4433	14.5652	14.4184	14.4107	14.4855	14.3857	14.4459	14.3994	14.4187	14.3201	14.4551	14.354	14.4386	14.3584	14.4337	14.4197	14.3829	14.4874	14.4264	14.5007	14.4279	14.4277	14.5343	14.2574	14.3412	14.4228	14.3907	14.3708	14.1841	14.1842	14.0237	13.9896	14.0651	14.1777	14.3836	14.3834
0.443	14.4941	14.5746	14.5328	14.5152	14.4482	14.3427	14.541	14.3772	14.4202	14.3771	14.3715	14.3498	14.3545	14.3422	14.3332	14.4428	14.3191	14.3934	14.3348	14.4352	14.3524	14.3868	14.3954	14.3677	14.472	14.3727	14.4046	14.5526	14.2376	14.3313	14.3853	14.4297	14.3345	14.1299	14.1844	14.0862	13.9361	14.0414	14.1576	14.3556	14.3553
0.445	14.5046	14.5134	14.5335	14.4512	14.4993	14.4227	14.5029	14.3972	14.4267	14.3994	14.3996	14.3456	14.358	14.3721	14.3422	14.4519	14.3221	14.336	14.4137	14.462	14.3965	14.3268	14.427	14.399	14.4509	14.3998	14.4402	14.5567	14.1896	14.4066	14.3911	14.4268	14.3111	14.2181	14.2201	14.0744	13.965	14.0461	14.1451	14.3654	14.3653
0.447	14.5478	14.5207	14.6222	14.4889	14.5173	14.4281	14.4595	14.3804	14.372	14.407	14.4356	14.3742	14.3894	14.3547	14.3148	14.4501	14.2405	14.3681	14.4338	14.4599	14.385	14.4222	14.4643	14.4507	14.3979	14.4742	14.4876	14.4803	14.2357	14.3602	14.3876	14.34	14.2989	14.1044	14.1591	14.0669	13.9392	14.0181	14.1386	14.3636	14.3635
0.449	14.5631	14.5005	14.5468	14.4852	14.4656	14.4175	14.4838	14.3919	14.3744	14.3998	14.4174	14.3695	14.4273	14.3227	14.3116	14.3834	14.2206	14.3455	14.4079	14.3565	14.381	14.3954	14.4277	14.4327	14.4142	14.4606	14.3951	14.4209	14.2165	14.299	14.4309	14.3807	14.3485	14.1413	14.1859	14.065	13.9319	13.9901	14.1557	14.3502	14.3504
0.451	14.5294	14.5046	14.5388	14.493	14.501	14.4185	14.5021	14.416	14.375	14.439	14.4816	14.4191	14.3454	14.3066	14.3048	14.3927	14.3147	14.3345	14.4769	14.3917	14.3619	14.3996	14.3993	14.4347	14.4478	14.5231	14.3704	14.4991	14.2321	14.3599	14.4305	14.3428	14.3701	14.2005	14.1948	14.1073	13.9548	13.999	14.1741	14.3655	14.3663
0.453	14.4541	14.5189	14.521	14.485	14.4545	14.4232	14.5398	14.3719	14.346	14.3674	14.3743	14.3868	14.3594	14.3226	14.2791	14.3781	14.2929	14.3178	14.4276	14.4084	14.3502	14.2871	14.4445	14.5127	14.454	14.5035	14.3162	14.452	14.1567	14.3106	14.3753	14.3721	14.3604	14.2044	14.1505	14.047	13.9457	13.9933	14.1892	14.345	14.345
0.455	14.4912	14.5052	14.534	14.4712	14.4778	14.337	14.5357	14.4195	14.3988	14.3471	14.3495	14.3331	14.4395	14.3093	14.287	14.3546	14.2223	14.3083	14.3905	14.4123	14.3648	14.3234	14.4417	14.4171	14.496	14.4113	14.3791	14.4397	14.1622	14.2395	14.3906	14.3558	14.3586	14.1299	14.1853	14.1315	13.9019	13.9654	14.1771	14.3383	14.3383
0.457	14.4804	14.4604	14.5091	14.4381	14.4673	14.3393	14.4195	14.3849	14.35	14.341	14.371	14.3407	14.3047	14.3059	14.2644	14.3174	14.2118	14.2532	14.373	14.3667	14.3256	14.3331	14.386	14.4238	14.4824	14.3681	14.4435	14.4665	14.1882	14.3527	14.4106	14.359	14.3659	14.0825	14.1227	14.0646	13.9718	13.9465	14.1595	14.3221	14.3219
0.459	14.4562	14.4843	14.4698	14.4091	14.4499	14.3625	14.4399	14.3262	14.3376	14.3728	14.3596	14.2713	14.3139	14.3165	14.2665	14.3521	14.2493	14.3166	14.3431	14.3129	14.3453	14.3026	14.2964	14.3987	14.4104	14.3462	14.4069	14.4526	14.1989	14.371	14.4271	14.3773	14.3363	14.1287	14.0947	14.043	13.914	13.9921	14.1407	14.3127	14.3126
0.461	14.5015	14.5451	14.5409	14.4539	14.4067	14.3604	14.4883	14.3804	14.3905	14.3715	14.3946	14.3017	14.3688	14.293	14.3683	14.3675	14.2757	14.3815	14.3192	14.3742	14.3527	14.2946	14.3513	14.4067	14.3898	14.3898	14.3379	14.4665	14.1937	14.2962	14.4522	14.3813	14.2991	14.1856	14.1159	14.0967	13.9419	13.9907	14.1348	14.3331	14.3324
0.463	14.4583	14.4946	14.5705	14.3725	14.3583	14.3441	14.4806	14.399	14.3196	14.2924	14.2979	14.2771	14.3179	14.2955	14.3252	14.3028	14.2618	14.2796	14.2847	14.3778	14.3285	14.3072	14.3827	14.304	14.3944	14.3637	14.3193	14.4398	14.1806	14.312	14.3846	14.3235	14.2764	14.1396	14.0604	14.047	13.9204	13.9032	14.1094	14.2995	14.2977
0.465	14.4484	14.477	14.5077	14.3749	14.415	14.395	14.4637	14.3442	14.3413	14.2391	14.3293	14.2841	14.259	14.3554	14.3325	14.3246	14.2259	14.2873	14.3412	14.3801	14.2996	14.2786	14.3923	14.2987	14.3756	14.411	14.3313	14.4827	14.1766	14.3406	14.3708	14.3327	14.2319	14.12	14.0092	13.9842	13.9371	13.8801	14.108	14.2955	14.2946
0.467	14.4881	14.3515	14.3986	14.3391	14.3965	14.6221	14.4098	14.3332	14.2744	14.1954	14.3128	14.2253	14.253	14.2499	14.2897	14.3121	14.2294	14.2448	14.2846	14.3008	14.2743	14.2475	14.4023	14.2852	14.3194	14.3428	14.269	14.4087	14.1831	14.3121	14.2532	14.3163	14.2821	14.1103	14.0432	13.9746	13.8323	13.8758	14.0784	14.2658	14.2647
0.469	14.4488	14.4095	14.4148	14.3039	14.327	14.7901	14.3493	14.2932	14.2545	14.2634	14.309	14.2149	14.155	14.2616	14.2803	14.3435	14.208	14.2101	14.285	14.348	14.191	14.272	14.3121	14.2892	14.3292	14.2749	14.2909	14.3893	14.1697	14.2952	14.2358	14.2844	14.1972	14.1057	14.0757	14.0259	13.8254	13.9804	14.0537	14.2581	14.2581
0.471	14.3625	14.4857	14.4151	14.2974	14.3306	14.6725	14.2969	14.2914	14.2696	14.2985	14.3056	14.2079	14.1628	14.2407	14.1941	14.3219	14.2006	14.262	14.3607	14.346	14.2456	14.2121	14.3039	14.2708	14.292	14.3122	14.339	14.391	14.1333	14.2357	14.3075	14.2477	14.1908	14.0857	14.0736	13.9415	13.8454	13.9017	14.0571	14.2493	14.249
0.473	14.403	14.4372	14.4459	14.2849	14.29	14.4097	14.2942	14.2783	14.3327	14.3055	14.3296	14.1852	14.1935	14.2774	14.1825	14.3343	14.1591	14.256	14.3879	14.3695	14.2832	14.1934	14.3647	14.2553	14.2339	14.3654	14.3163	14.367	14.0982	14.2414	14.2794	14.2863	14.1711	14.0393	14.0557	13.909	13.9303	13.8649	14.092	14.2436	14.2437
0.475	14.3726	14.3854	14.4566	14.2605	14.3482	14.3649	14.2942	14.2437	14.2349	14.2779	14.2707	14.222	14.1672	14.254	14.1133	14.2885	14.0984	14.2399	14.2506	14.3916	14.2374	14.2004	14.3018	14.3292	14.2615	14.3234	14.2772	14.3569	14.159	14.231	14.2442	14.2808	14.2415	14.065	14.0692	13.9584	13.8714	13.8624	14.0339	14.226	14.2266
0.477	14.3869	14.4028	14.431	14.302	14.357	14.4452	14.354	14.2541	14.1802	14.2733	14.196	14.202	14.1845	14.2309	14.1821	14.293	14.1302	14.2243	14.2378	14.3218	14.2807	14.1995	14.2684	14.2616	14.3043	14.3409	14.3051	14.3566	14.1268	14.2501	14.2772	14.2482	14.2538	14.0363	14.0624	13.942	13.7697	13.9043	13.9538	14.2227	14.2238
0.479	14.3548	14.393	14.3841	14.2916	14.2975	14.4476	14.2958	14.2267	14.2481	14.1933	14.155	14.1596	14.1657	14.2262	14.2066	14.2469	14.2123	14.136	14.1983	14.2321	14.2594	14.2494	14.245	14.2665	14.3164	14.2412	14.2516	14.3473	14.047	14.1836	14.2605	14.2207	14.1827	13.987	14.0151	13.9246	13.8102	13.91	14.0105	14.1992	14.2
0.481	14.3829	14.3629	14.4117	14.3072	14.3181	14.4574	14.3547	14.2343	14.2709	14.2502	14.1744	14.204	14.1802	14.1685	14.1829	14.2476	14.1795	14.1711	14.2164	14.2244	14.2194	14.2124	14.2105	14.2924	14.3519	14.2968	14.2598	14.3993	14.0057	14.1866	14.2561	14.222	14.1683	14.004	14.0463	13.9366	13.8262	13.9207	14.0355	14.2091	14.209
0.483	14.435	14.3286	14.3379	14.2701	14.3118	14.2574	14.3358	14.236	14.2374	14.209	14.1553	14.1664	14.1768	14.2067	14.1726	14.2737	14.1117	14.18	14.2176	14.2357	14.1362	14.1908	14.2318	14.2311	14.304	14.3039	14.2292	14.3785	13.9963	14.2258	14.2825	14.1744	14.1782	13.9743	13.9644	13.9458	13.8346	13.8839	14.0612	14.1898	14.1893
0.485	14.4019	14.3293	14.3495	14.2033	14.2741	14.2204	14.2795	14.1813	14.2614	14.2303	14.2165	14.1962	14.19	14.1505	14.2095	14.265	14.1046	14.186	14.2026	14.2491	14.2079	14.2294	14.2492	14.2319	14.2725	14.3021	14.2362	14.3042	14.017	14.2206	14.214	14.2474	14.2064	13.9845	13.94	13.9192	13.8249	13.8623	13.9794	14.1825	14.1833
0.487	14.4011	14.3165	14.2916	14.2788	14.2783	14.2758	14.2547	14.2079	14.205	14.215	14.2068	14.1319	14.1814	14.1228	14.1899	14.2539	14.0787	14.1348	14.1908	14.2106	14.184	14.2424	14.2697	14.2262	14.2704	14.2567	14.2653	14.3442	13.9988	14.2031	14.1575	14.24	14.1795	13.964	13.9594	13.8948	13.8496	13.8391	14.0247	14.1741	14.1742
0.489	14.3586	14.29	14.2851	14.2788	14.3468	14.3272	14.2823	14.2063	14.1959	14.205	14.1676	14.1444	14.1773	14.1636	14.1719	14.2925	14.0814	14.1488	14.1902	14.2183	14.2167	14.2065	14.2458	14.2042	14.3071	14.2169	14.2381	14.3171	14.0268	14.1496	14.1529	14.1908	14.1225	13.9471	13.9886	13.8648	13.8346	13.7973	13.9923	14.1675	14.168
0.491	14.3576	14.3081	14.3221	14.2291	14.3327	14.2835	14.2812	14.2168	14.1642	14.1324	14.1823	14.1733	14.1599	14.1742	14.1492	14.3068	14.1266	14.1753	14.2028	14.2447	14.2554	14.1601	14.2474	14.2009	14.2404	14.2192	14.2006	14.2726	14.0312	14.0458	14.2079	14.2003	14.1956	13.9827	13.9689	13.8718	13.8287	13.7609	13.9764	14.1646	14.1639
0.493	14.3244	14.2981	14.2576	14.2327	14.2903	14.2981	14.2793	14.2083	14.1223	14.1606	14.2082	14.1517	14.1123	14.1868	14.0522	14.2689	14.1061	14.2041	14.1603	14.1871	14.1962	14.1099	14.2027	14.3094	14.2209	14.2234	14.2062	14.2905	14.0035	14.0861	14.1784	14.1695	14.1748	13.9402	13.9467	13.8992	13.8695	13.7411	13.973	14.1509	14.15
0.495	14.2469	14.325	14.3002	14.2277	14.2564	14.2752	14.2177	14.21	14.1531	14.1533	14.2327	14.1588	14.0678	14.1698	14.0041	14.2315	14.0702	14.1189	14.1784	14.1408	14.1287	14.0544	14.216	14.184	14.229	14.1873	14.1525	14.2629	14.0473	14.1263	14.1614	14.142	14.109	13.9604	13.9366	13.952	13.8776	13.7927	13.9618	14.1349	14.1339
0.497	14.227	14.289	14.308	14.1785	14.2553	14.1986	14.1828	14.1907	14.1972	14.1247	14.2217	14.0823	14.0842	14.1351	13.982	14.1887	14.1005	14.0961	14.1849	14.1615	14.1261	14.0678	14.1966	14.1265	14.2167	14.1341	14.1586	14.2652	13.9969	14.1211	14.1555	14.13	14.085	13.9762	13.9277	13.8893	13.7716	13.852	13.9364	14.1171	14.116
0.499	14.3232	14.3104	14.2926	14.2206	14.2584	14.1955	14.2424	14.1979	14.1893	14.1359	14.1745	14.0995	14.1111	14.1422	14.0357	14.22	14.1406	14.1332	14.2357	14.1971	14.0826	14.1639	14.1658	14.1659	14.2739	14.1924	14.2273	14.3092	14.0014	14.1555	14.1468	14.1558	14.0972	13.9288	13.9893	13.8876	13.7787	13.8957	13.8758	14.1369	14.1372
0.501	14.3012	14.2622	14.3033	14.1661	14.2674	14.1477	14.2228	14.1324	14.1747	14.0793	14.1505	14.1428	14.1262	14.1027	14.0403	14.1737	14.0915	14.0979	14.1538	14.2456	14.0018	14.1437	14.1824	14.1908	14.2483	14.169	14.1903	14.2663	13.9947	14.1429	14.2175	14.1667	14.0699	13.9042	13.9299	13.883	13.7177	13.8128	13.9214	14.1158	14.1163
0.503	14.3213	14.2475	14.2526	14.1933	14.2307	14.1646	14.2239	14.1076	14.1318	14.1	14.1275	14.1313	14.1289	14.1181	14.055	14.1836	14.008	14.0652	14.1166	14.2108	14.1113	14.0537	14.1168	14.2059	14.1924	14.1714	14.1667	14.2758	13.9873	14.1478	14.1416	14.135	14.1189	13.9425	13.8769	13.8452	13.7091	13.7455	13.8913	14.1009	14.1014
0.505	14.2684	14.3057	14.2486	14.205	14.1781	14.2112	14.235	14.1164	14.1121	14.1281	14.1277	14.0922	14.1198	14.0863	14.0589	14.1234	14.0449	14.1048	14.1052	14.1645	14.1244	14.1036	14.0922	14.1838	14.1625	14.1765	14.1729	14.2895	13.9683	14.0766	14.1228	14.1248	14.1139	13.915	13.9213	13.8749	13.7353	13.726	13.9156	14.0979	14.0984
0.507	14.2641	14.3087	14.3061	14.2207	14.171	14.1684	14.2588	14.1896	14.1329	14.0685	14.1196	14.0814	14.0668	14.1324	14.0271	14.1471	14.0532	14.1052	14.0829	14.1327	14.1231	14.0548	14.1789	14.1558	14.1563	14.1884	14.208	14.196	13.997	14.0702	14.1061	14.1853	14.0455	13.937	13.9503	13.8459	13.7799	13.78	13.9892	14.1042	14.1022
0.509	14.2957	14.2925	14.2072	14.1408	14.1804	14.0862	14.2039	14.1439	14.1443	14.1073	14.1202	14.0691	14.0765	14.1172	14.0577	14.1887	14.0364	14.0535	14.0877	14.1936	14.0948	14.0446	14.1108	14.1856	14.1288	14.2186	14.1603	14.202	13.9344	14.0975	14.114	14.1677	14.0075	13.9294	13.9061	13.8402	13.7053	13.7668	13.9428	14.088	14.0862
0.511	14.2405	14.2388	14.2167	14.1822	14.199	14.1929	14.2412	14.0983	14.1065	14.0576	14.0895	14.0749	14.0508	14.0682	14.0652	14.172	14.0056	14.0969	14.1462	14.2124	14.1471	14.0415	14.1318	14.1896	14.1386	14.2087	14.1065	14.2511	13.9359	14.1673	14.1376	14.1493	14.0676	13.9229	13.8882	13.8392	13.7074	13.7667	13.9292	14.0902	14.0893
0.513	14.1727	14.221	14.2279	14.1732	14.1821	14.1515	14.2172	14.0743	14.0213	14.0375	14.0056	14.0262	14.0378	14.0399	13.9879	14.134	13.9527	14.1016	14.0795	14.0755	14.1378	14.0573	14.0823	14.1125	14.0772	14.1073	14.0678	14.1912	13.9101	14.09	14.0982	14.0545	14.072	13.8933	13.8348	13.8256	13.7619	13.692	13.9267	14.0504	14.0491
0.515	14.1564	14.1666	14.1974	14.1295	14.1858	14.14	14.1697	14.1154	14.0582	14.0216	14.0311	14.0763	14.0199	14.0398	13.9198	14.0296	13.9958	14.0374	13.9921	14.1055	14.0593	14.0035	14.0567	14.1421	14.0913	14.1089	14.0685	14.2026	13.9418	14.0381	14.1133	14.0454	14.0531	13.8871	13.8013	13.8186	13.6504	13.7308	13.8788	14.0336	14.0328
0.517	14.1822	14.1621	14.1657	14.0993	14.1432	14.1169	14.1135	14.0763	14.0419	14.0111	14.0392	14.0383	14.0335	14.0482	13.9503	14.0701	13.9741	14.0002	14.0434	14.1321	14.0314	14.0388	14.0733	14.1102	14.0849	14.0668	14.1195	14.138	13.8508	14.0596	14.0252	14.0464	14.0427	13.8542	13.7776	13.8221	13.6864	13.6643	13.8429	14.0203	14.0199
0.519	14.2404	14.1703	14.1649	14.0751	14.0935	14.1278	14.1136	14.0713	14.0231	14.0413	14.077	14.0027	14.2665	14.017	13.9737	14.0498	13.932	14.0114	14.0755	14.1	14.0483	13.9991	14.0945	14.0835	14.0898	14.0823	14.1636	14.1263	13.8522	13.9739	14.0457	14.0102	13.9987	13.7475	13.7843	13.8149	13.6935	13.6734	13.8068	14.0185	14.0184
0.521	14.233	14.2294	14.237	14.0811	14.0682	14.0953	14.138	14.0556	14.0283	14.0541	14.0844	14.0155	14.1402	14.0155	13.9558	14.0345	14.015	13.979	14.1204	14.0733	14.0403	13.9915	14.0599	14.0687	14.18	14.1744	14.1887	14.1593	13.9187	13.9925	14.0773	14.0453	14.0656	13.7926	13.86	13.8204	13.7398	13.7471	13.8075	14.0357	14.0355
0.523	14.23	14.1644	14.188	14.084	14.0657	14.0961	14.1494	14.0188	14.0015	14.0634	14.1336	14.0459	14.0132	14.0929	13.9304	14.0453	14.0125	14.0561	14.0281	14.0445	14.0294	13.9286	14.03	14.0736	14.0913	14.1152	14.0939	14.1326	13.8608	13.9742	14.0404	14.0732	14.0015	13.8359	13.8312	13.7643	13.7373	13.7036	13.8372	14.0166	14.0159
0.525	14.1723	14.1433	14.1956	14.0676	14.0883	14.064	14.107	14.0375	14.0033	14.0263	14.0778	14.0326	14.0434	14.0737	13.8912	14.0159	13.9565	14.0375	13.9746	14.085	14.0413	14.037	13.9312	14.0595	14.0838	14.0659	14.0587	14.086	13.8251	13.9727	14.0493	14.0272	14.0027	13.8733	13.802	13.7667	13.6803	13.6775	13.7899	13.9988	13.9981
0.527	14.0935	14.1446	14.2134	14.0628	14.0864	14.0498	14.1248	14.0442	14.0333	13.9849	14.0747	14.0623	14.0206	14.0267	13.9758	14.0572	13.9076	14.0664	13.9976	14.0104	14.0184	14.0339	14.0164	14.0691	14.1229	14.0743	14.0791	14.1173	13.844	13.9702	14.0913	13.9885	14.0347	13.8886	13.8656	13.7336	13.6325	13.7024	13.8087	14.0039	14.0033
0.529	14.1193	14.1514	14.166	14.115	14.0942	14.0877	14.1462	14.0275	13.9988	14.0304	14.0063	14.0162	14.0267	14.0119	13.9566	14.0596	13.9268	14.0555	14.016	14.0417	13.9656	13.9794	14.0425	14.0032	14.0767	14.1181	14.0712	14.1267	13.8058	13.9715	14.0969	14.068	13.9889	13.8638	13.7964	13.7324	13.6793	13.6499	13.7876	13.9976	13.9969
0.531	14.1414	14.1164	14.1438	14.0592	14.1075	14.0881	14.1703	14.0114	13.9151	14.0054	13.9769	13.9942	14.0091	13.9848	13.9158	14.0246	13.9177	13.941	13.9869	14.0732	13.976	13.9791	14.0301	13.9884	14.0095	14.0957	14.0353	14.0937	13.8408	13.9562	14.0478	13.9436	13.94	13.8075	13.8083	13.7715	13.6975	13.6422	13.772	13.9763	13.9749
0.533	14.1671	14.124	14.0915	14.0793	14.0289	14.1032	14.0956	14.035	13.9366	13.9541	14.0025	13.9799	13.963	13.9446	13.9446	13.9914	13.8965	13.9797	14.0064	14.0742	13.9787	13.9398	14.0489	13.9662	14.0004	14.0217	14.0387	14.1039	13.8614	13.9604	14.0371	13.9367	13.9468	13.8146	13.7436	13.7325	13.6929	13.6027	13.7904	13.9642	13.9645
0.535	14.1216	14.123	14.1577	14.0923	14.0607	14.0225	14.1103	14.0214	13.9261	14.0397	14.0231	13.9805	13.9899	13.9714	13.95	14.0178	13.8584	14.004	13.9548	14.0182	13.9829	13.9595	14.0953	13.9886	14.0603	14.0036	14.0727	14.1059	13.7841	13.9413	13.9451	14.0053	13.9497	13.7961	13.7341	13.7733	13.6466	13.6879	13.7878	13.9682	13.9683
0.537	14.0922	14.126	14.1174	14.05	14.1094	14.0015	14.0748	13.9906	13.9371	13.9752	13.9635	13.9068	13.9747	13.9963	13.9166	13.9421	13.8578	13.9579	13.9342	13.9478	13.9094	13.9688	14.0958	13.9751	14.0293	13.9555	14.0048	14.0833	13.7637	13.9494	13.9493	13.9579	13.9482	13.7727	13.746	13.7007	13.6391	13.5924	13.7176	13.9389	13.9393
0.539	14.0358	14.1002	14.1207	14.0747	14.0528	13.9822	14.0152	13.9827	13.9724	13.9663	13.9231	13.9576	13.9634	13.955	13.9109	13.9533	13.8368	13.9726	13.9501	13.9758	13.9002	13.9286	14.0156	13.9732	13.9951	14.0363	14.0154	14.0856	13.8336	13.9312	13.9787	13.951	13.9408	13.794	13.7752	13.6849	13.6075	13.5976	13.6919	13.9346	13.9343
0.541	14.0746	14.0462	14.1188	14.0443	14.0269	13.9542	14.0597	13.9374	13.9635	13.9852	13.9619	13.9573	13.913	13.9394	13.8976	13.9966	13.8512	13.9171	13.9344	13.9629	13.9189	13.9345	13.974	13.9637	14.0099	14.0729	14.0178	14.0954	13.8247	13.9529	13.9734	13.9735	13.958	13.8198	13.7774	13.732	13.5992	13.6053	13.7323	13.9358	13.9353
0.543	14.0769	14.0833	14.1405	13.9892	14.0578	14.0191	14.0589	13.9661	14.0101	14.0057	14.0269	13.9452	13.9369	13.8985	13.9386	14.0257	13.8895	13.9168	14.0008	14.0083	13.9407	13.9657	13.989	14.0066	14.0236	14.0585	14.0538	14.1365	13.7794	13.96	14.0347	13.9496	13.908	13.8252	13.7202	13.7097	13.6048	13.6346	13.758	13.9504	13.9501
0.545	14.0641	13.9898	14.0403	13.9761	14.0554	14.0512	14.0168	13.909	13.9497	13.9179	14.0059	13.8552	13.9408	13.9139	13.92	13.9638	13.8271	13.8735	13.9101	13.9796	13.919	13.9083	13.966	13.9408	14.0206	14.0245	13.9235	14.079	13.7402	13.8993	14.012	13.918	13.9201	13.7717	13.7295	13.6299	13.6044	13.6191	13.6976	13.911	13.9099
0.547	14.058	14.0249	14.0244	13.9584	13.9838	14.0173	13.9828	13.9474	13.9299	13.8924	13.9867	13.8767	13.9436	13.9249	13.9634	13.9563	13.8314	13.8655	13.8905	13.9463	13.9186	13.8855	14.0161	13.8653	14.0019	13.9888	13.9841	14.0299	13.7041	13.9237	13.9808	13.8902	13.9013	13.7708	13.7258	13.6419	13.5338	13.5977	13.6746	13.8987	13.8985
0.549	14.0538	14.0666	14.071	14.0102	13.9469	13.9997	14.0466	14.0138	13.9161	13.9173	14.0065	13.8938	13.9492	13.9728	13.9029	13.9891	13.8711	13.9019	13.939	13.945	13.9444	13.8858	13.9813	13.983	13.9706	13.9653	13.9904	14.0916	13.7262	13.9786	13.9924	13.8955	13.9026	13.7956	13.7048	13.6961	13.5728	13.601	13.7582	13.9209	13.9193
0.551	14.05	14.0566	14.0963	14.0136	13.9802	13.9807	14.0172	13.9645	13.9249	13.89	13.986	13.9359	13.9612	13.9467	13.8707	14.0142	13.8904	13.8903	14.0074	13.965	13.8864	13.885	13.9352	13.9791	14.0227	13.9401	13.9651	14.0803	13.7377	13.947	13.9707	13.8944	13.9817	13.7754	13.7268	13.6698	13.5895	13.6202	13.759	13.9208	13.9182
0.553	14.0366	14.1051	14.039	13.9944	13.9466	13.9683	13.9913	13.9049	13.8852	13.8583	13.9466	13.8907	13.9314	13.9504	13.8677	13.9264	13.8411	13.8996	13.9469	13.9603	13.9314	13.9059	13.8901	13.9623	13.9519	13.9484	13.9192	13.9977	13.7484	13.874	13.9221	13.8663	13.904	13.7022	13.7045	13.6654	13.6193	13.5474	13.7114	13.8902	13.8888
0.555	14.045	14.0676	14.0414	14.0483	13.9607	14.0304	13.9602	13.8865	13.9033	13.9308	13.9671	13.884	13.9071	13.9239	13.8571	13.9271	13.8407	13.8997	13.9396	13.9546	13.8897	13.9151	13.9467	13.9153	13.9076	13.9615	13.9726	13.978	13.7531	13.8918	13.9846	13.9207	13.8551	13.713	13.7158	13.6624	13.6338	13.5886	13.6872	13.8944	13.8941
0.557	14.0584	14.0172	14.0055	13.9971	13.9332	13.9954	13.9502	13.8928	13.8858	13.9412	13.9059	13.8469	13.9121	13.9027	13.8544	13.9353	13.8052	13.8284	13.9133	13.9599	13.8968	13.8939	13.8836	13.92	13.9131	13.9121	13.9409	13.9575	13.7598	13.8169	13.918	13.9021	13.8498	13.7196	13.7098	13.6484	13.5832	13.5542	13.7418	13.8734	13.8734
0.559	14.0753	13.9701	14.0079	13.9542	13.9326	13.9455	13.9653	13.9334	13.9059	13.8429	13.92	13.8169	13.9316	13.8472	13.8396	13.9188	13.8389	13.8504	13.8854	13.9533	13.9024	13.8909	13.9027	13.9338	13.9693	13.9171	13.8552	13.9659	13.7081	13.8017	13.8549	13.9111	13.8549	13.7563	13.739	13.6687	13.534	13.5442	13.7627	13.8675	13.8669
0.561	14.0204	14.0038	13.9773	13.8998	14.0043	13.9929	13.9568	13.9445	13.9085	13.8619	13.9247	13.9222	13.9237	13.832	13.8286	13.931	13.833	13.869	13.9093	13.9206	13.8616	13.9282	13.9653	13.9351	13.9809	13.9328	13.9473	13.9824	13.7484	13.8539	13.8581	13.9512	13.8645	13.7419	13.7546	13.6483	13.5528	13.5908	13.7397	13.8812	13.8796
0.563	14.0271	13.9777	13.9829	13.9845	13.9648	13.9248	14.0184	13.9451	13.8808	13.8756	13.8953	13.8694	13.8769	13.7926	13.8246	13.9627	13.8015	13.8535	13.8873	13.9411	13.8206	13.8587	13.9095	13.9168	13.9914	13.9501	13.9427	13.98	13.7204	13.8572	13.896	13.9145	13.8422	13.717	13.7329	13.6042	13.5092	13.5679	13.6592	13.8657	13.8636
0.565	14.0206	13.9666	14.0407	13.9817	13.9436	13.8982	13.9914	13.939	13.896	13.8915	13.889	13.8005	13.8703	13.8743	13.841	13.8963	13.8194	13.8365	13.8635	13.9323	13.8782	13.8402	13.9372	13.9442	13.9174	13.9603	13.9146	13.9544	13.6937	13.8508	13.9432	13.9152	13.8425	13.7012	13.6533	13.5949	13.5107	13.5199	13.6483	13.8584	13.8568
0.567	14.0231	13.9789	14.0259	13.9503	13.9376	13.9025	13.906	13.8986	13.8875	13.9	13.8795	13.8223	13.8953	13.8606	13.7809	13.9213	13.7996	13.8843	13.8651	13.9169	13.8613	13.8104	13.9195	13.8963	13.9237	13.9199	13.8376	13.9443	13.7293	13.8293	13.9269	13.8559	13.8286	13.6922	13.651	13.6221	13.5318	13.5013	13.7002	13.8468	13.8466
0.569	14.0112	13.9666	13.941	13.8755	13.9225	13.9194	13.9531	13.9012	13.831	13.8409	13.8472	13.8461	13.8751	13.853	13.7516	13.9098	13.7289	13.8536	13.8807	13.8989	13.816	13.8285	13.901	13.8971	13.9148	13.8952	13.88	13.9771	13.7274	13.8262	13.8791	13.8496	13.8226	13.6991	13.6568	13.6452	13.486	13.5698	13.6763	13.8357	13.8348
0.571	13.9723	13.9965	13.968	13.8686	13.9513	13.9602	14.0306	13.9191	13.9003	13.8209	13.8965	13.8075	13.8875	13.8953	13.8093	13.8958	13.8066	13.8466	13.8868	13.8909	13.7929	13.8314	13.878	13.8977	13.9279	13.8771	13.9019	13.9839	13.6983	13.8218	13.9352	13.8572	13.8033	13.7182	13.6945	13.618	13.5338	13.5068	13.6754	13.8469	13.8453
0.573	13.9902	14.0435	13.9794	13.9026	13.9288	13.9306	13.9221	13.8477	13.9018	13.8235	13.8842	13.7678	13.8539	13.8136	13.8082	13.8933	13.7574	13.7919	13.8032	13.8921	13.8301	13.7878	13.8384	13.9076	13.9474	13.9024	13.8951	13.9957	13.6638	13.8035	13.924	13.8243	13.76	13.6809	13.6931	13.587	13.4904	13.4568	13.6498	13.8258	13.825
0.575	14.006	13.948	13.9687	13.9339	13.8947	13.9114	13.8756	13.8154	13.8402	13.7577	13.8228	13.8033	13.8193	13.7722	13.7629	13.8701	13.7279	13.7936	13.7865	13.893	13.8615	13.7959	13.8684	13.8665	13.9335	13.875	13.8507	13.9769	13.6467	13.7926	13.8621	13.8393	13.8454	13.6546	13.6518	13.6139	13.4367	13.4893	13.6755	13.808	13.8087
0.577	13.9437	13.9394	13.9784	13.8932	13.9465	13.927	13.9396	13.8558	13.8502	13.8738	13.7927	13.8191	13.8195	13.8385	13.836	13.8466	13.732	13.846	13.8085	13.9321	13.8442	13.841	13.8808	13.8882	13.9676	13.9609	13.8551	13.9515	13.7096	13.8093	13.8803	13.8615	13.8579	13.6282	13.6633	13.6047	13.4462	13.5667	13.6976	13.8295	13.8291
0.579	13.9236	13.9813	13.9331	13.9139	13.9532	13.9789	13.9536	13.9507	13.8988	13.918	13.9344	13.8999	13.8734	13.8836	13.8515	13.8367	13.7792	13.9194	13.8742	13.8936	13.8887	13.881	13.9099	13.9046	13.936	13.9663	13.9365	13.953	13.7537	13.881	13.8795	13.82	13.8868	13.6725	13.677	13.6234	13.5371	13.5671	13.6922	13.8616	13.8595
0.581	13.9546	13.9921	13.9373	13.9274	13.8686	13.918	13.9127	13.937	13.8269	13.8456	13.8708	13.8783	13.8096	13.8719	13.7955	13.8777	13.7716	13.8605	13.8692	13.885	13.8215	13.8293	13.8844	13.9042	13.935	13.9055	13.8838	13.9283	13.6616	13.8556	13.8776	13.78	13.798	13.6837	13.6532	13.6552	13.4635	13.5803	13.6755	13.8318	13.8305
0.583	14.0248	13.9771	13.9543	13.9111	13.8907	13.9271	13.9163	13.9087	13.8155	13.8242	13.9051	13.8528	13.8401	13.8978	13.8116	13.9436	13.8023	13.8468	13.8752	13.8948	13.8687	13.8169	13.9338	13.9111	13.9407	13.8918	13.8931	13.9718	13.6528	13.8583	13.8476	13.8327	13.7613	13.6563	13.6519	13.6283	13.4557	13.5929	13.7433	13.8398	13.8392
0.585	13.9494	13.9625	13.9137	13.8361	13.8594	13.9494	13.9046	13.8536	13.817	13.7675	13.878	13.8253	13.7832	13.8608	13.7716	13.8551	13.7525	13.7972	13.7987	13.8361	13.7744	13.8328	13.879	13.8615	13.8944	13.8625	13.8923	13.9069	13.7113	13.8116	13.8192	13.8022	13.759	13.5954	13.6382	13.5618	13.4851	13.5233	13.6617	13.8022	13.8012
0.587	13.9435	13.9378	13.9092	13.8632	13.8791	13.9052	13.9439	13.8749	13.8413	13.8071	13.8543	13.8326	13.8252	13.8255	13.7871	13.8482	13.7109	13.8211	13.8189	13.8383	13.7793	13.7887	13.8403	13.8761	13.8502	13.898	13.8725	13.9378	13.6782	13.8413	13.7878	13.7999	13.7928	13.6225	13.6273	13.6006	13.4756	13.4896	13.6303	13.802	13.8015
0.589	13.9142	13.91	13.9364	13.8609	13.9182	13.9112	13.9075	13.8273	13.8436	13.839	13.8376	13.8143	13.9239	13.8062	13.8044	13.8663	13.7518	13.8964	13.8717	13.8513	13.8119	13.837	13.8255	13.9138	13.9099	13.8411	13.8313	13.9367	13.6991	13.8266	13.7748	13.8505	13.8365	13.6723	13.6739	13.6147	13.4727	13.4988	13.6977	13.8171	13.8159
0.591	13.967	13.8913	13.9723	13.9186	13.9476	13.943	13.9066	13.8056	13.8274	13.8279	13.8357	13.8021	13.8424	13.8386	13.8327	13.8679	13.7861	13.8286	13.8109	13.8695	13.7869	13.8912	13.843	13.9159	13.9045	13.8629	13.8592	13.9243	13.6776	13.8414	13.8464	13.8016	13.8389	13.7088	13.6596	13.5977	13.471	13.524	13.7224	13.8212	13.8205
0.593	13.9385	13.8939	13.9495	13.9551	13.9367	13.9298	13.8915	13.8278	13.8912	13.8845	13.8598	13.8485	13.7886	13.7798	13.7978	13.8859	13.7737	13.8505	13.7325	13.8344	13.8115	13.8517	13.802	13.8818	13.8802	13.9465	13.859	13.9385	13.6469	13.7641	13.9156	13.8335	13.8075	13.6772	13.6596	13.6093	13.4729	13.5023	13.6968	13.8162	13.8156
0.595	13.941	13.9239	13.9479	13.9503	13.9177	13.8476	13.9356	13.824	13.8857	13.8396	13.8333	13.8603	13.8125	13.7628	13.7854	13.8732	13.7354	13.8347	13.7431	13.8223	13.8492	13.8292	13.8154	13.8722	13.8614	13.9181	13.8463	13.9505	13.6632	13.8181	13.8384	13.8566	13.7957	13.6769	13.6775	13.5404	13.4712	13.5093	13.6837	13.8099	13.809
0.597	13.9955	13.9765	14.0352	13.9613	13.9371	13.8859	13.9538	13.8668	13.9194	13.8724	13.8854	13.896	13.9008	13.8285	13.8443	13.8889	13.823	13.8343	13.8394	13.8747	13.8812	13.7882	13.8333	13.8531	13.8965	13.9323	13.8672	13.9654	13.6698	13.8169	13.8289	13.9121	13.8781	13.707	13.668	13.5739	13.5548	13.5351	13.6573	13.8424	13.842
0.599	13.9563	13.9596	13.981	13.9177	13.9053	13.9685	13.9548	13.849	13.9008	13.8695	13.9012	13.828	13.9313	13.8477	13.8424	13.8886	13.8491	13.8329	13.8471	13.9307	13.8346	13.8023	13.8675	13.911	13.9286	13.8597	13.8971	13.9664	13.6914	13.7814	13.8328	13.8413	13.8171	13.6488	13.6507	13.599	13.5433	13.5284	13.6105	13.8344	13.8352
0.601	13.9692	13.9673	13.9204	13.9188	13.9211	13.9573	13.9978	13.8353	13.862	13.8649	13.8686	13.8118	13.8454	13.8736	13.8509	13.8942	13.8094	13.8775	13.8317	13.893	13.8268	13.8999	13.9136	13.9723	13.8476	13.8852	13.8799	14.015	13.6974	13.7833	13.8631	13.8519	13.7601	13.6196	13.6586	13.5807	13.5125	13.5223	13.6097	13.8339	13.8326
0.603	13.9785	13.9338	13.892	13.8965	13.872	13.883	13.9451	13.8733	13.8664	13.8575	13.8507	13.7998	13.8136	13.8008	13.8305	13.8735	13.7663	13.8739	13.8507	13.8806	13.8643	13.8604	13.836	13.9213	13.8952	13.8406	13.8511	13.991	13.7032	13.7412	13.8698	13.8389	13.7456	13.6121	13.6508	13.5808	13.4816	13.5083	13.6543	13.8171	13.8151
0.605	13.9813	13.9453	13.9642	13.9369	14.0101	13.9265	13.9294	13.904	13.8904	13.8121	13.9212	13.8378	13.843	13.7897	13.7905	13.8741	13.7989	13.8682	13.863	13.8809	13.8962	13.8674	13.8764	13.828	13.924	13.8736	13.8772	13.9776	13.6907	13.7991	13.9365	13.8324	13.8511	13.6566	13.6597	13.6269	13.5054	13.5328	13.7132	13.8388	13.8383
0.607	13.9271	13.9883	13.958	13.8916	13.9351	13.9383	13.8968	13.858	13.8496	13.8222	13.8777	13.8525	13.8415	13.8391	13.7958	13.8257	13.758	13.8765	13.8832	13.9222	13.8167	13.8483	13.8696	13.8463	13.8846	13.8917	13.9172	13.9385	13.6578	13.7524	13.8772	13.7884	13.8311	13.6889	13.6486	13.5794	13.5245	13.5008	13.6807	13.8233	13.8226
0.609	13.9664	14.0398	13.9681	13.9026	13.9244	13.9369	13.9468	13.8798	13.855	13.828	13.8695	13.8568	13.8391	13.8433	13.8211	13.8904	13.7847	13.8736	13.8582	13.9449	13.8221	13.8234	13.8837	13.9438	13.9205	13.9185	13.9277	13.936	13.6689	13.8689	13.8837	13.8196	13.8187	13.6856	13.6304	13.6439	13.5302	13.5229	13.7007	13.8416	13.8405
0.611	14.0147	14.0011	13.9865	13.9332	13.9204	13.9578	13.9836	13.8616	13.8295	13.9047	13.9455	13.8229	13.8521	13.8389	13.8131	13.9007	13.779	13.8444	13.9081	13.893	13.8106	13.8438	13.9132	13.9759	13.9118	13.9002	13.9736	13.9517	13.6426	13.8761	13.9031	13.85	13.8353	13.6598	13.6411	13.6828	13.5252	13.5566	13.665	13.8498	13.849
0.613	13.958	13.9773	14.0104	13.9663	13.9614	13.9674	13.9665	13.8765	13.861	13.8833	13.9056	13.8376	13.8223	13.87	13.7936	13.8919	13.7814	13.8668	13.8916	13.8237	13.8152	13.8062	13.9424	13.905	13.9003	13.9198	13.9508	13.9632	13.7045	13.8639	13.9159	13.8457	13.8482	13.6889	13.7027	13.6861	13.4654	13.5286	13.6541	13.8474	13.8467
0.615	13.968	13.9509	13.9939	13.9148	13.9083	13.8862	13.9359	13.8137	13.8561	13.822	13.8654	13.859	13.8183	13.823	13.8145	13.9098	13.7772	13.8974	13.8602	13.884	13.7922	13.8543	13.9086	13.8816	13.892	13.8996	13.9262	13.9627	13.6764	13.8574	13.8711	13.8201	13.7774	13.635	13.6454	13.6606	13.4233	13.503	13.6744	13.8278	13.8262
0.617	13.9514	13.9551	14.0301	13.9163	13.961	13.8764	13.943	13.8716	13.839	13.8323	13.8948	13.8731	13.8768	13.8845	13.8512	13.9064	13.7713	13.8947	13.8711	13.9058	13.8567	13.9335	13.9174	13.9349	13.9244	13.9311	13.9518	14.0074	13.7251	13.8871	13.8896	13.876	13.8385	13.7273	13.6722	13.723	13.5855	13.5958	13.6793	13.8617	13.8606
0.619	13.9627	13.9641	13.9917	13.9426	13.9313	13.9401	13.9618	13.8796	13.8562	13.8852	13.8628	13.8699	13.8683	13.9047	13.8452	13.8702	13.8518	13.8785	13.8872	13.9168	13.8481	13.8864	13.8785	13.9329	13.9459	13.9269	13.9286	14.0457	13.6908	13.87	13.9037	13.8226	13.8248	13.7319	13.6601	13.6598	13.6161	13.6416	13.7103	13.863	13.8615
0.621	13.9946	14.0172	14.0082	13.9557	13.9358	13.9665	13.9824	13.8821	13.8975	13.8446	13.9086	13.8866	13.8149	13.8482	13.8336	13.8652	13.7864	13.8435	13.9088	13.9203	13.8203	13.8485	13.8932	13.8861	13.9122	13.8879	13.901	13.9923	13.685	13.8613	13.9178	13.7965	13.8012	13.6759	13.649	13.6373	13.5587	13.6056	13.684	13.8499	13.8491
0.623	14.0056	14.0209	13.982	13.9931	13.9282	13.9605	13.9544	13.8854	13.9099	13.8575	13.892	13.8683	13.8201	13.8134	13.8186	13.9194	13.7794	13.8719	13.9117	13.8988	13.8059	13.8516	13.9152	13.8587	13.8907	13.9033	13.833	13.9513	13.719	13.8796	13.8746	13.8674	13.8139	13.6781	13.6626	13.6219	13.5203	13.553	13.6874	13.8465	13.8456
0.625	13.9747	13.9833	13.9696	13.9747	13.9277	13.938	13.9529	13.8378	13.8655	13.847	13.8557	13.8264	13.8265	13.7922	13.7898	13.9161	13.8219	13.8133	13.8802	13.9423	13.8092	13.8825	13.8696	13.9092	13.9436	13.8858	13.8696	13.9364	13.6917	13.8558	13.872	13.8548	13.8595	13.7171	13.648	13.5682	13.5009	13.5621	13.6565	13.8371	13.8366
0.627	13.9727	13.9556	13.9678	13.9688	13.9121	13.895	13.9102	13.8483	13.8767	13.8427	13.8584	13.7686	13.8242	13.8618	13.7934	13.8683	13.8274	13.8039	13.9013	13.936	13.8136	13.8656	13.89	13.9217	13.9108	13.9106	13.9192	13.972	13.6833	13.8601	13.8699	13.8367	13.8431	13.7088	13.5773	13.6466	13.5132	13.5182	13.6701	13.8345	13.834
0.629	14.0047	13.9398	13.9663	13.9343	13.9512	13.8997	13.9032	13.8377	13.8711	13.8357	13.8363	13.7802	13.8574	13.8828	13.7841	13.8765	13.8036	13.8581	13.8734	13.8886	13.8635	13.8808	13.8539	13.8724	13.8445	13.882	13.9213	13.9856	13.6808	13.7912	13.8254	13.785	13.8038	13.7022	13.5717	13.6406	13.4615	13.521	13.6674	13.8256	13.8241
0.631	13.9721	13.9232	13.9725	13.8839	13.9368	13.9219	13.9133	13.8726	13.8783	13.8098	13.9182	13.8098	13.7841	13.837	13.7756	13.8542	13.7729	13.907	13.8842	13.812	13.8369	13.7995	13.8347	13.8768	13.8738	13.8576	13.9225	14.1155	13.6936	13.799	13.7815	13.8184	13.7691	13.6861	13.624	13.6248	13.4931	13.5005	13.6636	13.8224	13.8208
0.633	13.9537	13.8619	13.9559	13.8962	13.9319	13.9072	13.9433	13.8951	13.8814	13.8741	13.8439	13.8328	13.7978	13.85	13.7523	13.8607	13.7705	13.8566	13.8748	13.8053	13.83	13.8517	13.8263	13.8864	13.9233	13.8508	13.9224	14.0024	13.6674	13.8119	13.8163	13.8754	13.8237	13.7098	13.671	13.5862	13.5108	13.4914	13.7095	13.8237	13.8234
0.635	13.9322	13.8937	13.9127	13.8339	13.9342	13.8792	13.9235	13.8479	13.8311	13.8311	13.8037	13.8233	13.76	13.8	13.7263	13.8576	13.7557	13.8206	13.8515	13.8011	13.7518	13.8225	13.8916	13.8459	13.8767	13.8702	13.855	13.957	13.6486	13.802	13.8806	13.8225	13.8307	13.6981	13.6181	13.5682	13.5092	13.484	13.6717	13.8015	13.8006
0.637	13.8487	13.8494	13.9036	13.7983	13.8674	13.8223	13.8937	13.7715	13.7772	13.7866	13.7709	13.8046	13.7593	13.7539	13.6942	13.7877	13.7143	13.7378	13.7747	13.8121	13.7859	13.7795	13.8524	13.8168	13.8132	13.814	13.7961	13.9361	13.6309	13.7818	13.8097	13.7525	13.7555	13.5942	13.6032	13.4913	13.4591	13.4351	13.6207	13.7573	13.7553
0.639	13.8522	13.8619	13.9342	13.8326	13.8586	13.8302	13.8321	13.7955	13.826	13.761	13.7535	13.7806	13.7625	13.8026	13.7319	13.7831	13.7017	13.7546	13.8023	13.8111	13.7325	13.7635	13.8399	13.8163	13.81	13.8389	13.7737	13.8301	13.6003	13.7989	13.8268	13.7174	13.742	13.6089	13.6198	13.5779	13.4515	13.497	13.6678	13.7608	13.7586
0.641	13.8408	13.8407	13.9755	13.8414	13.8034	13.8583	13.8532	13.8097	13.8242	13.7889	13.7906	13.747	13.7805	13.8127	13.721	13.8072	13.7146	13.7618	13.7582	13.7603	13.7473	13.7869	13.7945	13.7556	13.8462	13.8552	13.8165	13.7939	13.6348	13.7555	13.7878	13.7186	13.747	13.5931	13.6181	13.5799	13.3802	13.4846	13.6242	13.7561	13.7542
0.643	13.8141	13.8285	13.9197	13.8472	13.8537	13.8313	13.8459	13.8055	13.7398	13.7318	13.7147	13.7542	13.7796	13.7543	13.6885	13.743	13.7249	13.761	13.7346	13.7255	13.7196	13.6944	13.7532	13.7725	13.8042	13.7927	13.7882	13.815	13.583	13.7176	13.7648	13.7549	13.7229	13.5384	13.5867	13.4745	13.3748	13.4466	13.5741	13.7258	13.725
0.645	13.8513	13.7931	13.9039	13.845	13.8354	13.8215	13.7955	13.78	13.7695	13.721	13.7069	13.7062	13.7286	13.7408	13.6649	13.7953	13.6779	13.7338	13.7856	13.7483	13.7121	13.6991	13.7763	13.7694	13.7956	13.7745	13.795	13.8026	13.5429	13.7196	13.7486	13.7741	13.7395	13.613	13.5511	13.491	13.4043	13.3918	13.6198	13.7209	13.7211
0.647	13.8205	13.7886	13.8801	13.8229	13.802	13.8021	13.7845	13.7319	13.7202	13.7361	13.7767	13.6874	13.7705	13.7229	13.6357	13.7839	13.684	13.6573	13.755	13.7298	13.7017	13.7226	13.7305	13.7273	13.8195	13.7261	13.7483	13.8158	13.5212	13.7142	13.7365	13.7405	13.6822	13.545	13.5728	13.4314	13.3805	13.342	13.5479	13.7016	13.7
0.649	13.7868	13.8027	13.8401	13.7696	13.7763	13.763	13.8003	13.7161	13.696	13.7279	13.7507	13.699	13.7595	13.7076	13.6454	13.7804	13.7018	13.6965	13.7576	13.7166	13.7085	13.6477	13.7428	13.7649	13.7458	13.7673	13.7447	13.8029	13.5188	13.6594	13.7269	13.7017	13.7228	13.5233	13.5839	13.4412	13.3175	13.3435	13.512	13.6903	13.689
0.651	13.844	13.8158	13.8633	13.8003	13.735	13.7956	13.8231	13.7358	13.6747	13.717	13.7952	13.6693	13.71	13.741	13.6801	13.7549	13.6603	13.6695	13.7439	13.7637	13.7139	13.6467	13.7328	13.7383	13.7835	13.7839	13.7313	13.8215	13.5837	13.6914	13.7663	13.6992	13.6895	13.5585	13.582	13.4388	13.3477	13.3946	13.5506	13.7005	13.6987
0.653	13.8247	13.8539	13.8367	13.7957	13.7978	13.8102	13.7879	13.7485	13.7016	13.7175	13.7771	13.7084	13.7372	13.788	13.6898	13.7308	13.6738	13.6885	13.7829	13.7906	13.7514	13.6979	13.7425	13.7457	13.8093	13.7499	13.7446	13.8328	13.6125	13.6916	13.7937	13.747	13.6838	13.5456	13.5555	13.4852	13.3811	13.395	13.5717	13.7143	13.7123
0.655	13.7922	13.8428	13.8198	13.78	13.8348	13.7828	13.7718	13.7305	13.6949	13.7168	13.739	13.7349	13.7181	13.7172	13.6868	13.7511	13.6996	13.6601	13.7321	13.775	13.6997	13.699	13.7872	13.7606	13.863	13.7577	13.7825	13.8301	13.5865	13.6443	13.7661	13.7566	13.6796	13.5494	13.5614	13.4767	13.364	13.3744	13.5496	13.7061	13.7044
0.657	13.8119	13.8428	13.8746	13.7629	13.8468	13.7372	13.8255	13.7196	13.763	13.7374	13.7303	13.7084	13.7233	13.6922	13.6527	13.7414	13.6859	13.6611	13.7205	13.8066	13.6966	13.6793	13.7402	13.7443	13.8609	13.7706	13.8342	13.8681	13.5708	13.6875	13.7739	13.7089	13.6842	13.5713	13.5543	13.4625	13.3965	13.3124	13.5578	13.7052	13.7056
0.659	13.877	13.8443	13.8652	13.7312	13.7633	13.7445	13.7688	13.7398	13.7286	13.7075	13.7119	13.7138	13.7082	13.6701	13.641	13.7313	13.6629	13.6972	13.7025	13.7866	13.7716	13.6673	13.7572	13.7889	13.7945	13.8032	13.7685	13.8302	13.6257	13.6997	13.7501	13.7079	13.6597	13.5433	13.5006	13.4437	13.379	13.3566	13.5281	13.6962	13.6967
0.661	13.8352	13.8781	13.8883	13.7619	13.747	13.7447	13.7606	13.7382	13.695	13.6963	13.7444	13.7394	13.7298	13.6625	13.6311	13.7277	13.6143	13.7005	13.6777	13.6815	13.7372	13.6657	13.7872	13.7731	13.7212	13.7697	13.7619	13.8076	13.6007	13.7144	13.7475	13.6825	13.6865	13.5161	13.5074	13.4166	13.3445	13.3763	13.5166	13.6876	13.6869
0.663	13.8439	13.8486	13.9087	13.8179	13.8194	13.7336	13.7774	13.7541	13.7255	13.7289	13.7317	13.6896	13.7	13.6535	13.6722	13.7607	13.6614	13.689	13.6655	13.7147	13.7201	13.7019	13.7449	13.7631	13.763	13.7655	13.7547	13.832	13.6231	13.6854	13.7026	13.6883	13.7052	13.5584	13.4926	13.4637	13.3491	13.3617	13.5542	13.6971	13.6956
0.665	13.7855	13.8148	13.8435	13.7041	13.7454	13.6881	13.7196	13.7198	13.6712	13.7171	13.6914	13.6584	13.6487	13.6581	13.5969	13.7098	13.6189	13.6586	13.6413	13.6693	13.7196	13.6892	13.7115	13.725	13.7748	13.7528	13.6866	13.8087	13.5604	13.6384	13.6743	13.6566	13.6769	13.4998	13.4835	13.4576	13.277	13.3533	13.5076	13.6571	13.6568
0.667	13.7795	13.7673	13.7712	13.7127	13.7612	13.6844	13.6672	13.697	13.6752	13.6812	13.6783	13.6715	13.6758	13.6588	13.6145	13.7062	13.6226	13.6725	13.6839	13.657	13.6812	13.6601	13.6791	13.6929	13.764	13.7448	13.7306	13.8191	13.5254	13.6802	13.6557	13.6199	13.6916	13.5062	13.3986	13.4707	13.2862	13.3682	13.4598	13.6478	13.648
0.669	13.8303	13.7763	13.8076	13.7056	13.769	13.7198	13.7864	13.7313	13.6798	13.69	13.7195	13.5993	13.6628	13.6377	13.6346	13.7045	13.5908	13.659	13.6953	13.6971	13.6603	13.6636	13.6857	13.7017	13.7174	13.7202	13.7523	13.8747	13.52	13.6548	13.6874	13.6636	13.6489	13.5255	13.438	13.4913	13.2802	13.4107	13.499	13.659	13.6588
0.671	13.7961	13.795	13.809	13.7377	13.7439	13.7524	13.7983	13.7244	13.6269	13.6271	13.6698	13.6403	13.6143	13.6643	13.592	13.654	13.5911	13.6238	13.6362	13.7219	13.6846	13.6317	13.7054	13.6952	13.747	13.6717	13.6858	13.8062	13.5087	13.5904	13.7314	13.6288	13.6328	13.4997	13.4533	13.4131	13.2601	13.3543	13.4644	13.6419	13.6406
0.673	13.8028	13.7886	13.8197	13.788	13.7397	13.8038	13.7681	13.6854	13.6594	13.6877	13.6803	13.6711	13.62	13.6344	13.6325	13.6607	13.5965	13.6581	13.6886	13.7132	13.7419	13.6849	13.7568	13.7659	13.7862	13.7114	13.6571	13.7331	13.5333	13.6116	13.7535	13.6687	13.5809	13.4881	13.4634	13.4354	13.2858	13.3252	13.4222	13.6544	13.654
0.675	13.8072	13.8581	13.8021	13.7593	13.7108	13.8285	13.7454	13.7012	13.6459	13.6484	13.702	13.6841	13.6243	13.6421	13.6066	13.6547	13.619	13.6395	13.7063	13.7047	13.6857	13.7271	13.7679	13.7349	13.7166	13.7117	13.6716	13.7729	13.5313	13.6166	13.6962	13.6932	13.6474	13.484	13.4988	13.4388	13.3241	13.3607	13.4259	13.6556	13.6563
0.677	13.8158	13.8421	13.819	13.7608	13.7351	13.7947	13.7862	13.7414	13.6393	13.6758	13.7335	13.669	13.7219	13.6644	13.5949	13.6715	13.5823	13.6287	13.6729	13.6982	13.6914	13.7451	13.7492	13.7723	13.7114	13.7355	13.742	13.8216	13.507	13.6744	13.7454	13.6607	13.6173	13.488	13.4692	13.3963	13.3607	13.3615	13.4598	13.6646	13.6655
0.679	13.789	13.8117	13.8579	13.8064	13.7576	13.7198	13.7829	13.7437	13.68	13.6981	13.7364	13.6853	13.7382	13.6574	13.6214	13.6848	13.5739	13.6141	13.6869	13.712	13.7017	13.6792	13.7133	13.8046	13.7891	13.7707	13.7225	13.8953	13.5183	13.6639	13.7641	13.6363	13.6318	13.5065	13.4973	13.3896	13.3608	13.337	13.5155	13.6731	13.6732
0.681	13.8452	13.8588	13.8917	13.7853	13.7696	13.7717	13.7138	13.6987	13.6858	13.7063	13.7586	13.6913	13.6912	13.6478	13.6317	13.6871	13.5593	13.6764	13.6854	13.7008	13.6647	13.6685	13.6956	13.7493	13.8058	13.8027	13.6922	13.8164	13.5327	13.657	13.7018	13.6672	13.6055	13.5275	13.5117	13.4043	13.3059	13.346	13.5247	13.6703	13.6702
0.683	13.8077	13.7586	13.8619	13.7796	13.7378	13.7706	13.7711	13.6832	13.7148	13.6534	13.7288	13.658	13.7033	13.6647	13.6529	13.7386	13.5875	13.6599	13.6866	13.7502	13.6827	13.7022	13.7288	13.7212	13.7747	13.707	13.6998	13.8067	13.5428	13.626	13.6883	13.7055	13.6333	13.5098	13.4854	13.3553	13.2791	13.3304	13.5023	13.6631	13.6628
0.685	13.7301	13.8045	13.8377	13.8027	13.7483	13.7458	13.7588	13.675	13.6476	13.6026	13.7006	13.673	13.6572	13.7501	13.6227	13.7444	13.6004	13.5989	13.7144	13.7104	13.7005	13.6931	13.7615	13.7211	13.7411	13.726	13.6982	13.7644	13.5509	13.6446	13.6901	13.706	13.6758	13.4845	13.4471	13.3135	13.2826	13.2995	13.5016	13.6542	13.6545
0.687	13.804	13.8345	13.8416	13.8204	13.783	13.8081	13.752	13.6859	13.6391	13.655	13.6899	13.6796	13.697	13.6876	13.636	13.7811	13.5999	13.6511	13.6815	13.6976	13.668	13.7024	13.7554	13.6977	13.7358	13.7771	13.734	13.8097	13.5625	13.7118	13.7255	13.6745	13.6433	13.4709	13.4684	13.3502	13.2922	13.3188	13.4582	13.6667	13.6662
0.689	13.8268	13.8332	13.8452	13.7757	13.8442	13.8096	13.7964	13.7226	13.6898	13.6756	13.6796	13.7211	13.6599	13.643	13.687	13.755	13.6358	13.6836	13.6614	13.7415	13.6846	13.736	13.727	13.7573	13.7162	13.7442	13.719	13.8082	13.5582	13.6802	13.7373	13.7145	13.6312	13.4814	13.4858	13.4301	13.2932	13.346	13.4603	13.6775	13.6769
0.691	13.8512	13.8562	13.7946	13.8354	13.8022	13.7721	13.8069	13.737	13.7085	13.615	13.6863	13.6662	13.6079	13.6763	13.6527	13.7306	13.6651	13.7287	13.7249	13.724	13.6589	13.6659	13.7223	13.7308	13.752	13.7189	13.7246	13.8096	13.5414	13.6798	13.736	13.7076	13.6346	13.577	13.5066	13.4294	13.2747	13.3491	13.4696	13.6753	13.6752
0.693	13.8863	13.7995	13.8717	13.7875	13.7679	13.7432	13.7845	13.7451	13.6601	13.6587	13.6983	13.7063	13.6395	13.7005	13.6099	13.7066	13.6655	13.6922	13.7093	13.6918	13.7139	13.7022	13.6797	13.7439	13.7778	13.7222	13.7335	13.7951	13.5845	13.6749	13.7733	13.6574	13.6748	13.5487	13.4904	13.4053	13.302	13.3287	13.5046	13.676	13.6753
0.695	13.8862	13.7711	13.8557	13.7683	13.8066	13.7521	13.7983	13.7626	13.6481	13.6857	13.6792	13.6952	13.6665	13.6907	13.6561	13.723	13.6093	13.659	13.717	13.7403	13.7224	13.7044	13.6601	13.7569	13.716	13.73	13.7528	13.8177	13.6212	13.7199	13.7683	13.7157	13.7576	13.5234	13.4806	13.4393	13.3082	13.287	13.5289	13.681	13.6816
0.697	13.8227	13.7877	13.8621	13.7632	13.7941	13.7473	13.7711	13.7151	13.6845	13.6846	13.7174	13.6547	13.7086	13.7351	13.6311	13.7292	13.6125	13.7033	13.7061	13.7679	13.6939	13.6931	13.7391	13.7659	13.7212	13.7339	13.7408	13.823	13.5565	13.7053	13.7186	13.7172	13.7587	13.5298	13.4966	13.3914	13.3254	13.317	13.5567	13.68	13.6816
0.699	13.8223	13.8668	13.8262	13.7637	13.7821	13.7611	13.8015	13.7202	13.6799	13.6739	13.7471	13.6628	13.7395	13.7031	13.603	13.7769	13.6218	13.7368	13.7365	13.745	13.7089	13.687	13.7615	13.7446	13.7876	13.7892	13.7538	13.8432	13.551	13.6672	13.7366	13.7217	13.6964	13.5389	13.4996	13.3627	13.3054	13.3056	13.4845	13.6851	13.685
0.701	13.7869	13.8257	13.8638	13.7468	13.7732	13.7341	13.847	13.7218	13.6638	13.6971	13.7413	13.6377	13.7035	13.6725	13.6057	13.7406	13.6494	13.7041	13.7198	13.7762	13.7181	13.677	13.7339	13.7304	13.8073	13.7404	13.7517	13.7798	13.5812	13.7184	13.7204	13.7507	13.6647	13.4681	13.4649	13.4096	13.3259	13.3074	13.4962	13.677	13.6784
0.703	13.8144	13.7994	13.856	13.7703	13.7789	13.7546	13.8341	13.7234	13.7296	13.7119	13.7171	13.6364	13.7095	13.7112	13.6722	13.7389	13.6873	13.7002	13.718	13.779	13.7308	13.6874	13.7668	13.7396	13.77	13.7347	13.7553	13.8012	13.5628	13.7423	13.757	13.7321	13.6811	13.4756	13.441	13.4158	13.286	13.2901	13.4886	13.6826	13.6846
0.705	13.8375	13.8328	13.8331	13.7423	13.7454	13.8045	13.8167	13.767	13.7766	13.6787	13.7461	13.6552	13.7027	13.7464	13.6373	13.7396	13.668	13.665	13.7689	13.7493	13.688	13.6669	13.7616	13.739	13.7628	13.7668	13.788	13.8334	13.6455	13.719	13.723	13.7534	13.6535	13.4605	13.4801	13.3987	13.2794	13.312	13.4729	13.6863	13.6876
0.707	13.9032	13.8539	13.8353	13.8162	13.7685	13.8369	13.8327	13.7479	13.7841	13.7365	13.7123	13.6966	13.6957	13.7048	13.6696	13.7117	13.6579	13.682	13.748	13.7559	13.7376	13.6798	13.7689	13.7733	13.7953	13.8056	13.7697	13.8023	13.6039	13.7357	13.7473	13.7799	13.6423	13.516	13.4851	13.3845	13.259	13.3078	13.5027	13.6978	13.6986
0.709	13.8932	13.8845	13.823	13.872	13.8078	13.7865	13.8664	13.7751	13.7734	13.7397	13.7506	13.7342	13.7532	13.7423	13.7117	13.7569	13.6311	13.7077	13.7467	13.8202	13.7146	13.7164	13.7303	13.8155	13.8324	13.8171	13.7933	13.8384	13.5956	13.753	13.7598	13.7456	13.7494	13.5613	13.519	13.4185	13.3278	13.3617	13.5357	13.7204	13.722
0.711	13.867	13.8546	13.8422	13.8636	13.7651	13.8071	13.8234	13.7833	13.7432	13.6977	13.7492	13.7041	13.7253	13.7578	13.6851	13.7774	13.638	13.7143	13.7123	13.7667	13.7052	13.737	13.7369	13.8148	13.7967	13.8028	13.7714	13.883	13.6157	13.7363	13.7186	13.7045	13.7318	13.5438	13.5076	13.4321	13.3544	13.3539	13.4987	13.7093	13.7108
0.713	13.8388	13.8641	13.8511	13.8711	13.736	13.8364	13.8575	13.8001	13.7505	13.7427	13.7572	13.6814	13.7427	13.7349	13.7035	13.7213	13.6886	13.7739	13.7521	13.742	13.7462	13.7265	13.795	13.7998	13.7901	13.7966	13.8232	13.8836	13.5755	13.7534	13.7697	13.7076	13.7042	13.52	13.5577	13.4279	13.403	13.3815	13.5504	13.7215	13.722
0.715	13.8333	13.8674	13.8965	13.819	13.8027	13.8644	13.8968	13.7898	13.743	13.7988	13.7837	13.7181	13.7999	13.7508	13.7742	13.7521	13.7039	13.7586	13.8388	13.7923	13.797	13.7787	13.8024	13.8211	13.8348	13.8021	13.8371	13.9157	13.6035	13.7879	13.7792	13.7428	13.725	13.5893	13.5167	13.4291	13.3963	13.393	13.5231	13.7441	13.7451
0.717	13.9194	13.9208	13.9197	13.8953	13.8582	13.8436	13.9902	13.7996	13.7581	13.7972	13.8613	13.7991	13.8462	13.7432	13.7867	13.8367	13.7452	13.7914	13.8518	13.8201	13.8371	13.7962	13.8389	13.8732	13.8728	13.8798	13.815	13.998	13.6781	13.7587	13.8178	13.7889	13.7691	13.5496	13.5346	13.4387	13.4135	13.4669	13.5368	13.7781	13.7806
0.719	13.9221	13.9847	13.921	13.903	13.8916	13.8743	14.0053	13.7504	13.7737	13.7946	13.8681	13.8189	13.8046	13.841	13.7875	13.8817	13.7285	13.7743	13.8511	13.8588	13.8082	13.8005	13.8918	13.875	13.9039	13.9428	13.8146	14.0206	13.671	13.8108	13.8119	13.839	13.7814	13.6015	13.5705	13.4706	13.3882	13.4303	13.5956	13.7942	13.7964
0.721	13.988	14.0322	13.9406	13.9096	13.9285	13.9112	13.9357	13.8182	13.759	13.802	13.9069	13.7954	13.8176	13.8643	13.753	13.8711	13.7522	13.7971	13.8943	13.8951	13.8004	13.8371	13.9094	13.8663	13.8819	13.9432	13.8774	14.0343	13.6778	13.8699	13.8672	13.8574	13.8281	13.6349	13.6078	13.5095	13.3369	13.4764	13.5943	13.8128	13.8149
0.723	13.9919	14.0211	14.0139	13.968	13.9374	13.9569	13.9291	13.8762	13.8449	13.8694	13.8769	13.7813	13.8672	13.8412	13.7239	13.8637	13.7966	13.7955	13.9149	13.9196	13.83	13.83	13.9005	13.8853	13.8997	13.951	13.9293	14.0648	13.7472	13.8477	13.8961	13.7924	13.8765	13.6689	13.6157	13.5361	13.3775	13.4472	13.6309	13.8322	13.8337
0.725	13.9453	14.0112	13.981	13.9347	13.9512	13.9599	13.9552	13.8676	13.8756	13.8506	13.8877	13.7999	13.9101	13.8183	13.8192	13.8735	13.7907	13.8019	13.8823	13.9076	13.8563	13.8701	13.8704	13.9537	13.9542	13.956	13.942	14.0823	13.8025	13.898	13.8831	13.8531	13.8621	13.6337	13.6621	13.5189	13.395	13.4477	13.6426	13.8433	13.8438
0.727	14.003	14.0183	14.0135	13.9695	13.9919	13.9945	14.0007	13.8972	13.8947	13.8954	13.9459	13.8207	13.9245	13.8244	13.8531	13.9628	13.7934	13.8516	13.8933	13.9125	13.8553	13.8948	13.9235	13.9455	13.9411	13.9741	13.9932	14.0492	13.7321	13.911	13.9435	13.9002	13.8634	13.6842	13.6565	13.5566	13.4238	13.4536	13.6427	13.865	13.8668
0.729	14.0451	14.018	14.0689	13.9941	14.0049	14.023	13.9909	13.9481	13.913	13.9426	13.9713	13.8733	13.9496	13.8746	13.8393	13.9628	13.8293	13.8996	13.9145	13.8889	13.9189	13.911	13.9573	13.958	13.9813	13.9623	13.9864	14.0779	13.7269	13.9529	13.9607	13.9161	13.8702	13.7232	13.6866	13.554	13.4768	13.4827	13.6501	13.8874	13.8898
0.731	14.0629	14.0497	14.1308	14.0554	14.0354	14.0302	14.0198	13.9546	13.8924	13.9184	13.9304	13.9143	13.9103	13.9388	13.8675	13.953	13.8544	13.9014	13.9412	13.986	13.8906	13.9345	13.9855	13.9485	13.9924	13.9512	13.9799	14.0619	13.7512	13.9699	13.9371	13.9538	13.8757	13.7177	13.6582	13.5934	13.4888	13.5164	13.7433	13.9035	13.905
0.733	14.1076	14.0911	14.1247	14.1005	14.0675	14.0726	14.106	13.9839	13.9309	13.9727	13.9558	13.924	13.9217	13.9521	13.8612	13.9987	13.8776	13.9293	13.95	13.9799	13.9452	13.9873	14.0711	13.9963	14.0363	14.0264	14.0077	14.0988	13.7928	13.956	13.9838	13.9913	13.9352	13.754	13.6936	13.6674	13.4886	13.5371	13.7654	13.9377	13.9395
0.735	14.147	14.1082	14.1165	14.1265	14.0766	14.059	14.1095	13.983	13.9924	13.9927	14.0045	13.9314	13.9515	13.956	13.8829	14.0608	13.9168	13.9704	13.9872	14.0046	13.9907	13.9886	14.0914	14.0527	14.0394	14.0652	14.0616	14.1219	13.7866	13.9674	14.0739	14.0088	13.9297	13.75	13.7428	13.6911	13.4784	13.5495	13.7372	13.9606	13.9616
0.737	14.1268	14.1327	14.1215	14.1356	14.066	14.0621	14.1163	13.9763	14.0054	13.9124	14.022	13.9115	13.9706	13.927	13.9161	14.0321	13.896	13.9674	13.9895	14.0086	13.9993	13.9908	14.1183	14.0555	14.0141	14.0926	14.0966	14.1794	13.8508	14.0295	14.048	13.9981	13.9728	13.7234	13.7627	13.6662	13.5258	13.5429	13.7055	13.9638	13.9658
0.739	14.1575	14.1648	14.1748	14.1235	14.0909	14.0833	14.1129	14.0381	14.0439	13.9853	14.0365	13.9325	14.0251	13.9411	13.8938	14.05	13.9707	13.9628	13.9755	14.0348	14.0142	14.024	14.1201	14.0787	14.0862	14.0874	14.0877	14.1807	13.8267	14.0538	14.0312	14.0395	13.9237	13.77	13.7688	13.653	13.5402	13.596	13.7549	13.9837	13.9855
0.741	14.1971	14.1447	14.2522	14.1795	14.147	14.1414	14.1393	14.0671	14.08	14.0664	14.1228	13.9681	14.0319	14.0158	13.9683	14.082	13.9616	14.0027	13.9874	14.0968	14.0608	14.0615	14.1142	14.1051	14.1105	14.0983	14.1214	14.2346	13.8928	14.0608	14.0541	14.147	13.9613	13.8338	13.809	13.7011	13.5686	13.592	13.8269	14.024	14.0257
0.743	14.2121	14.2162	14.2541	14.1978	14.211	14.1472	14.1883	14.0572	14.0803	14.0815	14.1085	14.0712	14.0944	14.0306	14.0231	14.1238	13.9856	14.061	14.1097	14.1284	14.1007	14.1146	14.1747	14.1588	14.1963	14.1672	14.1583	14.2742	13.9728	14.1103	14.152	14.4374	14.0521	13.8657	13.8538	13.7446	13.655	13.6114	13.8688	14.0767	14.0782
0.745	14.1632	14.1825	14.2047	14.1356	14.1954	14.1878	14.198	14.0768	14.0819	14.0508	14.0535	14.0668	14.0813	14.0421	14.0011	14.1104	14.0173	14.0298	14.1485	14.1469	14.0591	14.1112	14.1243	14.157	14.1724	14.1349	14.1446	14.2476	13.9966	14.116	14.1507	14.2604	14.1217	13.8763	13.8456	13.7261	13.5861	13.5891	13.8323	14.0609	14.0622
0.747	14.2558	14.2141	14.2136	14.228	14.2434	14.1665	14.1863	14.1155	14.0731	14.1277	14.0993	14.0517	14.0703	14.0902	14.0288	14.1498	14.0313	14.1116	14.1537	14.1513	14.1187	14.0493	14.169	14.1807	14.2021	14.1666	14.2063	14.2903	14.0061	14.1188	14.1118	14.1027	14.162	13.8797	13.878	13.734	13.5787	13.6664	13.8667	14.0814	14.0833
0.749	14.2782	14.2336	14.2677	14.2555	14.2434	14.1795	14.1838	14.1625	14.1189	14.1257	14.1638	14.0799	14.0801	14.0804	14.0646	14.1241	14.0838	14.0801	14.1808	14.1435	14.1524	14.083	14.1856	14.2151	14.258	14.2315	14.2253	14.3478	14.0288	14.1372	14.159	14.1588	14.133	13.9121	13.8749	13.7546	13.6126	13.6915	13.888	14.1049	14.1071
0.751	14.3134	14.308	14.297	14.2736	14.2575	14.2396	14.2703	14.2057	14.1462	14.1559	14.1633	14.0776	14.1584	14.1028	14.1086	14.2044	14.1023	14.0898	14.1798	14.1797	14.1682	14.1622	14.222	14.2156	14.295	14.2326	14.2431	14.3119	14.0097	14.17	14.228	14.187	14.1231	13.9266	13.9247	13.7845	13.6536	13.6595	13.9207	14.132	14.1351
0.753	14.3103	14.3549	14.3466	14.2717	14.3145	14.2553	14.2875	14.2339	14.1727	14.1998	14.2057	14.0941	14.2223	14.1378	14.1342	14.2133	14.1076	14.1009	14.1329	14.2288	14.2333	14.1705	14.1791	14.232	14.2806	14.2244	14.2773	14.3202	14.0223	14.1777	14.2309	14.1783	14.1587	13.9433	13.8993	13.8157	13.6747	13.6846	13.931	14.15	14.1527
0.755	14.3375	14.3528	14.371	14.2781	14.3315	14.2582	14.2626	14.2715	14.1846	14.2004	14.2028	14.171	14.2531	14.1582	14.1186	14.2152	14.127	14.1155	14.2094	14.2421	14.2017	14.165	14.2345	14.2518	14.3357	14.2744	14.2916	14.3815	14.0657	14.2085	14.2331	14.2496	14.1632	13.9312	13.8872	13.8675	13.6863	13.7704	13.9169	14.1701	14.1737
0.757	14.3343	14.3584	14.3756	14.3017	14.3405	14.2531	14.3073	14.2968	14.2309	14.2302	14.2476	14.1973	14.2553	14.2032	14.1053	14.2755	14.148	14.1588	14.227	14.2817	14.1846	14.2208	14.2995	14.3037	14.3464	14.2853	14.3054	14.3876	14.0765	14.2284	14.2791	14.2114	14.1867	13.9554	13.9036	13.8691	13.6771	13.7893	13.9347	14.1911	14.1941
0.759	14.3552	14.3691	14.3944	14.3274	14.352	14.301	14.3518	14.2715	14.2393	14.2536	14.2876	14.2094	14.223	14.2051	14.1099	14.2876	14.1705	14.2327	14.2545	14.2726	14.268	14.3134	14.3416	14.3288	14.308	14.2613	14.3583	14.3924	14.1376	14.2805	14.3082	14.202	14.219	13.9868	13.9271	13.8672	13.6945	13.8031	13.9831	14.215	14.2166
0.761	14.3879	14.3943	14.4683	14.3593	14.3435	14.3734	14.3681	14.2831	14.2743	14.2397	14.3189	14.283	14.2605	14.2359	14.163	14.3306	14.211	14.2838	14.3088	14.2639	14.2758	14.313	14.3345	14.3874	14.3351	14.3257	14.3897	14.4271	14.1536	14.2857	14.2666	14.2762	14.2383	13.9987	13.997	13.9291	13.7739	13.8089	14.0274	14.2467	14.2485
0.763	14.4345	14.4433	14.5157	14.3655	14.4309	14.3852	14.3378	14.2671	14.3368	14.2862	14.3618	14.3276	14.3052	14.316	14.2521	14.2975	14.2574	14.2613	14.2766	14.3594	14.2675	14.3289	14.3893	14.3619	14.4092	14.3735	14.4236	14.4582	14.1961	14.309	14.2974	14.3516	14.2515	14.0407	14.0292	13.9493	13.7763	13.8044	14.0213	14.2759	14.2783
0.765	14.3915	14.434	14.5223	14.3843	14.4318	14.3957	14.4074	14.2957	14.2975	14.274	14.3568	14.248	14.3081	14.3316	14.2186	14.351	14.2534	14.2978	14.2558	14.3904	14.2813	14.3128	14.3388	14.3743	14.3653	14.3294	14.4041	14.4417	14.2042	14.3169	14.3574	14.3249	14.2	14.0492	14.0068	13.9122	13.7818	13.8109	14.025	14.2718	14.2739
0.767	14.4641	14.4262	14.4919	14.4609	14.4376	14.4482	14.481	14.3793	14.2984	14.3247	14.3726	14.297	14.3393	14.3086	14.2113	14.3837	14.2371	14.3141	14.3145	14.3405	14.3391	14.3454	14.3463	14.3989	14.3993	14.3599	14.3772	14.4785	14.1803	14.3461	14.4543	14.3077	14.2322	14.0757	14.0292	13.9473	13.7832	13.839	14.0571	14.296	14.2981
0.769	14.5035	14.5122	14.5216	14.4613	14.4482	14.4414	14.4522	14.361	14.3248	14.3663	14.3792	14.3468	14.3456	14.2798	14.2885	14.401	14.2989	14.3438	14.356	14.3818	14.3644	14.3649	14.4096	14.4459	14.4723	14.3545	14.4479	14.5132	14.27	14.3385	14.434	14.3176	14.2722	14.1357	14.0555	13.967	13.8576	13.9003	14.0979	14.3261	14.329
0.771	14.5154	14.5476	14.5426	14.5132	14.4593	14.4616	14.4853	14.3632	14.3409	14.3946	14.3767	14.3513	14.4006	14.317	14.269	14.4072	14.2788	14.398	14.325	14.4122	14.4037	14.3496	14.4327	14.4434	14.495	14.442	14.4783	14.5078	14.2499	14.3416	14.4015	14.3535	14.3286	14.063	14.0812	13.9562	13.8592	13.9274	14.1202	14.3394	14.3433
0.773	14.5147	14.5299	14.5212	14.4752	14.4823	14.5171	14.481	14.3941	14.341	14.3359	14.4192	14.3613	14.395	14.3247	14.2673	14.3764	14.2824	14.3755	14.3557	14.4044	14.4121	14.3143	14.4381	14.455	14.4511	14.4743	14.4312	14.4824	14.2013	14.3668	14.4093	14.3996	14.3322	14.0802	14.1309	13.9303	13.8408	13.9213	14.0637	14.3376	14.3407
0.775	14.5386	14.5846	14.5583	14.4831	14.5023	14.487	14.5434	14.4197	14.3955	14.3103	14.4183	14.3663	14.409	14.3417	14.3587	14.4034	14.3476	14.4603	14.3883	14.4476	14.3798	14.3781	14.5084	14.4776	14.4868	14.4605	14.4466	14.5781	14.2275	14.4402	14.4328	14.4655	14.3404	14.1379	14.1771	13.9866	13.8432	13.891	14.0555	14.3681	14.3711
0.777	14.562	14.574	14.5945	14.5222	14.509	14.5462	14.5677	14.4197	14.3907	14.3866	14.4279	14.3691	14.4296	14.3714	14.3195	14.4605	14.4037	14.4339	14.4227	14.4474	14.4152	14.4609	14.4645	14.4735	14.4931	14.4684	14.516	14.5886	14.3235	14.4926	14.4647	14.4387	14.379	14.1165	14.1986	14.0768	13.8284	13.9109	14.089	14.3899	14.3937
0.779	14.5735	14.5453	14.6188	14.5968	14.5166	14.5318	14.5297	14.5183	14.4206	14.4417	14.451	14.4147	14.4391	14.3803	14.34	14.4701	14.3814	14.4406	14.4663	14.4559	14.4723	14.444	14.4979	14.5184	14.4671	14.4878	14.5559	14.6221	14.3498	14.4807	14.5221	14.4786	14.4104	14.1698	14.1456	14.0717	13.8489	13.9795	14.1652	14.4122	14.4158
0.781	14.5807	14.5767	14.6419	14.589	14.5233	14.533	14.5776	14.4839	14.4229	14.4437	14.4698	14.4452	14.421	14.3861	14.3863	14.4618	14.3383	14.4068	14.4726	14.472	14.4499	14.4484	14.4551	14.5315	14.5178	14.4825	14.5038	14.6553	14.3499	14.4715	14.5978	14.4764	14.3702	14.2109	14.1627	14.0076	13.865	13.9975	14.1906	14.4163	14.4198
0.783	14.602	14.6071	14.6598	14.5839	14.6015	14.5715	14.5453	14.5359	14.3863	14.447	14.4866	14.4399	14.443	14.4189	14.382	14.4586	14.4142	14.4174	14.4605	14.5399	14.4665	14.4258	14.5048	14.4931	14.5803	14.5215	14.4898	14.6757	14.3631	14.5253	14.5071	14.4797	14.3959	14.2481	14.1765	14.0218	13.8674	13.9616	14.1393	14.4284	14.4318
0.785	14.5834	14.5914	14.6422	14.5956	14.6288	14.586	14.5599	14.5526	14.4034	14.5193	14.4806	14.4096	14.4767	14.4201	14.4338	14.5138	14.3926	14.4356	14.5177	14.5484	14.4978	14.4952	14.5457	14.5102	14.564	14.5765	14.5502	14.6702	14.3503	14.4632	14.4824	14.4693	14.4727	14.1996	14.2415	14.0677	13.9154	13.9748	14.1744	14.446	14.449
0.787	14.6624	14.7053	14.6211	14.6263	14.6386	14.6186	14.5349	14.5827	14.5196	14.5269	14.4944	14.4331	14.5283	14.4145	14.4267	14.5358	14.4571	14.4705	14.5754	14.5607	14.5536	14.5438	14.5743	14.5854	14.58	14.5848	14.5954	14.6797	14.3897	14.4456	14.5466	14.4958	14.5571	14.2091	14.2223	14.0702	13.9458	13.9909	14.2452	14.4772	14.4806
0.789	14.6731	14.6975	14.6688	14.6237	14.6248	14.5816	14.6022	14.5344	14.5393	14.4963	14.5145	14.4431	14.5346	14.5174	14.4583	14.5434	14.4758	14.4815	14.5531	14.5923	14.4791	14.5873	14.5973	14.6187	14.6426	14.6092	14.5282	14.6963	14.4015	14.4846	14.5685	14.4681	14.5067	14.2258	14.2232	14.0906	13.9618	14.0406	14.2748	14.4898	14.4913
0.791	14.6355	14.6791	14.7022	14.5876	14.6205	14.6577	14.6325	14.5221	14.5133	14.5372	14.5799	14.4638	14.5196	14.4676	14.4601	14.5001	14.4413	14.5043	14.5222	14.5915	14.5069	14.5341	14.6055	14.6418	14.6199	14.606	14.571	14.7279	14.3818	14.5466	14.5795	14.5009	14.449	14.231	14.2239	14.0995	13.9862	14.017	14.2217	14.4906	14.492
0.793	14.6824	14.7086	14.7092	14.6633	14.6287	14.6225	14.652	14.5673	14.5204	14.5655	14.544	14.5015	14.5203	14.4518	14.467	14.537	14.4294	14.5087	14.6033	14.5784	14.5591	14.5643	14.6354	14.6212	14.6369	14.6732	14.6131	14.7576	14.4158	14.5787	14.5732	14.5451	14.4689	14.3	14.2721	14.0735	13.9715	14.0476	14.1687	14.5088	14.5111
0.795	14.644	14.6457	14.6828	14.6344	14.5708	14.5529	14.6307	14.5463	14.5498	14.5054	14.5073	14.4663	14.5019	14.5019	14.4284	14.5864	14.4923	14.4878	14.5421	14.5517	14.5617	14.5116	14.5554	14.566	14.6038	14.6913	14.5816	14.7006	14.4103	14.5098	14.5619	14.5057	14.48	14.3139	14.1998	14.0552	13.9798	14.016	14.2484	14.4867	14.4892
0.797	14.7003	14.7393	14.7176	14.6463	14.624	14.5939	14.6619	14.5569	14.5475	14.5025	14.4731	14.5058	14.4974	14.5276	14.461	14.5931	14.535	14.5337	14.4992	14.6088	14.5711	14.5468	14.5807	14.5899	14.6352	14.618	14.5892	14.7	14.4085	14.5197	14.5996	14.5569	14.4881	14.2944	14.2635	14.1207	13.9876	14.0557	14.2903	14.508	14.5112
0.799	14.6726	14.7202	14.7372	14.6431	14.6359	14.5996	14.6813	14.5757	14.466	14.5147	14.5164	14.5532	14.5367	14.5372	14.4666	14.5563	14.4458	14.5359	14.5404	14.6059	14.5228	14.5744	14.6311	14.6003	14.6397	14.6034	14.6136	14.6847	14.4386	14.5127	14.6206	14.5574	14.4954	14.22	14.2201	14.139	14.0192	14.0931	14.284	14.5088	14.513
0.801	14.69	14.6881	14.7108	14.656	14.672	14.588	14.6735	14.5683	14.5058	14.5376	14.5349	14.5533	14.4897	14.5172	14.4841	14.5731	14.479	14.5319	14.533	14.5762	14.5428	14.572	14.6258	14.5945	14.673	14.6239	14.6232	14.7431	14.4363	14.5109	14.6253	14.5405	14.5649	14.251	14.2213	14.118	13.9551	14.0876	14.2813	14.5124	14.5166
0.803	14.6792	14.7044	14.707	14.6741	14.6558	14.6597	14.677	14.5657	14.5379	14.5656	14.563	14.5251	14.5553	14.4937	14.4949	14.5902	14.5176	14.5082	14.5572	14.6064	14.5618	14.5825	14.6386	14.6305	14.7048	14.6413	14.6721	14.8069	14.4805	14.5284	14.6203	14.5348	14.525	14.3094	14.2662	14.1371	14.0074	14.0585	14.2862	14.5313	14.534
0.805	14.716	14.717	14.7445	14.6507	14.7106	14.6669	14.7214	14.6196	14.4867	14.5605	14.6094	14.538	14.5982	14.5286	14.5098	14.5857	14.554	14.5418	14.5985	14.6519	14.5818	14.6018	14.7279	14.6561	14.7062	14.702	14.6435	14.8535	14.5148	14.6189	14.6043	14.6112	14.5294	14.3539	14.2768	14.1777	14.0225	14.0681	14.3293	14.5579	14.5612
0.807	14.7191	14.7171	14.7603	14.6729	14.6915	14.6564	14.72	14.6148	14.5551	14.5859	14.5798	14.5772	14.567	14.5667	14.5081	14.6131	14.547	14.5576	14.6088	14.6095	14.5498	14.6105	14.6784	14.6962	14.721	14.5874	14.6734	14.8294	14.4996	14.5821	14.6506	14.6296	14.5357	14.3187	14.3119	14.1677	14.002	14.078	14.2994	14.5572	14.5602
0.809	14.7286	14.7211	14.7724	14.7116	14.6902	14.648	14.7053	14.6497	14.5746	14.5851	14.5758	14.566	14.552	14.5618	14.5219	14.6212	14.5577	14.5679	14.6225	14.633	14.5852	14.6278	14.692	14.6875	14.6917	14.5908	14.6308	14.8111	14.4671	14.5804	14.6224	14.6101	14.5213	14.2931	14.2819	14.1919	13.9992	14.0384	14.2972	14.5548	14.5585
0.811	14.7055	14.7517	14.7696	14.7521	14.6896	14.693	14.7021	14.6569	14.6257	14.6051	14.6142	14.5714	14.5407	14.5125	14.5138	14.6304	14.5455	14.5586	14.553	14.5957	14.6109	14.633	14.6922	14.6838	14.6577	14.6336	14.6211	14.8208	14.4621	14.6038	14.6401	14.6302	14.5497	14.2989	14.2851	14.2109	14.0305	14.0618	14.3108	14.5602	14.5646
0.813	14.6876	14.7391	14.7777	14.7186	14.6808	14.6688	14.6934	14.5821	14.6197	14.5953	14.6738	14.529	14.5514	14.5276	14.4884	14.6228	14.5546	14.5554	14.5784	14.5708	14.6814	14.5838	14.6565	14.6688	14.6821	14.676	14.6455	14.7632	14.4998	14.6021	14.6652	14.5853	14.5463	14.3457	14.2814	14.166	14.0625	14.1043	14.3042	14.56	14.5624
0.815	14.7647	14.8081	14.8366	14.7344	14.6867	14.711	14.7516	14.5909	14.5736	14.5559	14.6577	14.5432	14.5971	14.5215	14.5513	14.6835	14.4975	14.5844	14.6334	14.6385	14.6631	14.6678	14.7119	14.7118	14.7276	14.7193	14.6456	14.8049	14.492	14.592	14.6528	14.6159	14.5576	14.3546	14.3061	14.1351	14.0237	14.1244	14.3573	14.5823	14.5842
0.817	14.799	14.7386	14.8031	14.7086	14.7173	14.6825	14.7196	14.5965	14.5817	14.5914	14.6841	14.56	14.6043	14.5183	14.5268	14.6659	14.5387	14.5901	14.6776	14.6733	14.6254	14.6016	14.7266	14.6503	14.7508	14.694	14.691	14.8146	14.4535	14.6073	14.6453	14.6103	14.5298	14.3331	14.3493	14.1457	14.0356	14.1403	14.3465	14.5796	14.5827
0.819	14.8445	14.7792	14.8045	14.7313	14.7198	14.6891	14.6952	14.6344	14.6251	14.6012	14.6686	14.5939	14.6201	14.5872	14.5061	14.6689	14.5066	14.6496	14.6233	14.6342	14.6061	14.5747	14.7169	14.7109	14.7335	14.6859	14.6822	14.7824	14.4562	14.6352	14.6499	14.605	14.5694	14.3231	14.3326	14.1993	14.054	14.1257	14.307	14.5855	14.588
0.821	14.79	14.7652	14.7843	14.7321	14.7441	14.7167	14.7112	14.5968	14.6459	14.5926	14.6033	14.5667	14.6015	14.5818	14.5219	14.6646	14.5295	14.6274	14.5577	14.6471	14.565	14.6	14.6859	14.6952	14.7182	14.7136	14.6797	14.7819	14.442	14.6226	14.6479	14.6644	14.59	14.2873	14.3358	14.2268	14.0596	14.0984	14.286	14.5793	14.5815
0.823	14.7284	14.7843	14.7698	14.678	14.7438	14.6984	14.6546	14.6404	14.6305	14.6246	14.6675	14.5686	14.6108	14.5962	14.5101	14.6523	14.592	14.6495	14.6027	14.6761	14.5985	14.6088	14.6943	14.638	14.7218	14.6787	14.7416	14.7929	14.5029	14.6554	14.698	14.6482	14.5233	14.3223	14.3095	14.2324	14.0717	14.0994	14.3057	14.5849	14.5877
0.825	14.6929	14.8	14.7592	14.7466	14.7017	14.7267	14.6614	14.6272	14.6473	14.6309	14.6679	14.5988	14.5953	14.5867	14.5291	14.647	14.5177	14.6367	14.5977	14.6643	14.5935	14.6518	14.7029	14.6514	14.6922	14.6793	14.7411	14.763	14.5313	14.6351	14.6512	14.6513	14.5015	14.3091	14.3039	14.2146	14.0999	14.1175	14.3084	14.5831	14.5854
0.827	14.6716	14.7265	14.7619	14.739	14.6749	14.6704	14.6737	14.587	14.5715	14.5941	14.6362	14.5933	14.5873	14.5556	14.5126	14.6274	14.5268	14.5335	14.6075	14.6402	14.5909	14.662	14.6822	14.6625	14.7167	14.6801	14.7271	14.7312	14.4886	14.5935	14.6709	14.6381	14.5318	14.3375	14.301	14.1207	14.0101	14.1246	14.3369	14.5641	14.5665
0.829	14.7633	14.7094	14.8023	14.7048	14.6783	14.6855	14.6879	14.6409	14.6141	14.5598	14.6328	14.5837	14.5693	14.5104	14.4811	14.6385	14.5181	14.5718	14.5955	14.6405	14.582	14.6605	14.6549	14.6991	14.727	14.7274	14.6719	14.7549	14.5493	14.6274	14.6791	14.653	14.5765	14.3067	14.2979	14.1461	14.0628	14.1254	14.3748	14.5724	14.5759
0.831	14.765	14.7491	14.7667	14.7037	14.7273	14.6454	14.6947	14.6491	14.612	14.5844	14.6404	14.5343	14.5463	14.5234	14.4707	14.6566	14.5342	14.5804	14.593	14.6361	14.6051	14.5966	14.6754	14.672	14.7012	14.6721	14.6541	14.7724	14.5213	14.6362	14.6885	14.6771	14.553	14.3545	14.3026	14.1755	14.0778	14.122	14.3286	14.571	14.5742
0.833	14.7664	14.797	14.7529	14.7304	14.7366	14.6381	14.688	14.6284	14.6264	14.5458	14.6125	14.5767	14.565	14.5532	14.5254	14.6211	14.515	14.5882	14.5835	14.5945	14.5736	14.5719	14.6847	14.6643	14.6806	14.6068	14.6378	14.7502	14.4883	14.6689	14.6516	14.6053	14.5448	14.3108	14.2699	14.1817	14.0359	14.1169	14.35	14.5614	14.565
0.835	14.7463	14.7669	14.7864	14.6976	14.6951	14.6103	14.6893	14.6325	14.5699	14.5413	14.5858	14.5755	14.6167	14.558	14.5036	14.5898	14.4302	14.5554	14.5474	14.561	14.5597	14.574	14.6778	14.5949	14.6981	14.6387	14.634	14.7803	14.514	14.6211	14.6107	14.5813	14.5364	14.3509	14.2757	14.1729	13.9888	14.0857	14.3282	14.5474	14.5507
0.837	14.6931	14.742	14.7578	14.717	14.6639	14.6306	14.6815	14.654	14.6212	14.5806	14.5824	14.5333	14.6016	14.5571	14.4854	14.5641	14.4543	14.5489	14.5252	14.5703	14.5688	14.5879	14.667	14.6017	14.6932	14.6666	14.6336	14.7727	14.4844	14.6025	14.653	14.6039	14.5313	14.3371	14.3006	14.1048	13.9801	14.0723	14.2873	14.5447	14.5464
0.839	14.7488	14.7621	14.7719	14.7011	14.6871	14.6276	14.6745	14.6494	14.6125	14.5725	14.6378	14.5231	14.5511	14.5627	14.5122	14.5791	14.5093	14.5364	14.5134	14.6173	14.5396	14.6016	14.6389	14.6241	14.6539	14.6375	14.6526	14.7891	14.4564	14.5957	14.647	14.5452	14.5072	14.3326	14.2891	14.1184	14.001	14.1049	14.3247	14.5464	14.5489
0.841	14.7748	14.7685	14.7746	14.6661	14.6972	14.6533	14.6561	14.5846	14.5882	14.5698	14.5833	14.5339	14.5392	14.5696	14.4627	14.5934	14.4898	14.5205	14.5783	14.6023	14.5488	14.5855	14.63	14.64	14.6661	14.6604	14.6401	14.7055	14.4012	14.5739	14.5811	14.555	14.4997	14.2947	14.2851	14.1297	14.0191	14.0631	14.3137	14.5367	14.5384
0.843	14.7254	14.7629	14.722	14.654	14.6254	14.6538	14.655	14.5807	14.594	14.584	14.581	14.5369	14.5556	14.6094	14.472	14.5832	14.4726	14.5546	14.5429	14.5864	14.5768	14.5496	14.6017	14.6619	14.6166	14.6616	14.5979	14.72	14.445	14.5236	14.5982	14.5843	14.5184	14.3158	14.3094	14.1303	14.0211	14.0679	14.2972	14.5323	14.5345
0.845	14.7326	14.7169	14.7236	14.6505	14.6402	14.6141	14.6662	14.5713	14.5688	14.584	14.5741	14.5722	14.5256	14.5464	14.5017	14.586	14.4559	14.5221	14.532	14.5715	14.5696	14.5279	14.6141	14.6066	14.6358	14.6335	14.5834	14.7015	14.4169	14.5501	14.6536	14.5713	14.5302	14.3096	14.3141	14.0972	13.9941	14.0615	14.3014	14.5224	14.5263
0.847	14.7128	14.6953	14.731	14.622	14.6417	14.6359	14.6086	14.5597	14.5387	14.4878	14.5141	14.4965	14.5457	14.5062	14.4953	14.5695	14.5102	14.487	14.5698	14.5433	14.5581	14.5374	14.6447	14.5752	14.6322	14.5945	14.5819	14.6971	14.4148	14.5707	14.6028	14.5204	14.5098	14.2582	14.2736	14.1282	13.9892	14.0519	14.2721	14.5069	14.5098
0.849	14.7281	14.6785	14.727	14.631	14.6371	14.6225	14.5981	14.5628	14.5213	14.5212	14.5473	14.4754	14.5872	14.4832	14.4414	14.5794	14.4655	14.489	14.5721	14.5913	14.5291	14.5374	14.6091	14.5695	14.6476	14.6091	14.575	14.7131	14.3888	14.5506	14.5429	14.5203	14.5143	14.2303	14.281	14.1266	13.9589	14.0487	14.2828	14.5026	14.5049
0.851	14.7287	14.6824	14.6962	14.639	14.6411	14.6167	14.6311	14.5592	14.5776	14.5023	14.5512	14.4958	14.53	14.514	14.4437	14.5493	14.44	14.4878	14.5291	14.5997	14.5264	14.5571	14.6149	14.6142	14.6743	14.6143	14.6169	14.6429	14.4451	14.5627	14.5748	14.5732	14.4689	14.2654	14.2261	14.0977	13.9842	14.0837	14.2285	14.5057	14.5073
0.853	14.7004	14.7575	14.7029	14.622	14.611	14.5996	14.64	14.5505	14.5708	14.4958	14.5581	14.5058	14.5283	14.5026	14.4307	14.5351	14.4789	14.4834	14.5144	14.5953	14.5233	14.5561	14.5894	14.5801	14.6719	14.5677	14.598	14.6532	14.4257	14.5119	14.5816	14.5291	14.432	14.2666	14.1881	14.107	13.9997	14.1299	14.2277	14.4983	14.5005
0.855	14.6861	14.7296	14.722	14.6168	14.6303	14.6075	14.6173	14.5575	14.5036	14.4702	14.5285	14.5331	14.5572	14.5145	14.4552	14.5647	14.4662	14.487	14.5252	14.5713	14.4764	14.5724	14.5485	14.5926	14.6196	14.5715	14.5108	14.7015	14.3978	14.4976	14.5579	14.5594	14.4623	14.2435	14.2433	14.0929	14.0015	14.0808	14.2577	14.493	14.4956
0.857	14.6536	14.6893	14.7133	14.5795	14.6276	14.6086	14.5758	14.5037	14.477	14.5168	14.5013	14.4708	14.5293	14.5319	14.491	14.5777	14.4185	14.4611	14.5907	14.5879	14.4841	14.5265	14.541	14.5932	14.5906	14.5861	14.525	14.6992	14.3695	14.5356	14.5413	14.5769	14.4564	14.2569	14.2166	14.0581	13.9361	14.0538	14.2015	14.4797	14.4833
0.859	14.6201	14.6205	14.6609	14.5777	14.5774	14.5999	14.5935	14.5156	14.4529	14.4689	14.5203	14.4446	14.532	14.4847	14.4593	14.5466	14.4447	14.4757	14.548	14.55	14.5245	14.5342	14.5771	14.5655	14.6006	14.5623	14.5761	14.6435	14.3342	14.5376	14.55	14.5351	14.4203	14.2505	14.1868	14.1326	13.9536	14.0152	14.1807	14.4672	14.471
0.861	14.6059	14.5979	14.6578	14.6043	14.5785	14.5953	14.5944	14.5319	14.4971	14.4596	14.529	14.42	14.5002	14.4374	14.4107	14.5085	14.441	14.4545	14.5033	14.5813	14.4878	14.5667	14.5849	14.5813	14.5978	14.5803	14.5548	14.6588	14.3881	14.5323	14.5515	14.5425	14.3924	14.264	14.1793	14.1418	13.949	14.0137	14.1966	14.4655	14.4684
0.863	14.6341	14.6125	14.6647	14.6225	14.5772	14.5589	14.6132	14.5437	14.4783	14.4947	14.5252	14.4523	14.4817	14.4541	14.4373	14.5216	14.4299	14.4627	14.5099	14.5437	14.5002	14.5363	14.5756	14.5797	14.5971	14.5869	14.5795	14.6564	14.3687	14.506	14.539	14.5792	14.4292	14.2825	14.2546	14.1432	13.9126	14.0497	14.1838	14.4711	14.4737
0.865	14.6107	14.6138	14.6638	14.5933	14.5898	14.5105	14.5444	14.5331	14.4173	14.4685	14.4203	14.4229	14.446	14.4508	14.4239	14.5319	14.3701	14.4334	14.4464	14.5172	14.4917	14.5087	14.5574	14.5261	14.5532	14.5212	14.5625	14.6167	14.3384	14.5026	14.496	14.502	14.4587	14.221	14.2123	14.1076	13.949	13.9815	14.1824	14.4407	14.4434
0.867	14.5879	14.6268	14.6119	14.5342	14.5471	14.5267	14.5121	14.5065	14.4298	14.4583	14.4407	14.4228	14.4354	14.4213	14.3605	14.4708	14.3442	14.4035	14.4426	14.5293	14.4754	14.4617	14.5457	14.4789	14.5013	14.5036	14.5437	14.6061	14.3095	14.4809	14.5061	14.4383	14.4237	14.1854	14.2106	14.0458	14.0169	13.9338	14.2207	14.4216	14.4231
0.869	14.5949	14.6113	14.6212	14.512	14.5226	14.5677	14.5411	14.5095	14.4256	14.4189	14.4694	14.4558	14.4428	14.4554	14.3767	14.4975	14.3603	14.4395	14.4142	14.5327	14.413	14.4546	14.5154	14.5384	14.5002	14.5093	14.4964	14.6318	14.3486	14.4415	14.4857	14.5015	14.3689	14.2157	14.1971	14.0803	13.9286	13.9627	14.1879	14.4218	14.4242
0.871	14.5516	14.5753	14.5732	14.5412	14.5264	14.5078	14.5683	14.4612	14.4349	14.4125	14.4869	14.4189	14.4253	14.472	14.3725	14.5143	14.3797	14.4756	14.4606	14.4912	14.4574	14.4735	14.5104	14.5268	14.5663	14.5096	14.4975	14.6181	14.348	14.4168	14.4867	14.5022	14.3939	14.1896	14.1445	14.0561	13.9338	13.9965	14.1513	14.4185	14.4212
0.873	14.5039	14.5559	14.5894	14.5351	14.5033	14.4879	14.5269	14.4355	14.4351	14.4222	14.4471	14.385	14.3784	14.4143	14.346	14.4452	14.3594	14.4038	14.3903	14.4729	14.4284	14.4674	14.5078	14.4971	14.519	14.4641	14.4379	14.5512	14.3025	14.3933	14.4565	14.4418	14.3326	14.1732	14.1756	14.0324	13.9206	13.9545	14.1276	14.3872	14.3902
0.875	14.53	14.573	14.6088	14.5178	14.5104	14.5003	14.4848	14.4686	14.4004	14.4096	14.4401	14.4035	14.382	14.3771	14.3404	14.433	14.3527	14.3341	14.4302	14.4682	14.3892	14.4664	14.5001	14.5311	14.5178	14.4674	14.4312	14.5887	14.3134	14.3961	14.4534	14.4081	14.3266	14.2071	14.1982	14.0199	13.9053	13.9381	14.172	14.3876	14.3896
0.877	14.5435	14.528	14.5938	14.4729	14.5197	14.4927	14.5026	14.4398	14.3973	14.4212	14.4572	14.3981	14.3995	14.3298	14.3691	14.4669	14.3738	14.3674	14.4472	14.4925	14.4111	14.4376	14.5257	14.4469	14.4771	14.5126	14.5089	14.5804	14.3411	14.3846	14.4885	14.4171	14.3408	14.1615	14.1861	13.9884	13.887	13.9615	14.1277	14.388	14.3896
0.879	14.5255	14.5614	14.5413	14.4799	14.4923	14.4346	14.5213	14.4266	14.3714	14.3846	14.4109	14.3512	14.3963	14.3122	14.3682	14.4832	14.3749	14.3583	14.4166	14.4702	14.4242	14.3912	14.5095	14.4131	14.4452	14.4693	14.5024	14.6105	14.2978	14.354	14.4626	14.4322	14.3561	14.1046	14.1346	14.0097	13.881	13.9364	14.1445	14.3716	14.3733
0.881	14.521	14.5275	14.5753	14.5242	14.4585	14.4729	14.5132	14.4588	14.3972	14.4063	14.4022	14.3469	14.4034	14.3673	14.3877	14.4205	14.3623	14.4138	14.4301	14.437	14.4119	14.4161	14.5534	14.4539	14.4331	14.4154	14.4845	14.6099	14.2349	14.4013	14.4785	14.4656	14.3619	14.1485	14.0919	14.0116	13.9064	13.9466	14.1278	14.3755	14.3789
0.883	14.4804	14.4673	14.5485	14.4688	14.4869	14.4393	14.5128	14.3823	14.3847	14.3619	14.4253	14.3645	14.3822	14.4083	14.3383	14.4501	14.2802	14.3764	14.4164	14.3942	14.4217	14.4329	14.4739	14.4428	14.4844	14.4362	14.4214	14.5557	14.2283	14.4197	14.4647	14.4187	14.3497	14.1505	14.0685	14.025	13.8815	13.9391	14.0944	14.3588	14.3609
0.885	14.4567	14.4874	14.5473	14.4479	14.487	14.4103	14.4741	14.363	14.3461	14.3605	14.4153	14.3473	14.3493	14.372	14.3399	14.4558	14.292	14.3198	14.3791	14.4334	14.3586	14.3962	14.4081	14.4452	14.4721	14.4066	14.4278	14.4981	14.223	14.3754	14.4186	14.3648	14.3284	14.1244	14.0482	14.0375	13.8465	13.897	14.1045	14.3382	14.3401
0.887	14.4674	14.5149	14.5067	14.4501	14.4939	14.4429	14.4555	14.3489	14.3078	14.3307	14.3668	14.3061	14.338	14.3604	14.2819	14.4139	14.2879	14.3367	14.3626	14.3965	14.3413	14.349	14.4258	14.3852	14.465	14.4571	14.4121	14.4624	14.2039	14.3162	14.4354	14.3633	14.2873	14.1347	14.0756	14.0063	13.8454	13.8959	14.1288	14.3253	14.3271
0.889	14.4923	14.4988	14.4749	14.4327	14.4194	14.3993	14.4138	14.344	14.3044	14.311	14.3325	14.291	14.3261	14.3097	14.3087	14.3731	14.3049	14.3461	14.3958	14.3803	14.3776	14.3407	14.4037	14.3453	14.4401	14.4351	14.3839	14.4569	14.1627	14.2912	14.4482	14.3397	14.3136	14.1305	14.0571	14.0131	13.7848	13.8921	14.0984	14.3111	14.3121
0.891	14.4579	14.4863	14.4844	14.3867	14.4032	14.3955	14.3702	14.3596	14.3212	14.309	14.3567	14.327	14.3095	14.3398	14.3115	14.3675	14.2742	14.3101	14.3373	14.3524	14.3351	14.384	14.4019	14.4065	14.4428	14.4045	14.4058	14.4398	14.1804	14.3421	14.4265	14.3056	14.3532	14.085	14.0338	13.9667	13.8251	13.9296	14.089	14.3073	14.3081
0.893	14.4161	14.4749	14.4979	14.4286	14.4391	14.4172	14.4047	14.3116	14.3172	14.3185	14.3262	14.3184	14.2556	14.3036	14.3069	14.3758	14.2557	14.2835	14.3063	14.3209	14.298	14.3771	14.3835	14.4044	14.4315	14.4242	14.373	14.4501	14.1771	14.3547	14.3497	14.3245	14.2953	14.0786	14.0767	13.9774	13.8417	13.9324	14.0964	14.2983	14.3006
0.895	14.4657	14.4865	14.5028	14.4286	14.4776	14.3945	14.3622	14.3111	14.3207	14.3258	14.3337	14.2899	14.2969	14.2749	14.3018	14.3819	14.2348	14.2555	14.3252	14.3043	14.2704	14.336	14.3994	14.3973	14.3982	14.3278	14.39	14.4718	14.2296	14.3287	14.3615	14.2979	14.2889	14.0468	14.0664	13.9464	13.8173	13.9488	14.117	14.2928	14.2952
0.897	14.445	14.4312	14.4766	14.4264	14.4563	14.3706	14.3833	14.3044	14.3217	14.3062	14.3442	14.3136	14.3325	14.269	14.2698	14.3396	14.2038	14.2906	14.2949	14.3547	14.2772	14.2995	14.3806	14.3763	14.3768	14.3455	14.4139	14.4431	14.1553	14.3236	14.333	14.3122	14.2785	14.055	14.0569	13.9344	13.8231	13.8688	14.1051	14.2824	14.2844
0.899	14.4719	14.4659	14.5045	14.3949	14.3907	14.4274	14.4224	14.3293	14.3529	14.3455	14.3846	14.3352	14.3607	14.2818	14.2821	14.397	14.2348	14.3124	14.3315	14.354	14.3213	14.3444	14.3862	14.3644	14.3799	14.4185	14.4372	14.4518	14.1747	14.323	14.3766	14.2983	14.3312	14.1094	14.0652	13.9878	13.8485	13.8573	14.1151	14.305	14.3069
0.901	14.4548	14.487	14.509	14.4053	14.3889	14.4049	14.4063	14.3463	14.346	14.3577	14.3713	14.3482	14.357	14.292	14.2807	14.3661	14.2637	14.2973	14.3371	14.3638	14.2965	14.3638	14.3829	14.3946	14.3836	14.384	14.4132	14.4546	14.1799	14.3108	14.3727	14.3415	14.3253	14.0946	14.0574	14.0197	13.8733	13.8783	14.0961	14.3058	14.3078
0.903	14.4568	14.4154	14.4414	14.3949	14.4262	14.342	14.3607	14.3296	14.3088	14.3037	14.379	14.302	14.3319	14.2755	14.2377	14.3181	14.2141	14.2851	14.3341	14.3472	14.3129	14.2916	14.3247	14.3703	14.3942	14.3612	14.3209	14.4134	14.1711	14.3227	14.339	14.3447	14.2593	14.1035	14.0423	13.9593	13.8512	13.897	14.1242	14.2799	14.2822
0.905	14.4607	14.4143	14.4578	14.3985	14.3671	14.3808	14.4218	14.3577	14.297	14.3285	14.3145	14.284	14.2973	14.2908	14.2287	14.33	14.2114	14.3054	14.3478	14.3526	14.3071	14.2843	14.3468	14.3345	14.4027	14.3713	14.3437	14.3851	14.144	14.3383	14.3611	14.3042	14.2305	14.1275	14.0343	13.9642	13.8121	13.898	14.1164	14.2784	14.2808
0.907	14.438	14.3592	14.4646	14.3945	14.3313	14.3737	14.4072	14.3124	14.2868	14.3134	14.2905	14.2445	14.2658	14.2482	14.2221	14.3225	14.2128	14.2431	14.2934	14.3092	14.2418	14.2723	14.3622	14.35	14.4031	14.3181	14.3344	14.4149	14.0944	14.2774	14.3472	14.2562	14.2268	14.0555	14.0321	13.9235	13.7674	13.885	14.0795	14.2548	14.2557
0.909	14.4192	14.417	14.514	14.4457	14.3607	14.3902	14.3648	14.2947	14.2994	14.3009	14.2965	14.2546	14.2881	14.2622	14.1838	14.295	14.2389	14.2597	14.2857	14.3561	14.2963	14.3329	14.3583	14.3709	14.3933	14.3327	14.359	14.4447	14.1422	14.2718	14.3888	14.3312	14.3026	14.0713	14.0415	13.9532	13.8281	13.9051	14.0849	14.2747	14.2753
0.911	14.39	14.4255	14.4609	14.4401	14.379	14.3987	14.3365	14.2921	14.2714	14.2803	14.3195	14.2466	14.2706	14.2489	14.1917	14.3277	14.2249	14.2451	14.2285	14.3588	14.2568	14.3338	14.3303	14.3515	14.4198	14.3753	14.3757	14.4255	14.118	14.2529	14.3625	14.3152	14.2682	14.1084	14.0844	13.9456	13.8018	13.8763	14.0821	14.2649	14.2671
0.913	14.3913	14.4438	14.4215	14.4161	14.388	14.3535	14.3871	14.3476	14.2776	14.2929	14.328	14.2255	14.2874	14.22	14.2112	14.2661	14.2078	14.2844	14.2843	14.3385	14.3135	14.329	14.33	14.35	14.3891	14.3457	14.3226	14.4112	14.16	14.2736	14.3037	14.3039	14.246	14.0668	14.0331	13.9517	13.8329	13.8571	14.0772	14.2621	14.2633
0.915	14.3968	14.4271	14.447	14.4119	14.3856	14.3273	14.3685	14.2912	14.3269	14.2467	14.3004	14.2499	14.2719	14.2747	14.1956	14.3309	14.2337	14.2669	14.3008	14.3347	14.2932	14.2906	14.3779	14.3134	14.3875	14.3586	14.3519	14.4513	14.1685	14.2493	14.341	14.2877	14.2759	14.1029	14.0173	13.9957	13.8495	13.883	14.0454	14.2668	14.2674
0.917	14.3848	14.3948	14.4176	14.4055	14.381	14.312	14.3559	14.2961	14.2731	14.2498	14.3456	14.2715	14.2416	14.315	14.1896	14.3362	14.2507	14.2866	14.2919	14.3578	14.3148	14.2363	14.3859	14.3235	14.3608	14.358	14.2961	14.4242	14.1386	14.2513	14.3281	14.2986	14.2025	14.0875	13.9896	13.9667	13.8183	13.8822	14.0661	14.2582	14.2586
0.919	14.4088	14.4294	14.437	14.4423	14.3881	14.3197	14.3731	14.3103	14.2911	14.3025	14.3086	14.2978	14.3248	14.2956	14.2383	14.3183	14.2077	14.276	14.3317	14.3516	14.3461	14.2589	14.3645	14.3421	14.3871	14.3742	14.3486	14.4718	14.1156	14.2814	14.4076	14.2894	14.2403	14.0948	14.0335	13.9618	13.8538	13.8604	14.1015	14.2754	14.2765
0.921	14.427	14.3855	14.3835	14.4025	14.3578	14.3629	14.3727	14.2942	14.285	14.2965	14.2859	14.254	14.3323	14.2992	14.254	14.3224	14.2398	14.2403	14.3205	14.3306	14.3151	14.2985	14.35	14.3051	14.3768	14.3726	14.4018	14.484	14.1282	14.2907	14.363	14.3286	14.2786	14.0901	14.0501	13.9564	13.8273	13.8902	14.0879	14.2717	14.2728
0.923	14.4511	14.3957	14.4252	14.4198	14.4261	14.3973	14.4086	14.3102	14.3255	14.2886	14.2953	14.2597	14.3188	14.3169	14.233	14.3453	14.2457	14.324	14.3436	14.3512	14.3263	14.3419	14.3698	14.3741	14.4377	14.3727	14.3431	14.4435	14.1555	14.3088	14.3576	14.3325	14.3126	14.1265	14.105	13.992	13.8483	13.9163	14.0255	14.2909	14.2915
0.925	14.477	14.3964	14.513	14.4238	14.4076	14.4059	14.3929	14.3085	14.3287	14.2801	14.3344	14.2872	14.3568	14.3082	14.2378	14.3347	14.2568	14.3444	14.3385	14.3161	14.3306	14.3234	14.3463	14.3396	14.4112	14.3389	14.3563	14.4314	14.1709	14.316	14.3461	14.3543	14.2827	14.0758	14.0711	14.0336	13.8817	13.887	14.0729	14.2926	14.2928
0.927	14.4445	14.4465	14.5123	14.4558	14.3579	14.4077	14.4379	14.3219	14.3594	14.2858	14.3354	14.2879	14.3236	14.2797	14.2654	14.3349	14.2642	14.3517	14.3677	14.3331	14.3056	14.3768	14.3898	14.3688	14.3849	14.3598	14.3807	14.4729	14.1244	14.3344	14.3534	14.3407	14.2794	14.0902	14.0968	14.0365	13.8845	13.9243	14.1006	14.3021	14.302
0.929	14.4563	14.4622	14.4921	14.4209	14.4008	14.4244	14.4301	14.3228	14.3233	14.3312	14.365	14.3254	14.3271	14.3232	14.2721	14.3514	14.2898	14.3328	14.3335	14.3581	14.3295	14.3801	14.4205	14.3823	14.436	14.4166	14.4234	14.5253	14.1464	14.3543	14.3951	14.352	14.2994	14.1399	14.125	14.0454	13.879	14.0046	14.0973	14.3199	14.3204
0.931	14.4893	14.4443	14.479	14.4591	14.4414	14.4476	14.4742	14.3745	14.3199	14.3559	14.3542	14.3613	14.3862	14.3548	14.2957	14.4258	14.3302	14.3804	14.3394	14.3743	14.3362	14.3706	14.4495	14.4339	14.426	14.4455	14.3889	14.5151	14.1947	14.3901	14.3823	14.3424	14.3591	14.158	14.1498	14.0611	13.9394	13.9757	14.1192	14.3407	14.3416
0.933	14.5076	14.4881	14.4882	14.4434	14.4243	14.4368	14.45	14.4004	14.3625	14.3628	14.391	14.3539	14.3799	14.3612	14.2916	14.4508	14.3401	14.3914	14.3733	14.4435	14.3765	14.3767	14.4326	14.4464	14.4394	14.4423	14.4192	14.5135	14.2769	14.4015	14.4169	14.3546	14.3856	14.1586	14.1705	14.0939	13.9514	13.9653	14.1498	14.3551	14.3567
0.935	14.5003	14.4993	14.5221	14.4725	14.4262	14.475	14.4739	14.3978	14.3884	14.3436	14.4353	14.3984	14.4116	14.3296	14.3612	14.4058	14.341	14.3904	14.3634	14.4161	14.4028	14.368	14.4391	14.4428	14.4561	14.4042	14.4623	14.5218	14.2892	14.3924	14.4408	14.3971	14.3737	14.1318	14.1698	14.0778	13.9457	13.9983	14.1794	14.3648	14.3652
0.937	14.5385	14.5372	14.6042	14.492	14.4812	14.5013	14.5008	14.4136	14.3767	14.3995	14.453	14.404	14.4241	14.3674	14.3891	14.4235	14.3556	14.4134	14.3685	14.458	14.3754	14.3736	14.4698	14.4797	14.5069	14.4409	14.4302	14.5687	14.2715	14.4086	14.4821	14.4348	14.3885	14.1784	14.2278	14.1408	13.9814	14.0423	14.2072	14.3914	14.3925
0.939	14.5215	14.5369	14.6138	14.5074	14.5197	14.5163	14.5201	14.4401	14.4225	14.4382	14.4972	14.4289	14.4253	14.4369	14.3759	14.4655	14.3754	14.4212	14.4403	14.476	14.4611	14.4051	14.4886	14.5058	14.5241	14.4951	14.4958	14.6012	14.2746	14.4245	14.5533	14.4649	14.3805	14.2369	14.2335	14.1815	14.0509	14.0497	14.2322	14.4203	14.4215
0.941	14.542	14.5333	14.5426	14.5288	14.5223	14.51	14.5232	14.4398	14.4329	14.418	14.5049	14.3784	14.4615	14.4554	14.3695	14.4781	14.4293	14.4435	14.4462	14.4573	14.4777	14.3941	14.4987	14.5105	14.5383	14.5157	14.4997	14.5947	14.2719	14.4212	14.5644	14.5321	14.4036	14.2755	14.2393	14.1914	14.0711	14.0456	14.2436	14.4279	14.4284
0.943	14.5833	14.6103	14.599	14.5858	14.6219	14.5887	14.6038	14.4876	14.4656	14.4516	14.5275	14.439	14.4965	14.4785	14.4289	14.5333	14.4523	14.489	14.4944	14.5097	14.5185	14.4423	14.5679	14.5059	14.5802	14.5199	14.5362	14.6269	14.399	14.5253	14.5523	14.5798	14.5037	14.3123	14.3162	14.2032	14.1015	14.127	14.296	14.4774	14.4785
0.945	14.6032	14.6499	14.6461	14.6007	14.592	14.6207	14.605	14.5597	14.4995	14.4887	14.5424	14.4663	14.48	14.4622	14.4356	14.4947	14.4658	14.4515	14.4469	14.5317	14.5396	14.4661	14.5902	14.5821	14.5441	14.5504	14.5509	14.63	14.3775	14.4787	14.5439	14.5463	14.4925	14.3209	14.3184	14.2282	14.0907	14.1536	14.305	14.4863	14.4859
0.947	14.6215	14.6124	14.6429	14.5857	14.5654	14.5937	14.6124	14.5302	14.5397	14.5023	14.4963	14.4734	14.5643	14.4713	14.4676	14.5373	14.4055	14.4525	14.4634	14.5296	14.503	14.4855	14.5994	14.6229	14.5703	14.5621	14.5319	14.6102	14.351	14.4994	14.4982	14.4989	14.5046	14.3268	14.3337	14.1771	14.078	14.1348	14.3147	14.4844	14.4839
0.949	14.6782	14.6127	14.6544	14.6293	14.5612	14.6244	14.6806	14.5223	14.5402	14.5084	14.5557	14.494	14.5828	14.5031	14.491	14.5643	14.4536	14.5432	14.5549	14.5874	14.4804	14.5118	14.6367	14.5929	14.6165	14.6025	14.6012	14.6167	14.3639	14.5346	14.4951	14.5072	14.5121	14.3617	14.3588	14.196	14.1184	14.1547	14.3591	14.5121	14.5119
0.951	14.6619	14.5743	14.6501	14.59	14.544	14.6442	14.6779	14.502	14.4986	14.5082	14.5984	14.4681	14.573	14.5353	14.5025	14.5752	14.4751	14.5467	14.564	14.5936	14.5403	14.5709	14.6473	14.5758	14.5746	14.5828	14.5889	14.6633	14.3255	14.4629	14.5345	14.5446	14.5086	14.3242	14.3469	14.2294	14.1578	14.1661	14.3344	14.5127	14.5119
0.953	14.647	14.5938	14.6801	14.5991	14.6005	14.6748	14.6611	14.54	14.5249	14.5426	14.646	14.4911	14.5406	14.5382	14.5304	14.541	14.4757	14.5411	14.5441	14.5878	14.5325	14.5418	14.6133	14.5749	14.632	14.5521	14.5878	14.6713	14.386	14.5038	14.5438	14.5238	14.5186	14.3289	14.3839	14.2668	14.1621	14.1764	14.3345	14.523	14.5214
0.955	14.626	14.6073	14.6093	14.5806	14.6114	14.6012	14.6339	14.5414	14.5009	14.5498	14.5644	14.5036	14.5215	14.5347	14.4531	14.5732	14.4571	14.4693	14.483	14.5655	14.4947	14.6318	14.6285	14.5987	14.6075	14.5812	14.6054	14.6652	14.4029	14.4863	14.5402	14.5543	14.4422	14.3435	14.3245	14.2431	14.116	14.1654	14.3123	14.5082	14.506
0.957	14.6462	14.6562	14.6149	14.6083	14.5975	14.5804	14.5863	14.5353	14.5309	14.5136	14.5681	14.4953	14.538	14.5576	14.4444	14.6278	14.4302	14.4852	14.5133	14.5309	14.5065	14.6954	14.5518	14.581	14.6122	14.5903	14.6005	14.6742	14.3332	14.4911	14.5446	14.5089	14.4451	14.3436	14.3191	14.238	14.1651	14.1797	14.3592	14.5083	14.5077
0.959	14.6395	14.656	14.6612	14.6243	14.5791	14.601	14.5905	14.5337	14.5031	14.4959	14.5618	14.5001	14.5213	14.5163	14.4374	14.5861	14.4661	14.4727	14.473	14.5607	14.5251	14.4827	14.517	14.5144	14.6053	14.5994	14.5687	14.659	14.3138	14.4938	14.4939	14.4974	14.5068	14.3401	14.323	14.2388	14.16	14.1094	14.3081	14.4937	14.4933
0.961	14.6363	14.6077	14.6416	14.5979	14.5472	14.5824	14.5882	14.4875	14.4497	14.4328	14.5165	14.48	14.4913	14.4376	14.411	14.533	14.4401	14.4135	14.4583	14.5203	14.4924	14.4446	14.5493	14.4766	14.5885	14.5458	14.5135	14.6063	14.318	14.4808	14.5178	14.5043	14.4864	14.3307	14.312	14.1873	14.1208	14.0777	14.2939	14.4657	14.4646
0.963	14.6004	14.5786	14.6354	14.5542	14.5488	14.583	14.5755	14.5042	14.4196	14.4264	14.5037	14.4546	14.4766	14.4689	14.3773	14.5027	14.4445	14.4234	14.5157	14.5257	14.4575	14.5062	14.5307	14.4861	14.5702	14.5274	14.4713	14.5816	14.3178	14.4533	14.5088	14.4802	14.4207	14.2566	14.2661	14.2146	14.0872	14.1263	14.2959	14.4537	14.4533
0.965	14.5747	14.5823	14.6186	14.5197	14.5715	14.5582	14.5725	14.5077	14.4169	14.4403	14.499	14.4222	14.4828	14.4891	14.3908	14.5453	14.4072	14.506	14.4571	14.5004	14.4284	14.8071	14.5255	14.5529	14.5802	14.5512	14.5128	14.6143	14.3494	14.461	14.5559	14.4491	14.4134	14.2555	14.2762	14.2058	14.0719	14.1475	14.2752	14.4635	14.464
0.967	14.5457	14.5702	14.5876	14.4676	14.4803	14.5371	14.519	14.496	14.437	14.4564	14.4966	14.4478	14.4973	14.4541	14.3911	14.5561	14.3946	14.4565	14.4397	14.5176	14.3809	14.4905	14.5373	14.5563	14.493	14.5433	14.5401	14.6247	14.3502	14.4376	14.4997	14.4509	14.4093	14.2564	14.206	14.2129	14.0895	14.1366	14.2805	14.4426	14.4422
0.969	14.488	14.5295	14.5464	14.4219	14.4991	14.5129	14.4768	14.4547	14.413	14.4392	14.4336	14.4027	14.4152	14.4157	14.3546	14.4859	14.3586	14.4116	14.408	14.4813	14.4173	14.4361	14.5084	14.4948	14.4521	14.5125	14.4836	14.5499	14.2799	14.3508	14.4643	14.3983	14.3783	14.2641	14.2098	14.1592	14.071	14.0728	14.2351	14.4035	14.4023
0.971	14.4701	14.4917	14.5422	14.4531	14.4981	14.4786	14.4964	14.418	14.3507	14.4305	14.4165	14.3639	14.3459	14.3935	14.3335	14.4307	14.3051	14.4027	14.3781	14.4364	14.3812	14.3866	14.4588	14.4401	14.4399	14.4251	14.4149	14.516	14.2737	14.3981	14.4107	14.4275	14.3558	14.2086	14.1805	14.1188	14.0018	14.0728	14.21	14.3738	14.3733
0.973	14.5054	14.4875	14.5342	14.4473	14.457	14.4793	14.4831	14.4003	14.3902	14.415	14.4032	14.3577	14.3692	14.3729	14.2888	14.4257	14.3148	14.3723	14.34	14.4595	14.3875	14.3304	14.4643	14.3792	14.4493	14.4252	14.4139	14.5049	14.2909	14.4146	14.4223	14.3956	14.3447	14.1601	14.1822	14.0823	13.9737	13.9955	14.1911	14.362	14.3618
0.975	14.5071	14.4922	14.4849	14.447	14.4503	14.3982	14.4314	14.3511	14.3989	14.4181	14.3549	14.3355	14.3471	14.3458	14.3041	14.3749	14.3047	14.3064	14.3475	14.4257	14.3678	14.3333	14.4133	14.4262	14.4389	14.4513	14.4254	14.4697	14.2077	14.3606	14.3841	14.3975	14.3198	14.1499	14.1945	14.0686	13.972	13.993	14.172	14.3428	14.3429
0.977	14.4582	14.4121	14.4369	14.3612	14.3834	14.347	14.4005	14.3072	14.3034	14.3072	14.2958	14.2807	14.2584	14.2842	14.2584	14.3578	14.2353	14.2714	14.2928	14.3049	14.3214	14.3062	14.3508	14.3552	14.3768	14.3607	14.3576	14.4343	14.1169	14.2967	14.321	14.3431	14.2406	14.1035	14.1248	14.0513	13.9275	13.966	14.1496	14.2838	14.2836
0.979	14.3928	14.3739	14.4207	14.363	14.3889	14.3543	14.3999	14.325	14.276	14.2246	14.3309	14.2306	14.2788	14.3072	14.1971	14.3375	14.209	14.2859	14.2765	14.3118	14.2855	14.2758	14.2896	14.3362	14.4146	14.3307	14.3232	14.4194	14.1302	14.2511	14.3098	14.316	14.2452	14.0727	14.0848	14.0031	13.8857	13.9335	14.1389	14.2647	14.2649
0.981	14.4247	14.357	14.3956	14.3563	14.3699	14.3796	14.4083	14.2599	14.2771	14.2409	14.3328	14.2604	14.3167	14.2762	14.2206	14.3233	14.1949	14.2536	14.3251	14.3101	14.3057	14.2762	14.3308	14.3683	14.3815	14.3696	14.3215	14.4047	14.1367	14.2686	14.3074	14.3089	14.2482	14.0825	14.0951	14.0247	13.9343	13.9548	14.1182	14.2696	14.2698
0.983	14.3904	14.3787	14.3549	14.3106	14.2942	14.3295	14.3861	14.2182	14.214	14.2326	14.2978	14.2626	14.2733	14.22	14.2058	14.3036	14.1949	14.2119	14.2878	14.2856	14.2408	14.2725	14.3455	14.3209	14.3302	14.3306	14.3044	14.365	14.1018	14.2401	14.2912	14.3096	14.255	14.0644	14.0583	13.9792	13.9172	13.8839	14.0316	14.2386	14.2383
0.985	14.3238	14.3619	14.3456	14.2864	14.3128	14.286	14.2946	14.2074	14.2329	14.2201	14.2162	14.2182	14.2465	14.1934	14.1772	14.2747	14.1743	14.1767	14.2625	14.2267	14.2718	14.2237	14.3311	14.2812	14.2626	14.2519	14.2775	14.3382	14.085	14.2296	14.2548	14.2623	14.2254	14.0599	13.9878	14.0038	13.8784	13.8349	13.9751	14.2076	14.207
0.987	14.3117	14.3612	14.3577	14.245	14.3153	14.2438	14.308	14.2383	14.2187	14.196	14.2472	14.1824	14.2508	14.1982	14.2151	14.2552	14.1566	14.1448	14.2309	14.2239	14.2669	14.1842	14.278	14.2082	14.2591	14.2778	14.2287	14.3147	14.0509	14.1924	14.233	14.2355	14.2557	14.0582	14.0241	13.9607	13.8653	13.8426	13.9877	14.1964	14.1955
0.989	14.3335	14.3405	14.3546	14.2394	14.2625	14.1803	14.2962	14.2026	14.1626	14.1606	14.2131	14.1323	14.2142	14.169	14.122	14.2147	14.1239	14.1352	14.1988	14.2204	14.2082	14.1654	14.2349	14.1871	14.2914	14.2531	14.1578	14.2707	14.0549	14.1422	14.2033	14.2377	14.2056	14.0353	14.0267	13.9111	13.8154	13.8181	14.0639	14.1689	14.1682
0.991	14.2973	14.3466	14.3216	14.2321	14.2627	14.2411	14.2692	14.1446	14.1297	14.1689	14.1448	14.151	14.1706	14.1417	14.1002	14.2107	14.0835	14.1348	14.1916	14.2112	14.2273	14.1873	14.231	14.1945	14.2834	14.2748	14.1766	14.2513	14.0108	14.1381	14.2097	14.1704	14.1541	13.9605	13.9428	13.9103	13.8192	13.8373	14.0205	14.1535	14.1527
0.993	14.2434	14.2644	14.2288	14.1889	14.211	14.2535	14.2271	14.179	14.1301	14.1443	14.1463	14.141	14.1194	14.1198	14.0881	14.1575	14.0743	14.118	14.1501	14.1741	14.1693	14.1597	14.2058	14.1412	14.2538	14.2063	14.1566	14.2316	14.0119	14.1398	14.2136	14.1162	14.1151	13.9661	13.9227	13.8633	13.7913	13.7863	13.9598	14.123	14.1223
0.995	14.2274	14.2284	14.2265	14.1761	14.2192	14.1871	14.197	14.2003	14.1091	14.1148	14.1581	14.0926	14.1092	14.0944	14.0607	14.1445	14.0112	14.1253	14.1231	14.1775	14.1395	14.1015	14.1755	14.1424	14.2232	14.2121	14.1735	14.2771	13.959	14.145	14.2065	14.1205	14.1078	13.9776	13.9408	13.8632	13.7853	13.8096	13.9631	14.1113	14.1104
0.997	14.2017	14.2285	14.218	14.1513	14.2177	14.1531	14.1684	14.1282	14.146	14.0785	14.1872	14.0891	14.0864	14.0478	14.0607	14.1441	14.0276	14.1104	14.1134	14.142	14.1167	14.0638	14.1744	14.1272	14.1575	14.1758	14.1174	14.2702	13.8944	14.1335	14.1518	14.1031	14.0773	13.9316	13.9316	13.8665	13.7508	13.7627	13.9493	14.089	14.0886
0.999	14.2026	14.1869	14.2121	14.1597	14.1561	14.1156	14.1841	14.1119	14.1289	14.1165	14.1023	14.1137	14.0443	14.0485	14.0264	14.1431	14.0198	14.0743	14.0621	14.0957	14.0495	14.0376	14.1837	14.1201	14.1413	14.157	14.093	14.236	13.8942	14.0944	14.1582	14.0442	14.0992	13.9457	13.891	13.8548	13.7257	13.7475	13.9124	14.0706	14.069
1.001	14.2463	14.1683	14.2192	14.1877	14.1338	14.1266	14.1554	14.1328	14.1312	14.1326	14.1344	14.0616	14.0855	14.0834	14.0506	14.1546	14.01	14.0932	14.069	14.1165	14.0564	14.0513	14.1372	14.1458	14.1577	14.1846	14.1266	14.2013	13.9403	14.0588	14.1345	14.105	14.0933	13.929	13.9177	13.8373	13.7217	13.7786	13.9342	14.0787	14.0771

## Sheet: Figure 2d-top panel
Figure 2d (top panel)		Difference scattering signal (Each microchamber)
q	Chamber #1	Chamber #2	Chamber #3	Chamber #4	Chamber #5	Chamber #6	Chamber #7	Chamber #8	Chamber #9	Chamber #10	Chamber #11	Chamber #12	Chamber #13	Chamber #14	Chamber #15	Chamber #16	Chamber #17	Chamber #18	Chamber #19	Chamber #20	Chamber #21	Chamber #22	Chamber #23	Chamber #24	Chamber #25	Chamber #26	Chamber #27	Chamber #28	Chamber #29	Chamber #30	Chamber #31	Chamber #32	Chamber #33	Chamber #34	Chamber #35	Chamber #36	Chamber #37	Chamber #38	Chamber #39	Chamber #40	Average
0.00103	-1.35093e-06	-8.46918e-07	3.08108e-07	-8.34617e-07	-2.18947e-06	-1.47847e-06	8.46404e-07	-3.74991e-06	-1.47888e-06	-6.75951e-07	-1.20756e-07	-9.91381e-07	-1.68314e-06	1.00782e-06	7.36149e-07	-2.78867e-06	3.0676e-07	-1.19419e-06	-2.44217e-06	-4.43983e-07	-5.51276e-06	-2.69261e-06	-2.06687e-06	6.92458e-07	-2.90531e-06	1.23646e-06	-2.22434e-06	-6.56944e-07	-2.82354e-07	-1.91342e-07	2.53299e-06	1.09669e-06	-1.50974e-06	-6.41589e-07	1.81294e-06	-2.39342e-06	2.36781e-06	-1.85007e-06	-4.26097e-06	-9.82948e-07	-9.37403e-07
0.00309	-4.00603e-06	-4.63426e-06	-2.14412e-06	-4.0662e-06	-3.6299e-06	-3.27074e-06	3.27629e-07	-4.56175e-06	-1.30444e-06	-5.02181e-06	-6.02587e-07	8.70849e-07	2.14064e-06	-3.36269e-06	-3.71753e-06	-5.05298e-06	-2.09349e-06	-6.87101e-06	-1.36785e-06	-2.62461e-06	-1.90088e-06	-1.84889e-06	4.3291e-07	1.66129e-07	-5.65467e-06	-2.34688e-06	-2.21386e-06	1.09045e-06	-2.98939e-06	-3.03669e-06	3.34417e-07	2.34357e-06	-2.48465e-06	-4.49017e-06	-3.78912e-06	-1.41573e-06	6.25821e-08	-4.48492e-06	-9.03279e-06	-2.80805e-06	-2.47649e-06
0.00514	-5.4635e-06	-9.0736e-06	-4.26733e-06	-7.79927e-06	-4.1345e-06	-6.33465e-06	-3.49198e-06	-5.56789e-06	6.76406e-07	-8.31198e-06	-2.54091e-06	-3.56706e-06	1.80783e-06	-4.05725e-06	-3.98875e-06	-8.71105e-06	-8.39375e-06	-4.65817e-06	-5.03481e-06	-6.6607e-06	-4.48702e-06	-5.15854e-06	-6.09707e-06	-3.03326e-06	-7.51437e-06	-4.43894e-06	1.25546e-06	-2.15454e-06	-9.98744e-06	-2.94074e-06	-1.99307e-06	-3.44081e-06	-6.92143e-06	-5.58743e-06	-9.52152e-06	7.18884e-07	-7.69899e-06	-1.0511e-05	-1.02924e-05	-1.04667e-05	-5.2461e-06
0.0072	-5.81887e-06	-9.95647e-06	-1.02927e-05	-6.41572e-06	-3.36845e-06	-7.87791e-06	-1.09443e-05	-1.13208e-05	4.45539e-06	-7.18667e-06	-4.45453e-06	-9.95215e-06	-1.15224e-05	-6.05956e-06	-7.10733e-06	-1.21927e-05	-5.47069e-06	-3.23591e-06	-4.27633e-06	-1.15771e-05	-8.19974e-06	-7.25946e-06	-1.09299e-05	-1.18334e-05	3.12661e-06	-8.90963e-06	-2.71465e-06	-8.81315e-06	-1.48739e-05	-5.50223e-06	-7.19516e-06	-3.55442e-06	-1.35426e-05	-6.67031e-06	-1.0801e-05	-1.26261e-05	-1.05483e-05	-8.31277e-06	-1.2904e-05	-1.15152e-05	-7.95386e-06
0.00926	-8.88551e-06	-1.2517e-05	-1.67844e-05	-1.56523e-05	-8.05443e-06	-1.18626e-05	-8.42702e-06	-1.18311e-05	-4.65034e-06	-1.56644e-05	-1.10665e-05	-1.55412e-05	-1.23615e-05	-7.65797e-06	-1.04111e-05	-1.51478e-05	-8.13719e-06	-1.10017e-05	-9.13017e-06	-1.65382e-05	-1.26272e-05	-1.58014e-05	-1.43166e-05	-1.71566e-05	-1.05935e-05	-2.01308e-05	-1.23532e-05	-1.00677e-05	-2.34151e-05	-1.34723e-05	-1.03426e-05	-9.42527e-06	-1.5096e-05	-1.39768e-05	-1.22032e-05	-2.32734e-05	-1.55079e-05	-1.93162e-05	-1.62809e-05	-1.19098e-05	-1.32147e-05
0.01131	-3.00262e-05	-2.99346e-05	-3.33559e-05	-3.31421e-05	-1.92134e-05	-1.667e-05	-2.72667e-05	-1.4104e-05	-2.93904e-05	-3.21057e-05	-1.2597e-05	-2.09196e-05	-1.74745e-05	-1.58283e-05	-1.70525e-05	-2.98192e-05	-2.14977e-05	-2.39189e-05	-2.47958e-05	-3.48607e-05	-2.42255e-05	-1.921e-05	-2.69477e-05	-2.63978e-05	-3.16226e-05	-3.13918e-05	-1.52581e-05	-2.14468e-05	-2.49281e-05	-2.04795e-05	-2.84457e-05	-2.36021e-05	-1.07172e-05	-3.09031e-05	-1.8323e-05	-2.87285e-05	-2.98067e-05	-3.55916e-05	-2.72e-05	-2.45423e-05	-2.45935e-05
0.01337	-4.33488e-05	-6.8628e-05	-5.60071e-05	-6.59912e-05	-4.02748e-05	-6.41046e-05	-4.44666e-05	-5.06333e-05	-7.50528e-05	-6.41193e-05	-4.74737e-05	-5.88337e-05	-7.1365e-05	-4.77906e-05	-4.43422e-05	-6.91976e-05	-5.01399e-05	-5.42461e-05	-8.18867e-05	-7.99238e-05	-5.13139e-05	-5.62678e-05	-5.6911e-05	-6.69499e-05	-6.76345e-05	-6.70114e-05	-5.26229e-05	-5.23903e-05	-6.03647e-05	-2.25128e-05	-6.58856e-05	-5.9037e-05	-4.17483e-05	-5.2068e-05	-6.06803e-05	-6.9937e-05	-7.15736e-05	-6.99384e-05	-9.25099e-05	-8.81684e-05	-6.00838e-05
0.01543	-0.000132169	-0.000155391	-0.00010896	-0.000179181	-9.18012e-05	-0.00013036	-0.000135853	-9.14001e-05	-0.000160096	-0.00014473	-0.000144485	-0.000140523	-0.000139349	-0.000131624	-8.09769e-05	-0.000181865	-0.000123713	-0.000122455	-0.000149507	-0.000157242	-0.000113959	-0.000144832	-0.000135649	-0.000144878	-0.000165373	-0.000142951	-9.03325e-05	-0.000111233	-0.000154388	-9.22733e-05	-0.000122822	-0.000101589	-0.000117793	-0.000115105	-0.000128003	-0.000182652	-0.000165666	-0.000150918	-0.000208216	-0.000187496	-0.000136945
0.01749	-0.000245664	-0.00023311	-0.000207127	-0.000230872	-0.000196077	-0.000207617	-0.000235383	-0.000152731	-0.0002247	-0.00021802	-0.000244021	-0.000241223	-0.000230592	-0.000223074	-0.000186862	-0.000295444	-0.000178837	-0.000200116	-0.000202651	-0.000237569	-0.000189677	-0.000237289	-0.000257746	-0.00021038	-0.0002361	-0.000241136	-0.000143323	-0.000202791	-0.000277627	-0.000190517	-0.000210327	-0.000174385	-0.000191111	-0.000241643	-0.000217758	-0.0002774	-0.000288905	-0.000254826	-0.000322126	-0.000266751	-0.000225588
0.01954	-0.000282226	-0.000221899	-0.0002466	-0.000269973	-0.00026882	-0.000270579	-0.000292954	-0.000222994	-0.000267335	-0.000274135	-0.000269113	-0.000249864	-0.000281776	-0.000242145	-0.000211386	-0.000305226	-0.000233058	-0.000268624	-0.000274096	-0.000291098	-0.000222173	-0.000298309	-0.000307298	-0.000296413	-0.000257896	-0.000263837	-0.000191357	-0.000237963	-0.000331628	-0.00020652	-0.000275269	-0.000239487	-0.00022315	-0.000246073	-0.000285333	-0.000354296	-0.000360022	-0.000310601	-0.000346949	-0.000362172	-0.000271516
0.0216	-0.000280225	-0.000291349	-0.000256791	-0.000296165	-0.000264285	-0.000283055	-0.000328132	-0.000254393	-0.000284934	-0.000320205	-0.000272363	-0.000273616	-0.000278778	-0.000256164	-0.000274523	-0.000345973	-0.000226703	-0.000317073	-0.000292882	-0.000275193	-0.000265948	-0.000333942	-0.000332711	-0.000307354	-0.000296749	-0.00027245	-0.000214696	-0.00028448	-0.000350833	-0.000209383	-0.000299557	-0.000303401	-0.000262838	-0.000264545	-0.00032675	-0.000355736	-0.000334547	-0.000363684	-0.000363382	-0.000421418	-0.00029593
0.02366	-0.000298397	-0.000348997	-0.000288603	-0.000272328	-0.000313111	-0.000318575	-0.000344455	-0.000251747	-0.000343722	-0.000336294	-0.000315547	-0.000291797	-0.000288485	-0.000321248	-0.000283659	-0.000395505	-0.000274859	-0.000321485	-0.00029033	-0.0003331	-0.000278076	-0.000348051	-0.000351268	-0.000316517	-0.00034992	-0.000304003	-0.000249311	-0.000323638	-0.000363758	-0.000249665	-0.000339109	-0.000280513	-0.000299769	-0.000287681	-0.000383393	-0.000385853	-0.000368702	-0.000378236	-0.000386752	-0.000437068	-0.000322838
0.02571	-0.000343474	-0.000350905	-0.000313236	-0.000301536	-0.00030673	-0.000315781	-0.000391969	-0.000283743	-0.000353785	-0.000357282	-0.000358722	-0.000328664	-0.000298091	-0.000336069	-0.000241129	-0.000376644	-0.000266721	-0.000376721	-0.000346431	-0.000329538	-0.000281634	-0.000403771	-0.000368416	-0.000348797	-0.000362116	-0.000330515	-0.000254062	-0.000339154	-0.000345146	-0.000283949	-0.000327686	-0.000277778	-0.00032401	-0.00031519	-0.000413799	-0.000422207	-0.000393537	-0.000395517	-0.000449515	-0.000446635	-0.000341515
0.02777	-0.000373229	-0.00035329	-0.000276378	-0.000306803	-0.00035354	-0.000332712	-0.000417216	-0.000284198	-0.000403609	-0.000377006	-0.00036226	-0.000365259	-0.000337933	-0.000352596	-0.000315523	-0.000398638	-0.000299083	-0.000414467	-0.000320716	-0.000331851	-0.000290141	-0.000405109	-0.00036226	-0.000381671	-0.000358761	-0.000361427	-0.000276375	-0.000372562	-0.000357789	-0.000279116	-0.00037956	-0.000291585	-0.00036512	-0.000295056	-0.000420771	-0.000424937	-0.000374367	-0.000384448	-0.00045354	-0.000449291	-0.000356505
0.02983	-0.000363144	-0.00034483	-0.000278557	-0.000332601	-0.000368006	-0.000357208	-0.000395685	-0.000260056	-0.000440217	-0.000387572	-0.000398101	-0.000318105	-0.000359982	-0.000399712	-0.00032932	-0.000392046	-0.000302505	-0.000391569	-0.0003482	-0.000383187	-0.000317837	-0.000385723	-0.000354792	-0.00037761	-0.000366991	-0.000393895	-0.000254511	-0.000372867	-0.000385454	-0.000302535	-0.000376357	-0.000348827	-0.000379071	-0.000324339	-0.000409346	-0.000480334	-0.000381249	-0.000383844	-0.00043616	-0.000458411	-0.000366019
0.03188	-0.000355092	-0.000351999	-0.000290632	-0.000357515	-0.00037942	-0.000356878	-0.000398933	-0.00024558	-0.000436811	-0.000395489	-0.000361947	-0.000320211	-0.000348747	-0.000401069	-0.000308956	-0.000413249	-0.00029582	-0.000375179	-0.000350182	-0.000409837	-0.000331976	-0.000404225	-0.000374063	-0.000331689	-0.000383054	-0.000420072	-0.000295791	-0.000360385	-0.000390866	-0.000287817	-0.000355698	-0.000370365	-0.000367782	-0.000328086	-0.000396222	-0.000443315	-0.000425173	-0.000437863	-0.000416437	-0.000476474	-0.000368772
0.03394	-0.000384925	-0.0003519	-0.000276528	-0.000358247	-0.000344841	-0.000382413	-0.000416524	-0.000260042	-0.000399214	-0.000373792	-0.000360318	-0.000337608	-0.000338721	-0.000400198	-0.000357738	-0.000411772	-0.000332642	-0.000380139	-0.000312855	-0.000369753	-0.000352681	-0.000403558	-0.000382753	-0.000387674	-0.000321927	-0.000394123	-0.000321214	-0.000365307	-0.000411059	-0.000275519	-0.000352138	-0.000339145	-0.000326207	-0.000346572	-0.000395005	-0.000433732	-0.000400674	-0.000464415	-0.000453655	-0.0004431	-0.000368016
0.036	-0.000393314	-0.000357853	-0.000304072	-0.000325055	-0.00031144	-0.000365776	-0.000416065	-0.000275097	-0.000408757	-0.000378447	-0.000327319	-0.000320731	-0.000356423	-0.000408901	-0.000336405	-0.000364804	-0.000338151	-0.000381435	-0.000364156	-0.000362248	-0.000342881	-0.00036538	-0.000368044	-0.000402422	-0.000309612	-0.000386871	-0.000261828	-0.000344018	-0.000424092	-0.000286627	-0.000363616	-0.000331236	-0.000322636	-0.000372435	-0.000377367	-0.000409513	-0.000364804	-0.000440328	-0.000471646	-0.000440796	-0.000362065
0.03805	-0.000365857	-0.000335086	-0.000343911	-0.000318772	-0.000318787	-0.000365933	-0.000368407	-0.00024625	-0.000421231	-0.000374103	-0.000332635	-0.000330942	-0.00033926	-0.000391928	-0.000369891	-0.000375801	-0.000299447	-0.000347693	-0.000377947	-0.000354585	-0.000315579	-0.000298937	-0.000343736	-0.000406237	-0.000334933	-0.000348146	-0.000276934	-0.000314848	-0.000437442	-0.000281382	-0.000355917	-0.000336688	-0.000350422	-0.000336574	-0.000384394	-0.000397104	-0.000365697	-0.000444559	-0.000452931	-0.000402546	-0.000354087
0.04011	-0.000311786	-0.00030165	-0.00032236	-0.000299371	-0.000291485	-0.000314839	-0.00035932	-0.000230221	-0.000369449	-0.000350957	-0.00036979	-0.000339312	-0.00030376	-0.000357022	-0.000347423	-0.00035484	-0.000258388	-0.000314562	-0.000314606	-0.000345951	-0.000312717	-0.000333335	-0.000328393	-0.000386384	-0.000342561	-0.000278384	-0.000222844	-0.000309307	-0.000437151	-0.000233301	-0.000351627	-0.000328858	-0.000335573	-0.000326925	-0.000343034	-0.000340952	-0.000366196	-0.000419261	-0.000427043	-0.000392558	-0.000331837
0.04217	-0.000326531	-0.000311139	-0.000285858	-0.000332801	-0.000286005	-0.000278406	-0.000369734	-0.00026861	-0.00033725	-0.000326295	-0.000388744	-0.000281502	-0.000282193	-0.000352162	-0.000307913	-0.000356585	-0.00022792	-0.000340999	-0.000305669	-0.000352297	-0.000303013	-0.000307588	-0.000320075	-0.00034148	-0.000360591	-0.000296168	-0.000204457	-0.0003142	-0.00040573	-0.000251628	-0.000342387	-0.000307432	-0.000288278	-0.00026471	-0.000312775	-0.000376127	-0.000335867	-0.000372935	-0.000363155	-0.000379505	-0.000319168
0.04423	-0.000283818	-0.000318143	-0.000228499	-0.000287188	-0.000331658	-0.000271244	-0.00035861	-0.000258109	-0.00031801	-0.000319368	-0.000384098	-0.000267772	-0.000312389	-0.000292049	-0.000247309	-0.000401524	-0.000203568	-0.000305343	-0.000316126	-0.000342074	-0.000283079	-0.000310226	-0.000309801	-0.000287312	-0.000349044	-0.000325524	-0.000231064	-0.000254717	-0.000316466	-0.000206244	-0.000322702	-0.000266282	-0.000293017	-0.000263801	-0.000302791	-0.000361596	-0.000297232	-0.000303242	-0.000307767	-0.000343361	-0.000299554
0.04628	-0.00030696	-0.000291126	-0.000245166	-0.000228125	-0.000285452	-0.000274446	-0.000315129	-0.000161776	-0.000287521	-0.000306159	-0.000304979	-0.000264055	-0.000363265	-0.000239432	-0.000267397	-0.000320915	-0.000228486	-0.000307067	-0.000274459	-0.000303757	-0.000253956	-0.000299388	-0.000273187	-0.000263985	-0.000326765	-0.000281851	-0.000241871	-0.000246351	-0.000291922	-0.000213851	-0.000262912	-0.000224241	-0.000256696	-0.000284105	-0.000264226	-0.00031817	-0.000297777	-0.000292867	-0.000262995	-0.000295199	-0.0002757
0.04834	-0.000331721	-0.000250348	-0.000253022	-0.000228783	-0.000258711	-0.000268979	-0.000307048	-0.000169358	-0.000258997	-0.000259814	-0.000219086	-0.000232941	-0.000273335	-0.00024228	-0.000253375	-0.000290351	-0.000170586	-0.000279169	-0.000254361	-0.000253225	-0.000214508	-0.000292782	-0.000275452	-0.000270042	-0.000252514	-0.00029342	-0.000191358	-0.00025699	-0.000313723	-0.000239138	-0.000246148	-0.00020369	-0.000228218	-0.000263971	-0.000240965	-0.000285052	-0.00029664	-0.000288156	-0.000272184	-0.000256787	-0.000255931
0.0504	-0.000306238	-0.00021332	-0.000241875	-0.000206723	-0.000242293	-0.00023172	-0.000277874	-0.000161062	-0.000221051	-0.000237228	-0.000230813	-0.000203946	-0.000261495	-0.000206561	-0.000221424	-0.000223792	-0.000169181	-0.000252625	-0.000226292	-0.000220441	-0.000210361	-0.000220663	-0.000260013	-0.000254727	-0.00019757	-0.000276131	-0.000205175	-0.000207292	-0.00028175	-0.000205029	-0.000181529	-0.00018039	-0.000236326	-0.000210548	-0.000254228	-0.000292651	-0.000273626	-0.000245993	-0.000254918	-0.000253613	-0.000231462
0.05246	-0.000255828	-0.000205608	-0.000215601	-0.000166036	-0.000157281	-0.000235255	-0.000253751	-0.000137951	-0.000245967	-0.000234699	-0.000221386	-0.000201737	-0.000232119	-0.000195049	-0.000160932	-0.000227162	-0.00015277	-0.000218034	-0.000217961	-0.000194015	-0.000183252	-0.000171989	-0.000215643	-0.000212537	-0.000202025	-0.000263319	-0.000152455	-0.00017616	-0.00026068	-0.000185292	-0.000205062	-0.000171628	-0.000197556	-0.000176317	-0.000213959	-0.000244891	-0.000246738	-0.000226459	-0.000230157	-0.000204811	-0.000206752
0.05451	-0.000226345	-0.000164021	-0.000202403	-0.000145493	-0.000129281	-0.000156706	-0.000251039	-0.000121867	-0.00021082	-0.000183744	-0.000211534	-0.000156597	-0.000175212	-0.000142702	-0.0001358	-0.000188846	-0.000154956	-0.000169701	-0.000213594	-0.000191484	-0.000115015	-0.000174182	-0.000167139	-0.00018177	-0.000132213	-0.000215977	-0.000113788	-0.000163372	-0.000222856	-0.000173681	-0.000219918	-0.000161061	-0.000158723	-0.000133456	-0.000176837	-0.000184817	-0.00015458	-0.00017621	-0.00017422	-0.000158924	-0.000172272
0.05657	-0.000171512	-0.000145614	-0.000164067	-0.000144392	-0.000125476	-0.000115599	-0.000208604	-5.22386e-05	-0.00019001	-0.00017064	-0.000163858	-0.000143499	-0.000107979	-0.000106276	-9.43797e-05	-0.000155305	-0.000135511	-0.000150462	-0.000174431	-0.000168429	-0.000127071	-0.000182633	-0.000162353	-0.000163671	-0.000152176	-0.000184008	-0.000104319	-0.000150626	-0.000151266	-0.000141553	-0.000141428	-0.000135743	-0.000165215	-8.62677e-05	-0.000148352	-0.000158082	-0.000122868	-0.00016758	-0.000132156	-0.000121176	-0.000144671
0.05863	-0.000141418	-0.000115464	-0.000112292	-6.26184e-05	-0.000144572	-9.06651e-05	-0.000178903	-3.91416e-05	-0.000117739	-0.00014565	-0.000134224	-9.78175e-05	-0.00011639	-8.45915e-05	-4.64582e-05	-0.000157118	-5.18998e-05	-0.000117627	-0.000133368	-0.000169124	-0.000131082	-0.00017654	-0.000111688	-0.000150129	-0.000125284	-0.000123273	-7.80781e-05	-0.000151683	-0.000133755	-8.97564e-05	-0.000125372	-0.000141681	-0.000121971	-8.41459e-05	-0.000130736	-0.000120195	-0.000132723	-0.000153131	-0.000133304	-9.04482e-05	-0.000119051
0.06068	-0.000117846	-0.000119988	-8.12545e-05	-7.54654e-05	-0.000112221	-9.6225e-05	-0.000144116	-6.08954e-05	-9.65588e-05	-0.000124206	-9.90104e-05	-7.37238e-05	-0.000103076	-0.000123205	-1.25735e-05	-0.000139407	-1.84331e-05	-7.0993e-05	-0.000102348	-0.000117828	-9.87252e-05	-0.000154287	-9.89133e-05	-8.46103e-05	-5.55553e-05	-0.000103125	-5.02043e-05	-0.00010449	-0.000113447	-6.07862e-05	-8.66675e-05	-0.000135772	-8.36454e-05	-0.000104083	-8.88581e-05	-6.91968e-05	-7.09991e-05	-0.000114788	-7.67337e-05	-7.69157e-05	-9.30294e-05
0.06274	-9.87339e-05	-0.000125066	-8.78611e-05	-7.42653e-05	-7.46355e-05	-0.000101175	-8.9988e-05	-3.72588e-05	-7.39767e-05	-8.35132e-05	-8.54707e-05	-3.21078e-05	-8.92978e-05	-7.1235e-05	-5.59798e-05	-7.23643e-05	2.17501e-05	-6.35368e-05	-0.000115887	-7.50433e-05	-4.95702e-05	-7.11534e-05	-9.63122e-05	-5.24011e-05	-6.52998e-05	-6.34615e-05	-3.76252e-05	-0.000111934	-0.000113265	8.22961e-06	-8.44292e-05	-7.26529e-05	-8.50566e-05	-8.98813e-05	-6.72949e-05	-2.69004e-05	-3.09409e-06	-9.13181e-05	-4.78167e-05	-7.71451e-05	-6.96007e-05
0.0648	-9.81675e-05	-9.28217e-05	-4.62249e-05	-3.22994e-05	-2.36412e-05	-4.10197e-05	-8.2992e-05	-3.78557e-05	-4.13068e-05	-5.14858e-05	-4.66798e-05	-2.06443e-05	-4.79653e-05	-5.42513e-05	-3.5753e-05	-3.88652e-05	2.11024e-05	-7.4685e-05	-5.5577e-05	-5.60513e-05	-6.32561e-05	-4.20707e-05	-3.76082e-05	-3.84181e-05	-3.23778e-05	-4.28665e-05	-3.76989e-05	-5.90748e-05	-9.12083e-05	1.12987e-05	-4.19658e-05	-4.22263e-05	-4.85576e-05	-3.6712e-05	-7.00067e-05	-2.59791e-05	-1.11224e-05	-5.18506e-05	-1.36974e-05	-5.35469e-05	-4.46532e-05
0.06685	-6.24771e-05	-3.92674e-05	8.93637e-06	-4.52675e-06	6.9361e-06	-1.23519e-05	-5.39746e-05	-4.75392e-06	-2.18178e-05	-4.10082e-05	-2.68278e-05	4.31275e-08	1.21621e-05	-3.73908e-05	-1.85105e-05	-2.53838e-05	1.30994e-05	-1.71387e-05	-2.03356e-05	-3.60791e-05	-4.57034e-07	-4.14181e-05	1.35413e-05	-4.33622e-05	-3.88529e-06	-5.48631e-06	1.7233e-05	-4.51264e-05	-8.34873e-05	-5.51225e-06	-1.85794e-05	-2.20832e-05	-5.48176e-06	1.34143e-06	2.09333e-05	7.1848e-07	-8.01111e-06	-1.65617e-06	1.06051e-05	-7.10257e-05	-1.67967e-05
0.06891	1.17672e-05	-2.45151e-05	9.89493e-06	1.85839e-05	-3.00983e-05	-3.01203e-05	2.68525e-06	4.58134e-05	-7.02134e-06	-5.67951e-05	-1.76495e-05	1.18927e-05	8.08464e-06	-5.10065e-05	-2.07057e-06	1.03883e-06	1.89705e-05	2.72612e-05	-4.17201e-05	-1.77356e-05	3.64339e-05	-4.57252e-05	-1.15261e-05	-3.40351e-05	-1.49537e-05	1.93964e-05	-2.71117e-06	-1.93702e-05	-3.72678e-05	1.85522e-05	-6.34457e-06	1.65504e-05	3.56876e-05	2.04941e-05	3.65842e-05	4.84582e-05	-1.45712e-05	4.68216e-06	8.23624e-05	-1.03484e-05	-9.7935e-09
0.07097	-7.0088e-06	-4.92922e-06	4.37745e-05	3.61852e-05	-1.33207e-05	1.07233e-05	-3.96363e-06	8.255e-05	-1.47557e-05	-3.46863e-06	-2.63653e-05	2.6322e-05	-3.28922e-06	-9.43094e-07	6.15144e-06	5.94712e-05	4.59404e-05	1.83914e-05	2.68365e-05	-2.1323e-07	6.12127e-05	-4.30421e-05	-5.60959e-07	-1.49061e-05	-2.9864e-06	-6.95053e-06	3.31768e-05	3.21272e-05	1.5256e-05	5.5487e-05	-1.59919e-05	6.12596e-05	3.88394e-05	7.43319e-05	5.99999e-05	4.74045e-05	3.93141e-05	-1.85759e-05	0.000104564	4.19918e-05	2.1001e-05
0.07303	-3.52842e-05	2.88631e-05	5.91313e-05	2.17877e-05	4.00579e-05	5.15053e-05	-2.90851e-06	7.52011e-05	-4.70799e-06	-1.6132e-06	1.41698e-05	-6.87253e-06	5.33309e-06	3.12204e-05	2.9321e-05	3.93167e-05	5.58356e-05	1.15854e-05	-1.52805e-05	5.43518e-05	3.28839e-05	-6.20398e-06	3.07844e-05	-4.3501e-06	2.31526e-06	3.87135e-06	2.25384e-05	5.60372e-05	3.99359e-05	6.09657e-05	5.10686e-05	6.74802e-05	1.49044e-05	6.45797e-05	5.93934e-05	5.84865e-05	3.28802e-05	2.72953e-05	4.84032e-05	3.47154e-05	2.8725e-05
0.07508	-3.54785e-05	9.68783e-06	3.70545e-05	1.55127e-05	1.91497e-05	4.69443e-05	-9.82974e-07	7.56226e-05	2.09314e-05	2.18481e-05	3.53171e-05	6.63702e-05	-3.53276e-07	4.38697e-05	2.32822e-05	2.51945e-05	6.78576e-05	-2.09944e-05	1.29374e-06	2.77758e-05	3.68487e-05	2.9785e-06	4.23778e-05	2.77616e-05	6.49692e-05	1.74768e-05	8.33035e-06	7.6013e-05	5.6123e-05	5.885e-05	-2.6094e-05	6.17279e-05	3.40039e-05	7.4383e-05	3.23108e-05	5.20994e-05	2.83299e-05	5.53399e-05	9.68558e-05	6.32048e-05	3.35948e-05
0.07714	4.41775e-05	1.73285e-05	5.57746e-05	3.47272e-06	2.37904e-05	7.87203e-06	8.99826e-06	0.000115948	2.98127e-05	2.45803e-05	7.2351e-06	8.94812e-05	3.37661e-05	3.26167e-05	5.56458e-05	1.16873e-05	8.70282e-05	4.26309e-05	4.34154e-05	2.84334e-05	4.70116e-05	3.38046e-06	4.94615e-05	3.10322e-05	6.95447e-05	-2.21582e-05	5.9792e-05	5.75179e-05	4.2148e-05	6.5464e-05	-1.0548e-05	2.37472e-05	7.69014e-05	8.22687e-05	3.53189e-05	8.27316e-05	6.89183e-05	7.8057e-05	0.000100381	6.57163e-05	4.42595e-05
0.0792	4.47046e-05	3.80149e-05	7.36024e-05	6.16596e-05	1.62779e-05	4.22091e-05	2.79578e-05	0.000117036	6.09255e-05	5.10735e-05	4.20079e-05	8.24589e-05	7.93623e-05	5.69023e-05	4.6983e-05	2.31838e-05	9.64132e-05	3.66622e-05	9.33404e-05	6.67852e-05	5.09753e-05	1.85152e-05	6.24555e-05	3.46807e-05	6.54555e-05	2.85905e-05	7.45971e-05	6.63734e-05	-6.06594e-06	0.000102448	4.39356e-05	3.52422e-05	6.43119e-05	6.89385e-05	6.73301e-05	7.41013e-05	7.68098e-05	6.14569e-05	0.000103121	6.85679e-05	5.7985e-05
0.08125	2.77154e-05	6.3184e-05	0.000106856	6.5936e-05	4.15918e-05	5.84136e-05	5.56161e-05	0.000124301	8.9297e-05	8.10661e-05	4.75306e-05	0.000127372	9.48141e-05	6.94608e-05	8.79807e-05	3.03358e-05	0.000128867	6.45596e-05	0.000104061	7.28222e-05	7.5948e-05	3.38565e-05	3.39158e-05	7.69986e-05	4.69057e-05	4.27781e-05	2.02247e-05	6.9837e-05	5.7337e-05	0.000149432	7.33926e-05	6.36333e-05	7.41141e-05	7.86066e-05	8.65263e-05	4.46185e-05	7.14059e-05	6.05579e-05	0.000111853	4.72909e-05	7.15253e-05
0.08331	2.47731e-05	7.69534e-05	0.000130205	0.000105579	2.28936e-05	6.98246e-05	7.70334e-05	7.47532e-05	9.71395e-05	6.14311e-05	6.35939e-05	8.81336e-05	7.11834e-05	8.75255e-05	0.000106112	5.65475e-05	0.000111752	8.6859e-05	8.32309e-05	7.28279e-05	8.41931e-05	6.36188e-05	3.87108e-05	7.46241e-05	7.19607e-05	5.83045e-05	4.39943e-05	6.7996e-05	5.58968e-05	0.000143435	6.52825e-05	8.73505e-05	8.99748e-05	7.81956e-05	7.40101e-05	2.80038e-05	5.91118e-05	6.59557e-05	9.93222e-05	3.00516e-05	7.37086e-05
0.08537	4.3398e-05	7.83353e-05	0.000105949	0.000108459	3.05691e-05	0.000101553	0.000104532	0.000110687	0.000103379	9.1061e-05	6.31741e-05	4.01276e-05	8.04652e-05	9.7344e-05	0.000146182	6.43966e-05	0.000110012	6.55072e-05	8.30689e-05	5.98585e-05	8.39414e-05	7.318e-05	3.4233e-05	6.23094e-05	8.97634e-05	5.76091e-05	5.24623e-05	7.17962e-05	6.84498e-05	0.000111191	7.41634e-05	6.47065e-05	8.02194e-05	6.98464e-05	6.99873e-05	7.85743e-05	7.99138e-05	6.60988e-05	0.000101228	8.93451e-05	7.91769e-05
0.08742	9.15941e-05	8.90676e-05	8.21436e-05	0.000102347	8.65908e-05	8.98631e-05	9.99519e-05	0.000100275	9.05013e-05	8.16505e-05	7.14438e-05	7.2527e-05	6.57787e-05	5.54321e-05	0.000124212	5.41023e-05	0.000136102	2.53276e-05	5.49827e-05	4.2224e-05	0.000103458	5.69742e-05	6.16121e-05	6.05341e-05	7.73099e-05	5.35184e-05	7.99073e-05	5.06508e-05	5.57477e-05	0.000104839	7.44669e-05	2.47331e-05	0.000101788	0.000113913	7.45526e-05	8.82458e-05	9.06674e-05	8.89627e-05	7.90654e-05	8.42488e-05	7.85328e-05
0.08948	8.87696e-05	5.04753e-05	8.56968e-05	9.03848e-05	9.41966e-05	9.51809e-05	0.000118321	7.19204e-05	8.01499e-05	7.91916e-05	6.35082e-05	9.38208e-05	5.04897e-05	7.84802e-05	9.42056e-05	6.716e-05	0.000131788	6.28013e-05	9.72032e-05	9.50557e-05	5.62943e-05	3.82594e-05	4.4966e-05	6.94704e-05	7.05871e-05	4.95152e-05	7.86619e-05	4.98848e-05	4.87054e-05	9.51899e-05	7.0239e-05	3.31957e-05	0.000145899	0.000103216	4.68487e-05	7.71478e-05	0.000119905	6.91867e-05	0.000103887	6.21195e-05	7.80495e-05
0.09154	0.000103951	4.8387e-05	0.000102156	8.1056e-05	6.80036e-05	0.000111072	8.45884e-05	8.00893e-05	8.44218e-05	6.46981e-05	9.62156e-05	0.000100545	7.69331e-05	6.34184e-05	9.58952e-05	5.04539e-05	0.000145756	5.98787e-05	0.000101232	0.000123357	5.39809e-05	4.7164e-05	1.94097e-05	5.96828e-05	2.98185e-05	2.08881e-05	8.00015e-05	7.19425e-05	6.67971e-05	0.000104298	8.14716e-05	9.10812e-05	7.14051e-05	9.22795e-05	5.34664e-05	0.000117526	8.87342e-05	8.12427e-05	0.000130918	9.32955e-05	7.99378e-05
0.09359	3.98593e-05	7.21926e-05	9.82467e-05	5.2387e-05	6.18728e-05	9.65339e-05	6.97217e-05	0.000102973	8.40399e-05	5.1787e-05	5.70031e-05	9.42314e-05	6.58825e-05	7.84401e-05	9.17156e-05	3.66967e-05	0.000122806	3.69036e-05	8.28484e-05	6.98546e-05	6.72555e-05	5.4549e-05	2.18404e-05	7.72992e-05	5.07659e-05	1.2362e-05	9.95757e-05	8.68412e-05	5.08183e-05	9.64777e-05	4.78645e-05	0.000123901	5.01491e-05	9.56354e-05	7.94584e-05	0.000143303	7.6016e-05	0.000129975	0.000107494	8.5208e-05	7.55696e-05
0.09565	-2.80873e-06	5.24929e-05	5.91684e-05	4.06311e-05	8.27227e-05	7.65331e-05	4.65366e-05	5.64222e-05	5.5371e-05	7.11527e-05	6.11647e-05	6.83768e-05	4.5913e-05	9.60442e-05	0.000100368	5.27483e-05	9.29393e-05	3.31099e-05	8.30709e-05	5.75022e-05	8.16447e-05	5.88776e-05	4.09945e-05	7.75049e-05	6.14335e-05	2.43224e-05	6.38267e-05	6.98097e-05	3.62167e-05	8.6478e-05	4.37235e-05	0.000109148	7.98111e-05	7.33584e-05	8.00339e-05	9.22257e-05	9.39255e-05	9.35247e-05	0.000103993	0.000102654	6.75741e-05
0.09771	2.44028e-07	6.25543e-05	4.5633e-05	3.5954e-05	6.55002e-05	6.94652e-05	1.10909e-05	6.2352e-05	4.48396e-05	4.70361e-05	0.00013863	7.76357e-05	3.6593e-05	8.94887e-05	9.09075e-05	6.87393e-05	0.000100152	3.32621e-05	7.40507e-05	4.03274e-05	0.000100992	8.60816e-05	6.32519e-05	6.54377e-05	4.93333e-05	5.10598e-05	4.08091e-05	7.37283e-05	2.26529e-05	0.000106219	5.29036e-05	0.00010405	0.000100201	8.15763e-05	8.3549e-05	7.04892e-05	8.5894e-05	0.000103151	9.03935e-05	8.2869e-05	6.77274e-05
0.09977	4.25721e-05	5.48932e-05	6.77142e-05	-9.19204e-06	0.000110381	4.42233e-05	5.66441e-05	7.87533e-05	8.00283e-05	4.72871e-07	6.04502e-05	9.37341e-05	4.93423e-05	5.70262e-05	0.000109274	5.72178e-05	6.51243e-05	9.42759e-06	6.62137e-05	2.73189e-05	7.15272e-05	3.69394e-05	5.28061e-05	3.73334e-05	5.80608e-05	4.92495e-05	7.13716e-05	5.66461e-05	6.16275e-05	8.51682e-05	7.89478e-05	9.74365e-05	8.74639e-05	9.72798e-05	4.65897e-05	6.05769e-05	5.97987e-05	8.57479e-05	6.07705e-05	6.23079e-05	6.09817e-05
0.10182	4.76365e-05	7.01418e-05	4.40809e-05	3.88372e-05	9.88367e-05	-2.66646e-06	5.87257e-05	5.92348e-05	6.74313e-05	2.3663e-05	3.99756e-05	7.15469e-05	7.5859e-05	6.86267e-06	5.69866e-05	4.97207e-05	3.94074e-05	2.66473e-05	3.49232e-05	8.39944e-06	3.47074e-05	-6.523e-07	6.32129e-05	4.42713e-05	1.85333e-05	1.92114e-05	8.81934e-05	4.31798e-05	5.08672e-05	5.48005e-05	7.11111e-05	6.41537e-05	7.61166e-05	8.65887e-05	3.74871e-05	6.26967e-05	0.000112613	3.94868e-05	2.4224e-05	3.50403e-05	4.85523e-05
0.10388	1.79453e-05	2.76248e-05	6.85234e-05	4.47775e-05	9.38514e-05	2.69496e-05	3.87192e-05	4.50444e-05	6.09765e-05	5.55779e-05	3.59955e-05	4.28121e-05	3.9732e-05	1.58427e-05	3.4725e-05	4.92952e-05	4.69205e-05	1.72908e-05	3.31865e-05	2.43412e-05	4.71127e-05	2.02452e-05	5.2475e-05	3.04555e-05	3.58604e-05	3.91451e-05	5.53182e-05	-8.89961e-07	7.09822e-05	4.36732e-05	7.75101e-05	1.90599e-05	5.02239e-05	9.89395e-05	3.7054e-05	5.43427e-05	5.89457e-05	-1.43126e-05	4.37678e-05	7.75838e-05	4.29406e-05
0.10594	1.19257e-05	4.59112e-05	4.19808e-05	5.79057e-05	9.19411e-05	2.39467e-05	5.51079e-05	2.41427e-05	5.95965e-05	3.11856e-05	-1.47331e-05	4.79739e-05	4.05189e-05	4.47618e-05	3.75112e-05	2.99418e-05	8.29341e-05	2.56057e-05	3.34548e-05	1.06353e-05	8.46514e-05	4.27351e-05	5.44691e-05	3.43489e-05	3.47854e-05	5.01795e-05	4.79898e-05	1.90268e-05	5.43038e-05	8.41174e-05	3.5402e-05	-4.39195e-06	3.57908e-05	0.000125878	3.93059e-05	5.72309e-05	5.66165e-05	-6.95708e-06	6.34835e-05	5.37709e-05	4.36246e-05
0.10799	6.29215e-05	4.48072e-05	2.21671e-05	6.48469e-05	5.68362e-05	2.04198e-05	3.70827e-05	2.6166e-05	2.31466e-05	-2.20948e-06	5.98405e-06	4.9576e-05	1.54048e-05	4.31301e-05	4.07533e-05	-3.04229e-06	8.50194e-05	6.44366e-05	4.10934e-05	2.28507e-05	0.000115733	1.91315e-05	2.5977e-05	6.64657e-05	8.00519e-05	4.2142e-05	6.25197e-05	4.11032e-05	5.12693e-05	6.61482e-05	-5.63179e-06	3.22717e-05	1.89911e-05	8.58574e-05	3.28851e-05	5.23201e-05	7.47226e-05	2.29155e-05	6.75672e-05	3.36907e-05	4.2688e-05
0.11005	5.87777e-05	3.04905e-05	3.81345e-05	4.98978e-05	4.05677e-05	4.24232e-05	4.38065e-05	9.97724e-06	1.8572e-05	-2.01403e-05	4.19962e-05	5.69828e-05	2.91864e-06	7.92965e-05	5.11314e-05	3.62527e-05	7.48054e-05	6.26383e-05	3.05356e-05	2.33735e-06	9.34787e-05	-9.7304e-06	1.475e-05	4.13513e-05	5.38981e-05	3.69482e-05	7.22291e-05	3.61679e-05	2.08952e-05	4.02035e-05	7.34232e-06	4.89062e-05	1.16961e-05	7.19199e-05	4.12908e-05	5.43372e-05	9.69904e-05	-2.56417e-06	5.69135e-05	4.89117e-05	3.96834e-05
0.11211	1.92459e-05	1.71954e-05	4.82914e-05	3.78551e-05	1.93199e-05	3.37754e-05	2.39792e-05	3.73304e-05	1.80654e-05	1.84118e-06	1.41034e-05	3.66196e-05	-3.31689e-06	9.10849e-05	1.64992e-05	7.17986e-06	5.02679e-05	3.38258e-05	1.48086e-05	2.34702e-05	7.92382e-05	-8.13347e-06	1.97605e-05	7.19309e-06	1.15843e-05	3.05836e-05	4.60537e-05	4.35839e-05	2.41911e-05	2.63672e-06	3.99885e-06	3.64705e-05	6.5637e-05	1.82425e-05	3.20511e-05	5.29888e-05	8.86622e-05	1.95845e-05	5.83028e-05	9.1067e-06	2.95795e-05
0.11417	2.46459e-05	2.70001e-05	4.89367e-05	2.48411e-05	1.01665e-05	1.23589e-05	8.95367e-06	1.70616e-05	4.34988e-06	3.86123e-05	9.08074e-06	1.56207e-05	1.75034e-06	5.05648e-05	8.14603e-06	1.80857e-05	5.23093e-05	1.60352e-05	1.60637e-05	2.93063e-05	4.09414e-05	-5.12578e-06	1.76975e-05	-1.1395e-05	3.07677e-05	3.21994e-05	1.89317e-05	2.54542e-05	3.56724e-05	1.90904e-05	1.82535e-05	-6.39181e-06	4.6216e-05	-2.23145e-06	4.76397e-05	4.94938e-05	2.53549e-05	3.0198e-05	3.63905e-05	4.40833e-05	2.31782e-05
0.11622	2.92282e-05	1.93704e-05	2.83065e-05	4.79524e-06	2.33823e-05	1.68914e-05	1.07202e-05	1.471e-05	1.07457e-05	2.884e-07	2.62913e-05	1.63405e-05	-1.66671e-05	2.36322e-05	3.8119e-05	4.54688e-05	6.07157e-05	-7.69748e-06	1.3564e-05	7.66947e-06	7.11441e-05	-4.53874e-06	2.65493e-05	-1.20915e-06	1.01981e-05	8.95626e-06	2.84239e-05	2.29186e-05	-8.46337e-06	2.02002e-05	1.50017e-05	-1.30922e-05	3.23359e-05	1.02026e-05	2.39216e-05	5.46362e-05	8.05451e-06	1.2023e-05	2.25176e-05	1.3127e-05	1.79695e-05
0.11828	1.69945e-05	4.00472e-05	4.21999e-05	3.00502e-05	4.14027e-05	-5.84977e-06	-1.5652e-05	3.83558e-05	3.39393e-05	-1.4908e-05	3.11538e-05	-1.6804e-06	-1.05888e-06	2.29629e-06	3.0825e-05	3.37133e-05	5.28735e-05	1.80259e-05	3.05624e-05	-6.53793e-06	1.7839e-05	2.01573e-05	4.83742e-05	5.88455e-07	1.47424e-05	-1.27825e-05	4.40416e-05	3.2236e-05	6.49085e-06	4.89384e-07	1.10575e-05	-1.68892e-05	2.50612e-05	8.73876e-06	5.75728e-06	2.72742e-05	2.16523e-06	3.012e-05	6.61351e-06	1.25105e-05	1.70335e-05
0.12034	1.46719e-05	-7.64027e-06	1.97129e-06	2.59658e-05	3.64269e-05	1.39606e-05	-1.31857e-05	2.73412e-05	1.52675e-05	3.18143e-05	1.34865e-05	-4.05498e-06	-2.01136e-05	-5.54298e-06	3.32295e-05	3.97038e-05	4.24584e-05	2.40175e-05	2.90332e-05	3.62957e-05	-5.17137e-06	-6.16875e-06	5.54743e-05	2.43027e-05	-1.8471e-07	1.07306e-05	2.36288e-05	8.13691e-06	3.51778e-05	1.00525e-05	1.07435e-05	9.89652e-06	2.47251e-05	4.76739e-05	2.03471e-05	1.31604e-05	3.4759e-05	2.31233e-05	1.70522e-05	-3.08046e-07	1.73065e-05
0.12239	7.22346e-06	3.86202e-06	1.14096e-05	1.91026e-05	3.7444e-05	5.61917e-05	-4.82706e-06	3.11776e-05	-2.52797e-06	1.34103e-05	-8.35104e-06	-2.93712e-05	2.02249e-05	2.09324e-05	3.60292e-05	7.88241e-06	-3.64722e-06	-2.43899e-05	1.82092e-05	4.62536e-05	3.22669e-05	-3.98514e-06	2.14354e-05	1.01866e-05	7.41512e-06	2.48195e-05	1.72105e-05	-8.91158e-07	3.32815e-05	1.58103e-05	-9.6179e-06	3.62788e-05	3.06293e-05	9.61165e-06	6.85959e-05	1.57075e-05	9.94761e-06	2.20118e-06	1.62375e-05	3.35985e-05	1.56745e-05
0.12445	-1.81062e-06	2.2111e-05	2.89458e-05	8.78057e-06	4.2323e-05	3.36339e-05	-4.5148e-07	5.79141e-07	2.73852e-05	2.2406e-05	-1.21667e-05	-3.62734e-05	5.10867e-05	1.61623e-05	4.77278e-05	1.27561e-05	1.01688e-05	-3.53314e-05	3.06097e-05	1.54828e-05	9.19934e-07	-3.88272e-05	1.65967e-05	3.10752e-05	1.34344e-05	2.77922e-05	-5.89433e-06	2.38384e-05	1.62059e-05	1.54517e-05	-2.20774e-05	8.74e-06	3.29718e-05	-1.63901e-05	3.2011e-05	4.86077e-07	1.63814e-05	8.81778e-06	3.51447e-05	8.89481e-06	1.22425e-05
0.12651	2.05338e-05	2.46492e-06	1.81086e-05	9.78555e-06	2.39585e-05	-1.19887e-05	-1.64931e-05	2.53842e-05	-1.54077e-05	2.1513e-05	1.48902e-05	-1.54216e-05	4.58738e-05	-3.13125e-06	2.77993e-05	9.28912e-06	3.04029e-05	-6.06944e-06	5.50825e-05	1.61401e-05	1.69498e-05	-2.86963e-05	4.87051e-07	3.55076e-05	3.18767e-05	2.82143e-05	4.56878e-06	4.72781e-05	8.62533e-06	-9.81174e-06	1.02677e-05	-4.41975e-06	1.06191e-06	2.08615e-06	3.75254e-05	-1.44183e-05	3.70067e-05	1.21055e-05	2.73831e-05	2.3756e-05	1.30017e-05
0.12856	3.09817e-05	8.67471e-06	3.66345e-05	1.14111e-05	6.75968e-06	-5.96673e-06	-1.51714e-05	1.26225e-05	-2.34828e-05	1.17865e-05	2.68742e-05	-2.4537e-06	-1.41969e-05	2.69346e-05	2.74231e-06	-8.88941e-06	2.5163e-05	1.2507e-07	7.22559e-06	2.05863e-05	4.79542e-05	-2.50268e-05	8.41464e-06	2.74848e-05	2.361e-05	-8.71945e-06	1.56817e-05	5.63671e-05	3.53951e-05	-3.95772e-05	1.09003e-06	2.37437e-05	1.88199e-05	3.59762e-06	-5.1829e-06	-3.88997e-05	3.68183e-05	1.98085e-05	5.30169e-06	1.91272e-05	9.60423e-06
0.13062	-2.06314e-06	3.47932e-06	-4.75496e-07	6.02524e-06	-1.42898e-06	-1.18455e-05	-1.40338e-05	8.03822e-07	-3.1789e-05	2.17717e-05	3.95204e-05	-7.28272e-06	-1.99091e-07	2.40863e-05	-3.126e-05	2.10755e-05	5.25798e-06	-4.51384e-06	1.60636e-05	8.70021e-06	4.90752e-05	-1.76285e-05	6.10792e-08	1.4444e-05	-3.77792e-06	-5.66316e-06	4.78461e-06	-1.38692e-05	3.52256e-06	-1.73921e-05	-1.44322e-06	3.15395e-05	-2.35247e-05	8.33813e-06	1.57789e-06	-2.59568e-05	2.82309e-06	-2.50908e-05	1.9913e-05	3.3811e-05	1.9359e-06
0.13268	1.25706e-05	1.51069e-05	1.4831e-05	-9.8694e-06	-8.41589e-06	-1.11081e-05	-3.41027e-05	-9.6871e-06	1.1201e-05	-7.12293e-06	1.68902e-05	-7.2763e-06	-1.13824e-05	-2.04539e-05	2.52755e-06	1.47527e-05	-9.81606e-07	-6.13592e-06	4.57998e-05	4.31754e-06	3.21656e-05	-1.78786e-05	-9.74322e-06	-4.75008e-07	3.33677e-05	-7.71959e-06	-3.83657e-05	-1.17742e-05	5.05975e-06	-2.99711e-05	-2.30187e-05	-3.64605e-05	-1.08442e-05	2.00294e-05	-3.97602e-05	1.28929e-05	1.41304e-06	3.38785e-06	3.96103e-05	4.50276e-05	-5.39896e-07
0.13473	-3.62451e-05	2.34875e-05	9.23547e-06	3.9647e-06	2.24905e-05	-2.40251e-05	-1.32588e-05	2.9875e-07	2.82179e-05	-3.09771e-05	-1.95224e-06	-1.8233e-05	-1.45172e-05	-1.66055e-05	-6.54438e-06	3.19984e-05	1.77035e-05	-3.14069e-06	1.66014e-05	-1.47637e-07	-9.34083e-06	1.45131e-05	-2.01058e-05	-3.235e-05	1.73559e-05	-7.60537e-06	-4.34087e-06	2.94223e-05	1.85469e-05	-1.51935e-05	-1.19557e-05	-1.54374e-05	-2.56364e-05	3.01216e-05	-1.24954e-05	3.02321e-06	3.25764e-05	2.82798e-05	3.396e-05	1.81643e-05	1.49634e-06
0.13679	-1.89126e-05	3.96896e-05	2.88969e-06	1.73395e-05	-1.73354e-05	3.06095e-05	1.30618e-05	1.08712e-05	1.9851e-05	5.86282e-07	-2.56796e-05	-1.08224e-05	6.14119e-06	-2.95001e-06	3.55517e-05	-1.4062e-05	1.76295e-05	-4.69067e-05	2.20629e-07	1.01267e-05	-1.5962e-05	3.04235e-05	6.72583e-06	-5.67364e-06	1.34668e-05	1.45339e-05	1.11556e-05	1.48144e-05	2.0301e-05	-1.79017e-05	-3.58089e-06	5.5296e-06	-1.5817e-05	-9.22731e-06	2.2331e-05	-1.98523e-06	8.01398e-06	4.94427e-05	9.95667e-06	9.29392e-07	5.1344e-06
0.13885	7.24464e-06	2.29339e-05	7.26144e-06	1.64662e-05	3.25048e-06	1.48e-05	-1.79561e-05	8.91361e-06	2.82199e-05	1.12914e-05	-1.29242e-05	-3.56775e-07	-6.70007e-06	-1.50027e-05	1.51319e-05	-1.28746e-05	-2.71327e-05	-2.6033e-05	-7.034e-06	-1.48306e-05	1.52055e-05	-3.43043e-05	-5.86489e-06	-1.22262e-06	5.58302e-05	3.81129e-06	2.80394e-05	1.23699e-05	-3.04498e-06	-1.23454e-07	-2.38378e-05	-1.17209e-05	1.12291e-05	-2.50999e-06	1.64843e-05	4.44459e-05	-2.04776e-05	3.36253e-05	-1.10566e-05	1.63482e-05	2.94737e-06
0.14091	-6.01587e-06	1.27819e-05	3.33097e-05	6.39929e-06	2.1741e-05	3.19795e-05	-4.25027e-05	-1.05988e-05	2.69547e-05	1.43503e-05	1.17e-05	-2.36236e-05	-1.45842e-05	-3.04873e-05	7.40919e-06	2.62769e-05	-2.98053e-06	-5.99614e-06	2.2361e-05	-2.83934e-05	1.41882e-05	-5.30653e-05	9.39179e-06	-1.30505e-05	2.89951e-06	3.2088e-05	8.89213e-06	1.97387e-05	-5.28328e-06	3.91166e-05	3.89912e-06	-1.11722e-05	4.08526e-05	2.74732e-05	-1.49731e-06	2.50482e-05	4.36145e-05	8.81195e-06	-4.76431e-05	9.1817e-06	5.08914e-06
0.14296	8.62735e-07	4.34556e-05	4.4452e-05	1.4702e-05	5.93927e-06	-3.93955e-05	-4.85406e-05	-1.22923e-05	3.59459e-05	-1.24981e-05	-3.61503e-05	3.20273e-05	-1.63132e-05	-6.06751e-05	-1.79429e-05	8.46423e-06	2.48865e-06	-2.44576e-06	2.21945e-05	-2.19043e-05	1.24111e-05	-3.30366e-05	2.10308e-05	1.24878e-05	-5.23705e-06	2.3444e-05	-4.48022e-06	1.53854e-05	2.27478e-07	2.99587e-06	1.03437e-05	1.39765e-05	-2.46334e-05	6.34356e-06	1.5627e-06	8.10898e-06	4.64463e-05	3.3121e-05	-2.03118e-05	2.40802e-05	2.16601e-06
0.14502	-1.15215e-05	3.60723e-05	4.30289e-05	-6.57941e-06	2.87401e-05	-7.24621e-06	-5.53295e-05	-2.03637e-06	3.822e-05	3.07312e-06	-1.12614e-05	-2.17965e-06	8.44451e-06	-2.67605e-05	-5.98266e-06	-2.49188e-05	9.16106e-06	-1.7865e-05	1.35801e-05	3.2541e-06	5.45783e-06	-1.68441e-05	-3.81359e-05	1.3526e-05	1.60595e-05	1.04243e-05	-1.20042e-05	-6.41525e-06	-1.95385e-05	3.49281e-05	5.72031e-07	-2.61848e-05	-1.67861e-05	2.11932e-05	3.94715e-05	1.37979e-05	3.26324e-05	3.822e-06	2.02056e-06	1.92514e-05	2.22853e-06
0.14708	6.69846e-06	1.3181e-05	1.87689e-05	1.3264e-05	2.34828e-05	-1.76952e-06	-1.78732e-05	6.50726e-06	3.23517e-05	-1.93557e-06	-7.73052e-06	-1.03824e-07	-7.9532e-06	-3.07221e-05	3.14133e-05	-1.10281e-05	-2.20385e-07	2.49536e-05	1.16748e-05	1.0249e-05	2.19473e-05	-5.03573e-06	-4.35769e-05	2.5486e-05	2.60699e-05	-4.85143e-06	-3.20017e-05	6.74862e-06	-8.66066e-06	3.32151e-05	-5.22855e-06	-3.9213e-06	4.21369e-05	1.3789e-05	2.54728e-05	1.52125e-05	2.62479e-05	4.57713e-06	2.72657e-05	2.62567e-05	7.60894e-06
0.14913	-2.10452e-05	9.55386e-06	8.10477e-06	1.51352e-05	2.74638e-05	2.76099e-06	-4.71445e-05	-9.11512e-06	1.90886e-05	-3.42939e-05	1.48466e-05	1.21022e-05	4.95589e-06	-1.25142e-05	5.79146e-05	-1.60479e-05	-1.60702e-05	-4.9623e-06	-3.35259e-07	-5.75895e-06	8.67594e-07	1.07563e-06	-2.43723e-05	2.03607e-06	1.02637e-05	-4.77962e-05	3.386e-05	1.69039e-05	-6.79913e-06	1.60971e-05	8.14981e-06	-1.11782e-05	5.71928e-05	-1.94838e-05	-1.60524e-05	1.04548e-05	1.12177e-07	3.31561e-05	-3.85248e-05	2.53267e-05	1.39821e-06
0.15119	2.4201e-06	2.69511e-05	4.38285e-05	2.06178e-05	3.98325e-06	1.91074e-05	-3.93336e-05	-2.47816e-05	-7.15839e-06	-1.51402e-05	-9.37575e-06	-1.9121e-05	2.86188e-05	-9.07639e-06	2.36597e-05	-1.53972e-05	-3.03332e-05	-3.92429e-05	-2.00448e-05	-6.454e-06	1.63603e-06	-1.1693e-06	-7.77873e-06	1.68668e-05	-6.44977e-06	1.70694e-06	2.16791e-05	2.60561e-05	3.35853e-06	3.35521e-05	4.02831e-06	5.11491e-06	5.79481e-05	8.61964e-06	-1.01107e-05	1.40339e-05	-1.34192e-05	3.87167e-07	-3.14415e-05	2.2745e-05	2.02728e-06
0.15325	-5.22307e-06	-2.10382e-06	4.74278e-05	2.93995e-05	3.96734e-05	-8.96007e-07	-2.31408e-05	-2.20711e-05	-5.50275e-06	7.5776e-06	4.96974e-06	-1.89892e-05	9.14228e-06	-7.28275e-06	5.4793e-06	-4.08978e-06	-2.60418e-05	-3.3643e-05	2.30243e-05	-1.14441e-05	-1.15809e-05	-1.38901e-05	2.07025e-05	7.96777e-06	9.77091e-06	2.89949e-05	1.25311e-05	4.14434e-05	-6.61979e-06	-9.45231e-06	-1.48159e-05	9.82455e-06	1.44971e-05	3.85209e-05	-1.39785e-05	7.19999e-06	-4.86308e-06	-1.13262e-05	3.70007e-06	1.13676e-05	3.15649e-06
0.1553	-3.30075e-05	3.5806e-06	6.62277e-06	2.67147e-05	6.25362e-05	-1.30025e-06	-3.03643e-05	1.61465e-05	1.28762e-05	5.92827e-07	-3.08472e-05	1.67631e-05	1.72663e-06	1.62832e-05	2.71247e-06	1.73004e-05	2.50903e-05	-2.59398e-05	3.40682e-05	-1.27661e-05	-1.8212e-05	-1.22248e-05	6.85681e-06	-6.42352e-06	2.97462e-05	1.44544e-06	3.3565e-05	4.11374e-05	-1.47728e-05	-1.23523e-05	4.50494e-06	3.01034e-05	3.41085e-05	1.75613e-05	6.19678e-06	-7.18138e-06	1.85879e-05	1.395e-05	2.14966e-05	2.38323e-05	8.01787e-06
0.15736	-4.60624e-05	-1.22094e-05	-1.00632e-05	-3.31699e-05	2.074e-05	1.28418e-05	-3.48427e-05	1.06509e-05	2.80526e-05	2.21406e-05	-3.57459e-05	3.11211e-05	-1.42943e-05	7.0812e-05	1.28802e-05	-1.42035e-05	2.77725e-05	-1.54715e-06	2.47559e-05	2.10013e-05	1.46941e-05	5.52176e-05	-4.85519e-05	-4.4108e-06	2.88252e-05	-2.42098e-06	3.77176e-05	1.96968e-05	3.84698e-07	-3.04806e-06	-1.6024e-06	9.29447e-06	8.9884e-05	1.65653e-05	1.31468e-05	-1.22122e-05	1.77077e-06	1.53694e-05	7.64927e-06	-6.49315e-06	7.80267e-06
0.15942	-2.49588e-05	-1.5678e-05	-3.46069e-06	-4.70018e-05	-1.68077e-05	4.4483e-06	-4.17553e-05	-1.3574e-05	2.62278e-05	1.87095e-05	-2.72672e-05	1.23718e-05	-1.62226e-06	3.16114e-05	4.50696e-06	-2.09637e-05	3.33714e-05	2.79415e-06	2.59552e-05	1.16043e-05	2.76211e-05	3.59891e-05	-3.7148e-05	-1.10154e-06	1.76079e-05	-2.1434e-05	6.69692e-06	2.94178e-05	-7.64626e-06	4.46504e-05	-1.05944e-05	6.49413e-06	5.43606e-05	-3.67591e-06	2.17959e-05	-3.6944e-05	4.21985e-05	4.27867e-06	4.37767e-05	-9.52375e-06	4.13328e-06
0.16147	-3.16126e-06	-2.33195e-05	-2.41688e-06	-1.09007e-06	-2.60403e-05	-5.50161e-06	-8.41146e-06	2.14012e-05	-7.46928e-06	-2.57868e-05	-1.51938e-05	-2.6691e-05	1.8364e-05	3.40217e-05	1.26323e-05	-4.26927e-05	-1.76697e-05	-2.74838e-06	3.45045e-07	-3.06793e-05	2.7043e-05	4.43154e-06	-3.93454e-06	4.4338e-05	3.04678e-05	-1.59931e-05	-1.20754e-05	-1.37199e-05	-2.29449e-05	-2.5178e-06	-1.41548e-05	4.46642e-06	-1.34968e-06	3.5567e-05	1.80491e-05	-1.95976e-05	3.07003e-05	-2.15256e-06	-5.12538e-06	1.56007e-05	-1.37524e-06
0.16353	8.91827e-06	-1.418e-05	1.7259e-05	1.92328e-05	-1.40361e-05	-1.18873e-05	1.3276e-05	-1.24873e-05	-2.02188e-06	-3.6006e-05	-4.76723e-06	1.17961e-05	-5.67743e-06	3.55056e-05	9.61e-06	-1.94813e-05	-1.85885e-05	-1.13943e-05	-4.18293e-06	-1.0125e-05	-5.47629e-06	-9.95473e-06	-3.89479e-05	3.29922e-05	8.19858e-06	-1.04996e-05	-2.2088e-06	-7.79973e-06	-5.53582e-06	2.26195e-05	2.94583e-05	3.5105e-05	-2.93798e-05	1.08265e-05	6.45682e-06	-3.67517e-05	3.0204e-05	-1.55963e-05	-5.87956e-05	2.23055e-05	-1.80043e-06
0.16559	2.99966e-07	-1.00813e-05	2.09687e-07	3.00132e-05	-2.16376e-05	-1.47024e-05	-7.78505e-07	2.5375e-05	-1.62326e-05	-1.42662e-05	1.14219e-05	2.56068e-05	-1.60495e-05	3.8912e-05	-1.43004e-05	1.38576e-05	-2.16261e-06	-3.34608e-07	-1.9947e-05	-1.57754e-05	1.35752e-05	8.62807e-07	1.14292e-06	1.65772e-05	3.79863e-05	-2.58983e-05	-1.19327e-06	-1.73538e-05	-5.85261e-06	4.43069e-05	1.23691e-05	3.87232e-05	-2.70889e-05	3.53104e-06	-1.78738e-05	-8.65638e-06	6.26046e-06	5.33879e-06	-5.58949e-05	-9.54047e-06	2.68738e-07
0.16764	2.38753e-05	-1.83163e-05	8.11327e-06	2.77712e-05	-1.56717e-05	-1.57779e-05	-8.9798e-06	1.3514e-05	9.85287e-06	-1.1917e-05	-1.44881e-05	9.11358e-07	-6.83837e-06	3.64164e-05	2.44503e-05	-4.7075e-05	2.50873e-05	3.44584e-06	-2.01805e-05	-2.88827e-05	4.08002e-05	-3.38348e-06	1.83147e-05	2.25157e-05	3.24735e-05	1.46097e-05	7.43282e-06	-1.24159e-05	3.21919e-06	5.10229e-05	-2.38652e-06	-6.80266e-06	-1.51471e-05	2.82105e-05	1.23923e-05	3.1513e-05	-3.36034e-06	-1.02363e-06	-1.3115e-05	-2.53807e-05	4.11999e-06
0.1697	1.29089e-05	1.69379e-05	2.18998e-05	3.66111e-05	3.19664e-05	1.77201e-06	2.57333e-05	1.42889e-05	3.98303e-05	-3.82181e-06	-2.1238e-05	1.01433e-05	6.35934e-06	2.24021e-05	4.20058e-05	-3.04544e-05	1.07317e-05	-6.06745e-06	7.89818e-06	-9.20029e-06	3.38484e-05	1.35409e-05	-2.84468e-05	-8.62246e-06	3.56404e-05	7.49684e-06	2.46659e-06	-2.91341e-06	1.82988e-05	1.40193e-05	2.10004e-06	-3.82809e-05	7.51992e-06	3.46782e-05	-1.07797e-05	8.77366e-06	3.79636e-05	-1.3408e-05	-1.00359e-05	-1.5831e-05	7.96839e-06
0.17176	2.1415e-05	3.5465e-05	8.60088e-06	1.71451e-06	-1.2886e-05	-5.28471e-06	-2.72703e-05	2.82391e-05	-2.62552e-05	-2.58825e-06	2.36754e-05	-1.91478e-06	-6.95525e-06	3.7016e-05	3.30466e-05	-3.17155e-05	1.02283e-05	-1.76793e-05	-2.4268e-06	-2.54016e-05	1.35419e-05	2.00908e-05	2.04755e-05	1.60292e-05	1.92543e-05	-9.71526e-06	3.74815e-06	-2.46355e-05	-7.97087e-06	-2.33439e-06	7.2718e-06	-1.83062e-05	2.37149e-07	3.10147e-05	-2.78835e-05	-1.78441e-05	8.23709e-05	-5.27561e-06	-2.16177e-05	-2.72806e-05	2.25484e-06
0.17381	1.31247e-05	1.79198e-05	-7.8032e-06	3.33472e-05	-1.63103e-05	1.92512e-05	-3.30534e-05	8.74264e-06	1.88931e-06	-1.87732e-05	-8.22017e-06	3.13501e-05	-7.85569e-06	2.33201e-05	-1.70035e-05	-1.20059e-05	1.44309e-05	-3.55268e-05	-7.18061e-06	-4.47039e-05	-2.01967e-06	1.38334e-05	4.13529e-05	3.38356e-05	5.11975e-05	-2.92679e-06	2.99979e-05	1.23544e-06	-2.07234e-05	-7.50877e-06	-1.05583e-05	-6.13654e-07	6.47825e-06	3.81913e-05	-1.03234e-05	-1.98578e-05	7.6021e-05	3.05923e-06	1.833e-06	-2.34331e-05	3.85025e-06
0.17587	4.93597e-05	2.13119e-06	5.79773e-06	2.69661e-05	2.18466e-05	5.88461e-06	2.78877e-05	1.12151e-05	-3.06823e-06	-1.42302e-05	-2.20664e-05	6.9801e-05	2.48979e-05	1.21781e-05	-7.44211e-06	2.47432e-06	3.28191e-05	-3.06313e-05	1.09393e-05	-1.53311e-05	-2.02884e-06	2.3294e-05	-8.3948e-06	8.92136e-06	-5.80054e-06	-4.86879e-06	4.29422e-05	-1.18512e-05	-9.526e-08	3.63383e-06	-1.33858e-05	1.16354e-05	-8.94299e-06	3.14878e-05	1.0839e-05	-6.90026e-06	1.26616e-05	-2.44899e-05	3.72246e-05	-3.29246e-06	7.60045e-06
0.17793	2.74813e-05	8.25577e-07	1.93179e-06	2.63995e-05	1.11375e-05	-1.83428e-05	1.30099e-05	3.67016e-05	-8.67284e-07	1.48636e-05	-1.23446e-05	3.43992e-05	4.3842e-05	1.49616e-06	1.71345e-05	1.13409e-05	1.01724e-05	-2.23071e-05	-9.67299e-07	-3.39259e-05	3.34918e-05	2.29441e-05	-1.6745e-05	-1.18046e-05	-2.41487e-05	-2.80435e-05	4.54149e-05	7.03873e-06	5.14876e-07	3.9625e-05	3.11627e-06	2.05972e-05	8.75042e-06	5.95959e-05	1.85029e-05	-1.93819e-05	3.47213e-05	-3.94328e-05	9.1609e-05	1.92271e-05	1.06893e-05
0.17999	3.56596e-05	-1.2433e-05	-2.59312e-05	-4.83057e-06	-1.89583e-05	6.94275e-06	-1.3363e-05	4.05985e-06	-7.39543e-06	1.7243e-05	1.32575e-05	4.49525e-05	-4.7575e-06	3.32568e-05	1.58294e-05	4.54583e-08	3.74613e-05	-8.98852e-06	-3.47075e-05	-7.81427e-06	3.07603e-05	-1.79499e-05	-2.5087e-05	-1.41325e-05	-3.79923e-05	-2.39801e-05	1.10165e-05	3.84909e-05	-2.27003e-05	2.11722e-05	-3.83181e-06	7.67693e-06	1.60195e-05	1.91833e-05	1.87154e-05	6.55506e-06	4.13221e-05	1.54379e-05	4.65274e-05	1.00731e-05	5.17014e-06
0.18204	-3.88109e-06	8.3611e-06	-2.93831e-05	9.01681e-06	-2.17501e-05	-8.05691e-06	-1.89158e-05	-1.30333e-05	3.50919e-07	-9.53526e-06	2.01409e-05	2.08272e-05	1.82113e-05	1.40728e-05	2.59079e-05	-1.6911e-05	1.83533e-05	-8.79745e-06	-2.73843e-05	5.20998e-06	3.64772e-05	-9.38562e-06	-1.11769e-05	-4.18747e-05	-2.96634e-05	-4.48892e-05	-7.43706e-06	1.24406e-05	-2.12259e-05	4.34093e-05	-1.90778e-05	2.72532e-05	2.73952e-05	4.95495e-06	6.7708e-06	1.60044e-05	1.83769e-05	-4.62382e-06	7.79987e-05	3.4056e-05	2.46467e-06
0.1841	-1.6888e-05	-1.7414e-05	5.43647e-07	3.52938e-05	-1.0405e-05	-1.51593e-05	8.413e-08	-1.04539e-05	2.19024e-06	8.97138e-06	6.19276e-07	1.06008e-05	4.18533e-06	-2.78525e-05	-1.49819e-06	4.85398e-06	-3.39499e-05	5.74134e-06	1.95514e-05	4.26394e-07	2.83146e-05	3.39701e-05	1.99417e-05	-3.10779e-05	-1.89568e-05	1.44277e-05	-1.51494e-05	2.15507e-05	-7.82296e-06	3.73613e-05	-3.09619e-05	2.12433e-05	-1.70302e-05	4.11353e-06	-2.38483e-06	1.79796e-05	-8.82189e-07	-4.20742e-07	2.66448e-05	4.35986e-05	2.5975e-06
0.18616	-5.37314e-06	2.89702e-06	7.50336e-06	1.18388e-05	-2.18254e-05	2.11962e-05	4.12568e-06	5.87372e-06	-1.1479e-05	9.04421e-07	-1.09075e-05	1.18818e-05	2.43348e-05	3.33952e-06	9.84544e-06	1.15315e-05	3.82038e-05	4.07895e-05	-1.81147e-05	-3.74833e-06	1.7698e-05	5.87446e-05	1.17834e-05	-4.65102e-06	1.39458e-05	6.85069e-06	-2.09542e-05	2.3283e-05	3.95646e-06	-3.96074e-06	-2.95343e-05	4.42651e-05	-4.61993e-05	1.82375e-05	-1.73644e-05	1.31734e-05	1.67121e-05	1.1463e-05	-7.05881e-07	1.12794e-05	6.271e-06
0.18821	1.96905e-05	1.25768e-05	7.77834e-06	-1.05401e-05	-4.64389e-06	5.96852e-05	-3.70849e-05	-1.27096e-06	2.61405e-06	-4.09808e-06	-2.94059e-05	7.52595e-06	1.87627e-05	1.76643e-05	1.7085e-05	3.12165e-05	2.5734e-05	2.25231e-05	-2.62045e-05	-2.551e-06	4.83493e-05	-1.12591e-05	-1.98242e-05	-9.06796e-06	-1.34226e-05	-3.75648e-06	-2.66694e-06	-7.19979e-06	-1.00131e-05	-2.31818e-07	5.11367e-06	3.6541e-05	-2.23048e-05	-2.1774e-06	-5.07282e-06	-1.34442e-05	1.1395e-05	-1.61734e-05	9.99809e-07	-7.09401e-06	2.14368e-06
0.19027	-1.2186e-05	4.27118e-05	4.72307e-06	1.97481e-05	1.07111e-05	4.29477e-05	-2.93282e-06	1.70398e-05	-1.24914e-06	1.3497e-05	-7.94663e-06	3.72872e-05	2.69708e-06	1.20291e-05	1.46689e-05	-3.91538e-06	3.28729e-05	1.8014e-05	-1.11009e-06	1.35982e-05	-8.94269e-06	-4.12144e-05	8.17172e-06	-1.31971e-05	1.41388e-05	-5.09048e-05	-5.42136e-07	2.00944e-05	-1.37194e-05	1.6778e-05	5.36276e-05	3.20814e-05	3.03157e-06	-5.21416e-06	1.63813e-05	5.53686e-07	1.72284e-05	-4.52082e-05	8.50202e-06	-2.07775e-05	6.10186e-06
0.19233	-6.24592e-06	1.72101e-05	8.77775e-06	1.33967e-06	3.29596e-06	1.28623e-05	4.40109e-06	-6.71886e-06	-2.352e-05	-1.10903e-05	-1.46767e-05	3.26673e-05	-5.42294e-05	3.01708e-05	-1.76647e-06	-8.34597e-06	5.25984e-05	3.97411e-06	-4.13375e-05	-2.58761e-05	1.29298e-05	2.37412e-05	3.07132e-05	-6.36401e-06	3.05208e-05	-1.05706e-05	5.54987e-06	2.51529e-05	-1.67477e-05	4.96211e-05	1.67681e-05	4.06047e-05	2.31161e-05	-3.85699e-06	-5.7974e-06	-5.02808e-06	7.11833e-06	-3.38405e-05	5.27811e-06	1.14973e-06	4.08872e-06
0.19438	8.4703e-06	9.92154e-06	-3.45044e-05	-4.88632e-06	-5.46383e-06	-3.14176e-05	-3.30699e-05	-4.2128e-08	-2.63346e-05	1.11055e-05	-8.11945e-06	3.51225e-05	-2.85311e-05	9.71531e-08	7.20256e-06	-3.14837e-05	3.55055e-05	-5.82343e-07	-3.08287e-06	-9.37475e-06	1.81658e-05	1.55426e-05	3.54549e-05	-2.00056e-05	4.19511e-06	-1.01478e-06	-1.67002e-05	1.75632e-05	6.959e-06	1.5884e-05	-3.93017e-05	3.63024e-05	-5.77561e-06	-1.30907e-05	-1.06005e-05	-2.07248e-05	-1.22835e-06	-3.71538e-07	2.23615e-05	4.38307e-06	-1.53675e-06
0.19644	-1.99112e-05	-1.7922e-05	-6.70587e-05	3.26798e-06	-1.06378e-05	1.45224e-05	-2.30228e-05	1.31515e-05	-3.97261e-05	2.57828e-06	2.96114e-07	-6.59213e-07	2.67551e-05	-2.34078e-06	7.67845e-06	-2.34844e-06	1.48725e-06	-5.33335e-06	4.06572e-05	-1.89515e-05	1.68159e-05	2.97724e-05	1.07022e-05	2.11743e-06	6.81411e-06	3.06682e-06	-3.47149e-07	-1.04632e-05	1.67457e-05	-1.95906e-05	-3.75259e-05	4.26786e-06	-7.02528e-06	-4.52755e-05	-4.83734e-05	2.55234e-05	1.98876e-05	-2.38439e-06	4.50967e-05	-3.64357e-06	-2.28341e-06
0.1985	3.61766e-06	-2.00267e-05	-4.1681e-05	2.00465e-05	1.42735e-05	1.63004e-05	-2.98346e-05	-2.6202e-05	-8.60299e-06	2.70039e-05	-1.42404e-05	-3.44239e-05	6.00264e-06	2.26191e-05	4.05496e-05	-2.33694e-05	2.58189e-05	-2.51241e-05	2.33674e-05	-5.52346e-06	-2.25238e-05	-1.21645e-06	-6.15846e-06	6.83038e-06	1.71254e-05	1.77701e-05	1.82767e-05	-3.87095e-06	-7.58449e-06	-1.39297e-06	-3.57598e-05	5.92681e-06	2.03601e-05	9.07026e-06	-3.23376e-06	2.17893e-05	1.22778e-05	5.77079e-07	1.41239e-05	-2.57137e-06	7.59671e-07
0.20055	1.25215e-05	1.35822e-05	-9.32898e-06	1.81476e-05	2.59813e-05	5.44874e-06	-4.76326e-05	-1.55936e-05	1.03067e-05	3.98934e-05	-2.41783e-05	-1.1442e-05	-1.65432e-05	-1.76749e-05	1.14877e-05	-2.72307e-05	-1.83399e-06	-1.83383e-05	-2.81432e-05	-3.65442e-05	-4.58698e-06	3.2457e-05	-2.75355e-08	6.91958e-06	1.55248e-05	1.6276e-05	-3.29022e-06	-4.83446e-05	-1.89167e-05	3.83131e-06	3.08025e-05	4.06294e-05	1.43155e-05	1.6341e-05	5.93448e-07	2.39497e-05	-2.20926e-05	5.39139e-06	3.76432e-05	-1.04581e-05	4.96082e-07
0.20261	-7.20015e-06	1.77883e-05	1.54768e-05	4.10204e-05	2.88699e-06	-3.0353e-06	-3.10723e-05	-4.19565e-05	1.94384e-05	-2.28463e-05	-1.55501e-05	1.49528e-05	-2.39404e-05	1.54608e-05	3.64151e-05	-2.88456e-05	2.61711e-05	-7.61733e-06	-2.15537e-05	-5.07153e-06	8.44114e-06	1.44461e-05	-7.54986e-07	1.80919e-05	2.60232e-05	2.59503e-05	4.33707e-06	-1.37811e-05	-1.75225e-05	-5.04418e-06	3.25088e-05	1.15911e-05	-1.79354e-06	2.40924e-05	-1.60593e-05	7.30551e-06	6.91589e-06	-9.21592e-06	1.88707e-05	-3.8425e-05	1.92248e-06
0.20467	3.51541e-06	1.62101e-05	3.04795e-05	3.58275e-05	-4.12758e-06	-1.44071e-05	-7.68188e-06	-3.0899e-05	-1.52008e-05	-2.34756e-05	-2.4632e-05	-1.97028e-06	-3.5631e-05	-1.45705e-05	4.92354e-05	-6.02958e-06	2.46914e-05	-8.96291e-06	-1.88736e-05	1.49299e-05	3.56023e-05	-4.19021e-05	2.65089e-07	-2.26918e-05	-9.46558e-06	4.09667e-05	2.36599e-05	-2.1298e-06	-9.6551e-06	3.1294e-05	3.89282e-06	-5.5134e-06	2.07351e-05	5.73772e-05	-6.77683e-06	1.98769e-05	6.28951e-05	2.85515e-05	3.27513e-05	-5.01196e-06	5.57872e-06
0.20672	6.44718e-05	-3.83982e-06	-2.18875e-05	2.2795e-05	-1.72845e-05	-6.26899e-06	-1.87239e-05	1.97163e-05	2.0505e-06	1.23435e-05	-1.53053e-05	8.44182e-07	-1.96684e-05	2.38824e-06	3.25419e-05	1.14132e-05	1.7509e-05	-1.82829e-05	-1.54267e-05	-1.50788e-05	4.06308e-06	-4.31631e-05	4.93234e-06	-2.74131e-05	-4.44985e-05	5.83633e-06	1.09411e-05	2.41676e-05	1.80225e-06	2.66049e-05	-3.61843e-05	2.04733e-05	-2.23051e-05	1.18304e-05	-3.60044e-05	1.52189e-05	4.20117e-05	2.67702e-05	1.12553e-05	1.73194e-05	1.19913e-06
0.20878	4.47353e-05	4.66644e-05	-2.40013e-05	1.12466e-05	-3.33443e-05	-2.35796e-05	-2.74608e-05	4.12341e-05	7.58414e-06	2.60787e-05	2.66048e-05	3.82381e-05	3.80919e-05	1.70016e-05	1.09386e-05	2.23436e-05	4.03697e-05	-3.9236e-06	-9.41953e-06	-2.2899e-05	1.30339e-05	-3.51064e-05	-2.88952e-05	-6.18344e-05	-7.13276e-06	-3.74176e-05	1.43434e-05	3.54133e-05	2.8012e-05	2.3945e-05	1.89182e-06	4.50192e-05	-4.33907e-05	3.74468e-06	-9.19864e-06	3.02105e-06	8.11925e-06	1.29329e-06	3.38913e-05	-3.61106e-05	4.47863e-06
0.21084	3.96105e-05	3.91235e-05	2.30364e-05	-8.47682e-06	-2.76179e-06	-1.46296e-05	-5.42449e-06	2.28698e-05	2.14698e-05	1.27128e-05	1.20662e-05	3.3338e-05	3.69581e-05	-1.01836e-05	2.0909e-05	4.63532e-05	3.94882e-05	2.94016e-05	2.32114e-05	-1.3039e-05	5.33952e-05	-6.07451e-06	-1.7361e-05	-1.61185e-05	2.23511e-05	-2.65574e-05	2.14846e-05	-2.55728e-05	-7.90629e-07	1.05197e-05	-2.08116e-05	1.18161e-05	-1.09464e-05	-1.04393e-05	-7.66446e-06	2.09535e-06	3.03462e-05	-2.97811e-05	3.4116e-05	-2.94543e-05	8.26464e-06
0.21289	1.32986e-05	1.83711e-05	1.12293e-05	-3.84841e-05	8.10728e-06	-4.93947e-06	-1.18405e-05	-3.87864e-05	1.72592e-05	-6.04224e-06	2.93852e-05	4.68188e-06	9.94047e-06	5.02676e-05	-1.98079e-05	1.38044e-05	-5.78252e-07	-2.10367e-05	1.16519e-05	-5.5245e-06	3.66703e-05	-9.4983e-06	1.68956e-05	2.6805e-05	-1.87124e-05	-1.57159e-05	3.04454e-06	-4.6525e-05	9.91855e-06	4.47708e-05	4.0051e-05	3.04156e-05	-1.44855e-06	-1.09308e-05	1.81487e-05	-2.47655e-05	2.6722e-05	9.11723e-06	-1.45127e-05	-1.42692e-05	3.67845e-06
0.21495	2.41432e-05	1.73718e-05	-2.17637e-05	1.17167e-05	1.79958e-05	-1.32843e-05	-4.0963e-05	-4.48214e-05	8.42454e-06	8.15133e-06	2.726e-05	1.18743e-05	1.52071e-05	1.8105e-05	-2.21893e-05	-6.72342e-06	-3.83922e-06	-6.58521e-05	2.36488e-05	-2.3608e-05	3.12344e-05	1.38744e-05	3.03982e-05	-3.59267e-05	-7.91768e-06	-4.09093e-05	-1.48174e-06	-8.20271e-06	3.54431e-06	6.40078e-05	-1.54912e-05	2.23204e-06	2.18088e-05	-1.48047e-05	-2.00243e-05	9.51197e-06	2.91085e-05	1.39172e-06	-6.72407e-05	-1.49154e-05	-1.9737e-06
0.21701	7.51614e-05	7.77265e-06	-2.65512e-05	3.31504e-05	4.06351e-05	1.37738e-06	-3.23301e-05	1.1398e-05	2.10116e-06	-2.65881e-05	2.16029e-05	-1.9167e-05	1.50462e-05	-1.0985e-05	1.57877e-05	6.48469e-05	1.38298e-05	-2.99691e-05	3.8044e-05	3.75926e-05	5.97038e-05	-5.35212e-05	1.26584e-07	-1.74496e-05	-3.62515e-05	-4.3938e-06	-8.0821e-06	-3.021e-05	1.4166e-05	5.40594e-05	-2.59479e-06	1.42376e-05	3.63145e-05	-1.79474e-05	-1.30084e-05	9.00939e-06	-3.03467e-05	3.63318e-05	-2.19072e-05	-1.4296e-05	5.1674e-06
0.21906	2.24646e-05	3.91044e-06	-2.209e-05	-1.20277e-05	2.08249e-05	-2.03406e-05	-2.74154e-05	6.36983e-06	-2.31678e-05	-3.72227e-05	2.16065e-05	1.18746e-05	-7.16063e-06	3.48218e-05	-2.79521e-06	3.5525e-05	-2.14506e-05	1.57476e-05	-8.05703e-06	4.8754e-05	3.62413e-05	-1.15278e-05	1.70805e-05	-2.53825e-05	-3.70737e-05	-2.44646e-05	-1.5031e-05	-1.10161e-05	3.34527e-05	1.72477e-05	5.73937e-06	4.07211e-05	3.81581e-05	-1.32374e-05	6.91244e-06	6.12404e-07	-4.57244e-06	4.41231e-05	-5.43663e-06	-8.33677e-07	3.29711e-06
0.22112	6.35543e-06	-1.7013e-05	1.62954e-05	1.9195e-05	4.00139e-05	-2.78744e-05	-7.62687e-05	-3.73007e-06	-6.25814e-06	-1.73749e-05	-2.43365e-05	2.15579e-05	9.13646e-06	2.62757e-05	-2.13169e-05	1.35686e-05	8.97902e-06	-5.8526e-06	-3.53615e-05	2.19563e-06	4.79189e-05	6.06466e-06	1.43542e-05	-1.48097e-05	6.26146e-05	2.24592e-05	1.5696e-05	-4.48874e-05	2.69965e-05	-1.5286e-05	2.13551e-06	2.85621e-05	-1.34072e-05	-7.30625e-06	-6.67539e-06	5.46896e-06	-1.90254e-05	1.8085e-05	1.61981e-05	-3.63831e-06	1.74261e-06
0.22318	-8.76763e-06	-3.5836e-05	-2.3213e-05	-7.14198e-06	1.44984e-05	-1.78671e-05	-3.83222e-05	-3.4392e-05	-2.0302e-05	1.35216e-05	-5.88347e-05	-2.9154e-06	-3.3631e-06	1.01147e-05	-3.94649e-05	-1.41648e-05	-4.65799e-07	-6.22315e-06	1.96041e-05	1.82488e-06	1.98597e-05	4.35848e-06	-8.30118e-06	-3.23946e-05	4.97937e-05	1.98653e-05	-1.36611e-06	4.04982e-07	1.97159e-05	-4.25783e-05	-2.75203e-05	-1.367e-05	-3.36221e-05	8.14652e-06	-1.14944e-05	-5.62748e-06	2.04687e-05	3.86637e-05	-1.24834e-05	9.54541e-06	-6.24864e-06
0.22523	4.99785e-06	-3.56742e-05	1.77592e-06	3.82891e-06	1.46129e-05	1.09104e-05	-3.29489e-05	-4.64131e-05	-3.09804e-05	-6.32851e-06	-5.61791e-05	3.66652e-05	-2.77618e-05	-7.11051e-06	2.04968e-06	-4.76947e-05	5.11993e-06	-2.25906e-06	1.63067e-05	2.52393e-05	2.75907e-05	5.16024e-06	-3.24556e-05	-2.52258e-05	1.6313e-05	-3.41066e-06	2.88677e-05	-3.76067e-06	-1.08126e-06	-8.73329e-06	-5.05281e-05	3.22484e-05	2.77911e-05	3.81112e-05	1.93873e-05	-9.82611e-06	-4.09243e-06	4.13387e-05	-2.26244e-05	1.55298e-05	-2.03109e-06
0.22729	1.23116e-05	-2.19685e-05	1.37317e-05	-3.25502e-05	2.48155e-05	5.50315e-05	-3.45776e-05	-3.3848e-05	1.01937e-05	8.04402e-06	-2.049e-05	1.64517e-05	-2.13173e-05	-3.43481e-05	3.68983e-05	-5.31631e-05	3.39435e-05	-4.59967e-06	-1.25135e-05	5.68816e-05	5.48314e-05	2.12668e-05	2.3745e-06	-2.63997e-05	-4.29033e-06	-1.69329e-05	6.69665e-05	-2.58861e-05	-2.13343e-05	-2.96386e-05	-1.42234e-05	-2.18464e-05	3.22002e-05	2.18539e-05	2.18364e-05	-5.81794e-06	-1.37926e-05	2.8759e-05	1.32233e-05	-1.26182e-05	1.73647e-06
0.22935	7.91051e-06	1.55701e-05	-2.40588e-06	4.35994e-06	2.84348e-05	-2.08153e-05	6.98623e-06	-7.57933e-06	1.03313e-05	1.75969e-05	-1.96064e-05	-3.29691e-05	-3.28773e-05	-2.31575e-05	3.68474e-05	-1.87546e-05	4.10858e-05	2.86435e-05	1.26613e-05	4.9824e-05	4.25788e-05	2.06775e-05	-4.40467e-06	-3.77327e-05	4.86772e-05	-2.52079e-05	2.12351e-05	5.67756e-06	-9.7155e-06	1.02015e-07	-1.49846e-05	-1.86276e-05	3.31113e-05	-1.29541e-05	-2.76092e-05	2.96228e-05	1.0829e-06	9.69669e-06	-1.86329e-05	-1.16686e-05	3.32526e-06
0.2314	1.16528e-05	-9.46773e-06	-4.35541e-05	-1.59615e-05	6.26168e-05	-3.97175e-05	-1.92844e-05	3.75099e-05	-3.56865e-05	1.26111e-05	-1.47825e-05	6.40793e-06	-3.03597e-05	1.14601e-05	1.79578e-05	-3.1563e-06	-2.81151e-06	1.81862e-05	9.06093e-06	2.6051e-05	4.60046e-05	-4.01502e-05	1.18009e-05	3.77761e-05	-4.68678e-06	-6.61017e-06	-2.08646e-05	-7.94813e-06	-1.82396e-05	-7.56331e-06	-3.81393e-06	-6.21772e-06	9.7026e-07	-1.86518e-06	-2.52133e-05	3.96272e-05	1.13513e-05	-5.53555e-06	-4.73838e-05	-5.25741e-05	-2.56008e-06
0.23346	4.00781e-05	-1.9012e-05	1.27308e-05	5.68639e-06	1.26243e-05	1.18726e-05	-4.95566e-05	2.95e-05	-6.78481e-05	2.22602e-05	1.319e-05	4.36687e-05	1.22968e-05	1.39499e-05	1.67283e-06	-2.76697e-05	3.59622e-05	2.69716e-05	1.56675e-05	3.2549e-05	1.14657e-05	-2.59187e-05	-1.80544e-06	1.89189e-05	2.18047e-05	9.4668e-06	-1.4033e-06	1.58652e-05	-2.7567e-05	-2.0266e-05	-1.45149e-05	-6.63447e-06	-1.71815e-05	-1.58538e-05	2.54004e-05	4.28189e-05	8.74214e-06	-2.35468e-05	2.74222e-05	-2.24855e-05	4.28305e-06
0.23552	2.94329e-05	-2.1323e-05	-2.06749e-05	-8.0204e-06	-2.17514e-05	4.22947e-05	-2.87664e-05	6.2401e-05	-9.93094e-07	-4.25561e-07	-1.79584e-05	1.19555e-05	3.09426e-06	-3.92753e-06	-1.86428e-05	3.188e-05	1.82959e-06	1.67311e-05	3.48381e-05	2.91126e-05	6.12376e-06	-4.22688e-06	1.93694e-05	-6.82443e-06	-2.9725e-06	8.14452e-06	8.3977e-06	2.40395e-05	-1.27228e-05	-6.14495e-05	-1.64059e-05	-2.74287e-06	1.53215e-05	1.01733e-06	5.27353e-05	4.13573e-05	1.11994e-05	1.53206e-05	1.51534e-06	-1.60898e-05	5.05483e-06
0.23757	1.20253e-05	-2.93969e-05	-4.77658e-07	-1.30143e-05	1.4501e-06	-1.30352e-05	-2.99267e-06	5.43299e-05	1.4798e-05	-3.10385e-05	-1.85176e-06	-9.54342e-06	1.03863e-07	-3.72415e-05	-1.47282e-05	2.41727e-05	1.45804e-05	-5.83163e-05	2.96582e-05	-3.16324e-06	4.35347e-05	-4.74356e-05	2.0795e-05	-3.89686e-06	4.46513e-05	-2.25917e-05	1.79627e-07	-1.71882e-05	-1.15103e-05	-4.03394e-05	-5.88936e-06	3.93915e-05	-2.01595e-05	1.99796e-05	2.62634e-05	5.44819e-05	1.80698e-05	-1.58397e-05	1.10012e-06	1.23983e-05	8.07836e-07
0.23963	1.29688e-05	1.50382e-05	1.1543e-08	1.35118e-05	-1.29978e-05	2.40373e-06	8.6528e-06	-3.15377e-06	-2.95823e-05	-1.87975e-05	-2.27363e-05	-3.53886e-05	-2.19611e-05	-4.96346e-06	2.15195e-05	2.68242e-05	-2.17637e-05	-3.69533e-05	8.14814e-06	-3.19786e-05	6.35091e-05	-2.89856e-06	-1.51659e-05	-4.38235e-05	2.87676e-05	-4.7291e-05	-3.24675e-05	-2.57219e-05	-2.744e-05	8.36452e-06	-7.07268e-07	1.87307e-05	-8.84355e-06	2.37286e-05	-5.99602e-05	-1.41621e-05	-1.00359e-05	-4.35456e-05	-1.78083e-05	-1.59006e-05	-8.84673e-06
0.24169	-1.67167e-07	4.88552e-05	-6.83403e-06	-5.41821e-06	-1.56335e-05	-1.36458e-05	6.77022e-06	1.12773e-05	-7.3423e-05	-6.26799e-06	-2.01265e-05	-1.53855e-05	3.01677e-05	-1.2536e-05	-3.52964e-05	1.84847e-05	-1.6264e-05	8.89613e-07	4.14015e-05	5.21084e-06	3.66281e-05	1.24076e-05	2.48119e-08	-4.5561e-05	4.40528e-06	-2.07812e-05	1.3153e-06	-9.99243e-07	5.308e-06	-1.46684e-05	-1.53932e-05	-4.67259e-07	1.40192e-05	2.09927e-05	9.16609e-06	-1.6921e-05	-2.66463e-05	-1.29294e-05	2.22691e-06	1.06672e-05	-2.37867e-06
0.24374	-4.97376e-05	5.95384e-05	-2.46689e-05	-7.48477e-06	-9.89511e-06	-5.6031e-06	2.88881e-05	8.38904e-07	-3.2315e-05	1.1117e-06	-1.22699e-05	1.99228e-06	3.20591e-05	1.00548e-05	-9.07493e-06	-5.60748e-06	1.76073e-05	-2.85688e-05	-1.32034e-05	2.76474e-05	-1.32731e-05	2.2077e-06	7.24834e-07	-1.07509e-05	3.08039e-05	-3.19543e-06	-1.31105e-05	8.60232e-06	2.66725e-05	1.21056e-05	1.24181e-05	2.46007e-05	-4.20988e-06	6.77353e-05	2.32226e-05	2.60266e-05	-1.786e-05	-2.13855e-07	7.77043e-06	-2.29593e-05	3.46567e-06
0.2458	-4.40375e-05	-1.57187e-06	1.98941e-05	-3.11551e-05	4.03014e-06	-1.84065e-05	1.45e-05	2.52215e-05	-2.81859e-05	-4.8752e-06	-9.94089e-06	1.2039e-05	3.03956e-05	-4.7609e-05	-1.54925e-05	-5.55066e-06	3.7165e-05	-2.8734e-05	-4.99834e-05	4.38237e-05	3.95443e-06	-1.69953e-05	7.60972e-06	2.3919e-05	3.4965e-05	-4.1142e-06	-3.62801e-05	2.08153e-05	-6.61964e-06	3.78581e-06	3.25365e-05	-3.89568e-06	2.05931e-06	5.87437e-05	-7.52959e-06	4.13141e-05	1.03285e-05	1.29711e-05	-2.75763e-05	-1.41315e-05	9.34667e-07
0.24786	-1.62529e-05	-1.09708e-05	-1.05705e-05	-2.24041e-05	1.50513e-05	-3.25564e-05	-5.07221e-05	-1.26924e-05	-3.47748e-05	-7.10739e-06	-1.95063e-05	3.36594e-05	5.48167e-05	-3.67527e-06	4.51973e-05	2.17567e-05	2.8033e-05	-8.88776e-06	-2.07568e-05	2.2005e-05	-8.04851e-05	-1.81704e-05	1.76712e-05	-1.26334e-05	-2.14156e-06	-1.55351e-05	5.96624e-06	-1.42138e-05	1.47967e-05	-4.49122e-06	1.83335e-05	2.3538e-05	2.14657e-05	5.17234e-05	1.24584e-05	1.98866e-05	-2.46856e-06	1.32491e-05	1.77669e-06	-3.63834e-05	-4.00378e-07
0.24991	1.52078e-06	-2.34783e-05	-9.49808e-06	2.13421e-05	-1.55149e-05	-2.68753e-05	-2.71527e-05	-1.6032e-05	-3.37254e-05	-1.60007e-05	-1.39997e-05	3.68267e-05	6.73333e-06	1.10048e-05	6.59912e-05	2.68453e-05	1.60622e-05	1.3121e-05	5.50902e-06	1.95949e-05	-4.7183e-05	-1.68007e-05	-1.32902e-06	-9.54381e-06	-1.36418e-05	-3.76065e-05	-8.03136e-06	5.87014e-06	4.80352e-05	-2.28245e-05	2.76475e-05	-6.6611e-06	2.51909e-05	3.82237e-05	-8.66438e-06	2.39166e-06	2.91995e-05	-9.10172e-07	-9.08723e-06	-6.74207e-06	7.4518e-07
0.25197	-3.0564e-05	-2.80065e-05	3.19347e-06	7.5528e-06	-2.68449e-05	5.59676e-06	1.14089e-06	-1.16629e-06	1.00712e-05	-2.17039e-06	-4.22982e-05	-2.12713e-05	-1.30946e-05	-1.45936e-06	3.35826e-05	1.60941e-05	4.0416e-05	-1.72758e-05	1.61609e-05	-3.00449e-05	-2.75e-05	-1.13863e-05	2.8717e-05	-1.92734e-05	-2.91554e-05	-3.71253e-05	-5.61616e-06	4.19505e-05	1.88494e-05	-2.51844e-05	-6.10549e-07	-3.98516e-06	1.65406e-05	-1.68754e-05	3.17659e-05	3.87026e-05	3.28896e-06	3.57268e-05	-2.08951e-05	8.25806e-06	-1.35487e-06
0.25403	-2.8807e-05	-5.32371e-05	-1.8848e-05	-5.40373e-06	2.10431e-05	-6.33525e-05	-9.98033e-06	-4.50065e-05	1.71696e-05	-2.43841e-05	-2.48398e-05	4.2296e-05	-5.07196e-05	1.927e-05	3.37453e-05	9.9976e-06	3.45862e-05	-4.09598e-05	-1.55103e-05	-1.63415e-05	1.25834e-05	2.90077e-05	3.71722e-05	-1.77516e-05	-1.48696e-05	-2.3845e-05	-1.01688e-05	-2.6536e-05	1.93403e-05	7.86121e-06	-1.32195e-05	1.94539e-05	-3.01864e-05	-1.05562e-05	1.90355e-05	-4.22503e-06	1.60031e-05	4.81184e-05	-2.61625e-05	-1.49766e-05	-5.0801e-06
0.25608	2.39138e-06	-4.28473e-05	-1.61776e-05	-1.49884e-05	6.80328e-06	-7.42427e-05	-3.52878e-05	-4.05784e-05	-4.60509e-05	-3.41047e-05	1.67471e-06	2.13251e-05	-2.32825e-05	5.31545e-06	8.61146e-06	4.61687e-05	3.49216e-05	-2.28677e-05	-2.9334e-05	-1.12481e-05	-3.63019e-06	1.06109e-05	3.12955e-05	5.06782e-05	-4.96462e-05	-3.04402e-05	1.56024e-05	-6.31468e-05	1.43021e-05	2.50047e-05	-2.13225e-05	-5.40431e-06	-1.77164e-05	-2.9211e-07	-4.29472e-05	-4.12801e-07	4.09626e-05	2.61227e-05	-2.73109e-05	-4.72519e-05	-8.96852e-06
0.25814	-1.15038e-05	-3.53781e-05	8.83458e-06	-6.60245e-06	1.53919e-05	-2.13332e-05	-6.59857e-05	1.85626e-05	-3.62041e-06	-3.51225e-05	-9.75201e-06	6.26093e-06	4.40903e-05	1.65617e-05	6.03041e-06	3.61551e-05	2.19076e-05	-6.5916e-06	5.63597e-06	6.73539e-06	-3.1537e-05	1.98107e-06	-7.37532e-06	3.43894e-05	-1.42772e-05	1.58459e-05	1.34421e-05	-2.147e-05	-1.46771e-05	3.7673e-05	-3.99084e-06	-7.92154e-06	4.54017e-06	2.16432e-05	-1.95025e-05	-4.30655e-05	3.15834e-05	-4.75416e-06	-2.981e-05	-1.01439e-05	-1.42875e-06
0.2602	1.08207e-05	2.91086e-07	1.21003e-05	-4.2639e-05	2.42928e-05	2.33982e-05	9.32505e-06	2.94026e-06	-6.75349e-05	-8.36803e-06	2.74953e-05	4.45254e-05	7.24475e-06	2.07993e-05	1.46701e-05	3.70056e-05	4.14212e-05	-5.84878e-06	1.70275e-05	1.13528e-05	8.56188e-06	1.2537e-05	-7.2307e-05	-5.54356e-06	-6.18261e-05	1.68969e-05	-4.88916e-06	-4.31386e-06	-1.53674e-05	-5.4668e-05	1.40378e-05	2.25521e-07	-1.89623e-05	4.18167e-05	-2.83774e-05	-2.52339e-05	6.18313e-06	8.61392e-06	1.43245e-05	-1.14938e-05	1.33627e-08
0.26225	9.83359e-06	-6.4225e-05	4.1543e-07	-3.53461e-05	2.60139e-06	1.9834e-05	1.0618e-05	2.26815e-05	-6.63361e-05	2.90468e-05	-2.33631e-05	2.59544e-05	6.0939e-06	1.44985e-05	3.43049e-05	-2.18716e-06	3.79292e-05	-8.97472e-06	3.06046e-05	-5.68296e-07	1.12615e-05	6.78467e-06	-3.31248e-05	3.17559e-05	-3.24954e-05	4.54401e-05	2.10665e-05	-1.57877e-05	3.2262e-05	1.35659e-05	5.38189e-06	3.72579e-05	-4.95862e-05	2.62853e-05	-6.38972e-05	-3.07777e-05	-1.19652e-05	1.35208e-05	4.394e-05	2.16194e-05	2.89808e-06
0.26431	-1.51949e-05	-4.44067e-05	6.4978e-06	6.92598e-06	3.04829e-05	-1.88789e-05	-2.07793e-05	4.20649e-06	-3.34722e-05	8.52109e-06	-9.51965e-07	4.57547e-05	4.80542e-06	7.34227e-06	1.22775e-05	-4.20147e-05	6.46e-05	-3.18784e-05	4.80146e-05	3.58351e-05	1.64544e-05	-1.30588e-05	-2.44051e-05	1.0621e-05	-6.1867e-05	2.22467e-05	-2.09719e-05	-2.19948e-05	1.43238e-06	1.18162e-05	1.76424e-05	1.92283e-05	-4.65582e-05	-1.7034e-05	-8.05115e-05	-2.91481e-06	1.26227e-05	-2.40282e-05	-1.11243e-05	-1.57066e-06	-3.65721e-06
0.26637	1.51104e-05	6.45601e-06	1.62947e-05	-4.28696e-05	-2.17275e-05	1.33084e-05	-2.42871e-05	5.0003e-05	-1.40798e-06	-2.42287e-05	-1.73439e-05	2.54836e-05	9.35811e-06	1.05e-05	-2.23426e-06	-1.46599e-05	4.90281e-05	-1.42457e-05	2.65997e-05	2.16063e-05	1.65711e-05	1.98126e-05	1.49676e-05	1.68562e-05	-1.05653e-05	-3.04061e-05	1.57196e-05	-2.77051e-05	-3.97424e-05	3.10801e-05	2.23719e-05	2.77078e-05	-1.58892e-05	-2.19201e-05	-5.77543e-05	1.04966e-05	-5.85721e-06	-2.7556e-05	-2.82592e-05	-3.44203e-06	-3.19244e-07
0.26842	-8.43107e-07	1.99471e-05	1.15058e-05	-3.1942e-05	-5.81049e-05	9.78096e-05	-2.09628e-05	1.18827e-05	7.89155e-06	-2.85545e-05	-4.58837e-05	2.93732e-05	-1.79254e-05	2.94161e-05	-5.31525e-06	3.00979e-06	4.08535e-05	-6.89813e-06	1.35023e-05	5.58179e-06	-1.14811e-05	1.91445e-05	2.41712e-06	4.50543e-05	-5.83223e-06	-3.27929e-05	3.45134e-05	-1.50353e-05	-2.44941e-05	2.04477e-05	3.45054e-05	3.70661e-05	1.76824e-05	3.90954e-05	5.7611e-06	1.97791e-05	-2.76499e-06	-3.15501e-05	-2.64375e-05	1.06796e-06	4.51225e-06
0.27048	-2.6572e-05	-8.26046e-06	-3.13595e-06	5.02876e-06	-2.57291e-05	4.60411e-05	-1.63254e-05	8.54717e-06	1.21053e-05	-1.6169e-05	-3.44105e-05	1.26117e-06	-1.00775e-05	5.20485e-06	2.73996e-06	3.33962e-05	5.39175e-05	1.86044e-05	2.87628e-06	2.17177e-05	1.24751e-05	-7.92993e-06	2.53396e-05	2.50229e-05	-7.36057e-05	-2.24298e-05	-2.11529e-05	-2.09046e-05	6.29461e-05	4.15809e-06	4.48807e-05	2.24239e-05	-1.28981e-05	1.3276e-05	1.11979e-05	4.89893e-05	-5.49994e-06	-6.70249e-05	-1.22406e-05	-4.85052e-06	2.32333e-06
0.27254	-1.64249e-05	2.69196e-05	-4.33284e-06	-5.26847e-06	1.01617e-05	1.67479e-05	-8.42803e-06	-4.06057e-06	4.50727e-06	-2.20084e-05	2.13355e-05	-2.72281e-05	2.35603e-06	-2.28552e-06	-3.14647e-06	2.35701e-05	-1.65623e-05	4.52117e-05	-5.07415e-06	-2.33801e-05	4.25598e-05	-3.76432e-05	9.55225e-06	7.1629e-06	-1.39372e-05	5.17117e-06	-1.41898e-05	-9.81417e-06	4.42877e-05	1.16669e-05	2.64612e-05	1.99396e-05	5.03654e-06	1.86654e-05	-3.57572e-05	5.92257e-06	-2.17032e-05	-2.85077e-05	1.60526e-05	-1.53211e-05	1.20538e-06
0.27459	2.49847e-05	-1.24584e-05	-1.19243e-06	-2.4486e-05	-4.43875e-05	2.14177e-05	1.11349e-05	2.5061e-06	5.64475e-05	-4.91461e-05	1.71031e-05	-6.91363e-07	5.29327e-06	1.12118e-05	-2.66783e-05	2.13321e-05	-3.39366e-05	-2.40508e-05	-2.13755e-05	1.41809e-05	2.98891e-05	-4.41321e-05	-9.98519e-06	2.96887e-05	8.50625e-06	4.88276e-05	1.18749e-05	1.35455e-05	4.77402e-05	1.02087e-06	-1.21097e-05	2.58743e-05	1.82108e-05	1.6181e-05	-5.95915e-06	1.09781e-05	-2.37353e-05	3.33133e-05	6.86859e-05	-1.71182e-05	4.96265e-06
0.27665	-8.08178e-06	-6.00994e-05	5.84091e-05	7.96143e-06	-5.34875e-05	-3.75967e-05	-9.33002e-06	4.14422e-06	2.10481e-05	2.19574e-05	1.36264e-05	3.03153e-06	2.60026e-05	2.29099e-05	-1.54996e-05	8.63286e-06	-5.13324e-06	-3.6349e-05	-3.27775e-05	1.90507e-05	3.19614e-05	-2.41618e-05	-3.10235e-05	2.74702e-05	-4.17659e-05	4.27009e-05	-1.70881e-05	-3.95886e-05	1.83765e-05	-6.7154e-06	-1.29049e-05	1.05595e-05	2.12791e-05	3.1729e-05	-3.53642e-06	-1.53853e-05	-2.43626e-05	-2.55771e-05	8.80079e-06	1.26797e-05	-2.20333e-06
0.2787	-2.81682e-05	-2.39621e-05	3.04731e-05	3.18554e-05	-1.06176e-05	-5.73899e-05	-3.0409e-05	2.23545e-05	9.08339e-06	1.63201e-05	-8.33202e-06	2.97986e-05	3.678e-06	2.33392e-05	1.43085e-05	-1.30496e-05	-9.94625e-06	-1.65871e-05	-1.01232e-05	-1.93635e-05	-8.63886e-06	-9.14666e-06	1.73276e-05	6.30252e-06	-3.19669e-05	-1.48344e-05	-1.3204e-05	-6.88528e-05	-1.3255e-05	1.18868e-05	3.92605e-06	-9.65918e-06	1.72708e-05	5.35912e-05	1.82169e-05	-2.92384e-05	1.81147e-05	2.31187e-06	2.30686e-05	-1.88334e-05	-2.30876e-06
0.28076	-5.08849e-05	6.33338e-06	1.8116e-05	2.09719e-05	-9.51018e-06	-2.44924e-05	-1.23296e-05	4.96664e-05	2.06724e-05	-2.36908e-05	-1.34874e-06	-1.55095e-05	4.58593e-05	3.5839e-05	-8.36047e-06	-7.06111e-06	2.23766e-05	-8.88297e-06	-2.74258e-06	-3.22341e-05	5.47005e-06	-2.66966e-05	-1.99272e-05	-5.26537e-05	-6.51869e-05	2.79471e-05	-7.05381e-07	-1.08126e-05	-2.58934e-05	-6.63408e-06	-2.55643e-05	2.65124e-05	-2.39578e-05	4.24986e-05	9.1699e-07	1.03651e-06	-1.02494e-05	4.7746e-05	-1.18394e-05	1.31634e-05	-2.30105e-06
0.28282	-7.73569e-06	-3.67638e-06	1.80521e-05	-1.92632e-05	-5.60521e-06	-9.55507e-06	2.02298e-06	1.90872e-05	6.13097e-06	-4.39559e-05	-3.8554e-06	4.58168e-05	2.35948e-05	-7.05664e-06	-5.39055e-06	-4.91004e-06	4.84838e-05	-3.18314e-06	3.71088e-06	1.46574e-05	3.96372e-05	-3.43598e-05	-3.23942e-05	-5.8029e-06	-6.78513e-05	4.81501e-05	2.18566e-05	2.41087e-05	-2.24488e-05	-2.42674e-05	-2.33437e-05	4.25672e-05	3.19502e-06	7.53461e-05	-5.22623e-05	-5.65272e-06	-2.28394e-05	5.98617e-05	-6.30349e-05	2.52988e-05	1.32834e-06
0.28487	4.61091e-06	3.327e-06	-3.7506e-05	-4.89862e-05	-1.45042e-05	-2.89542e-05	-2.10094e-05	9.06399e-06	-1.02448e-05	-7.98605e-05	-1.76158e-05	-1.39629e-05	2.41755e-05	5.64327e-06	-5.93042e-06	-6.30645e-06	2.7227e-05	-1.51645e-05	1.10322e-05	2.01272e-05	4.77784e-05	4.71175e-06	-1.17321e-07	3.84176e-05	-2.56941e-05	-4.57758e-06	2.92932e-05	4.30695e-05	-1.38957e-05	1.12413e-05	-1.36498e-05	3.89417e-05	1.56735e-05	1.46836e-05	-4.36022e-05	-1.79069e-05	-3.55803e-05	3.66143e-05	-1.09453e-05	-2.27517e-05	-2.57836e-06
0.28693	6.18937e-05	-2.95595e-05	2.76971e-05	-1.19879e-05	-1.84987e-05	1.77854e-05	3.41045e-06	4.22677e-05	-2.1411e-05	-4.25087e-05	-6.46998e-06	-7.12562e-06	-6.24331e-05	2.3165e-06	-3.02855e-06	9.67585e-06	3.21218e-05	-2.86147e-05	5.01927e-07	6.92046e-05	1.74626e-05	-1.6077e-05	-3.17947e-05	4.75787e-05	-7.68829e-06	2.06268e-05	-1.23744e-06	6.98302e-05	1.62632e-05	2.11255e-05	-2.4911e-05	3.40557e-05	2.10475e-05	-3.32954e-06	1.39101e-06	-5.43876e-05	-4.90392e-06	-4.85342e-06	6.99105e-06	-3.337e-05	2.72642e-06
0.28899	1.77434e-05	2.48725e-05	3.0711e-05	4.62846e-06	-2.03787e-06	-2.60972e-05	4.1418e-05	4.02534e-05	-5.84338e-05	-2.88817e-05	3.6904e-05	1.37051e-05	-9.39882e-05	-1.05499e-05	1.71143e-05	3.1708e-05	1.36996e-05	-1.60283e-05	3.0526e-05	2.75379e-06	-2.04218e-05	-3.48869e-05	-8.88153e-05	-7.43542e-07	-3.50169e-05	1.32152e-06	-2.66142e-05	6.96726e-05	2.12593e-05	-1.13475e-05	-7.15655e-06	2.03278e-05	1.02993e-05	7.68713e-05	1.36658e-05	-1.4744e-05	6.30605e-05	2.56479e-05	-1.95869e-05	-9.23179e-06	2.58953e-06
0.29104	1.5304e-05	1.85838e-05	1.94618e-05	-1.27147e-05	-6.30829e-06	-8.48469e-06	3.21861e-05	2.49753e-05	-4.72474e-05	-1.98364e-05	-1.52455e-05	-3.23462e-05	-8.59878e-05	-5.47737e-06	6.26784e-06	1.83425e-05	-5.2265e-06	-6.87407e-05	-2.62311e-05	-1.73914e-05	3.31465e-06	-1.53221e-05	-6.90609e-06	-2.32116e-05	-2.43424e-05	-2.20012e-05	-2.75437e-06	1.92348e-05	3.11617e-05	2.78237e-05	1.5265e-05	1.20392e-05	-5.62435e-05	5.27597e-05	9.83715e-06	3.20028e-05	5.13627e-05	4.34494e-05	-2.18324e-05	-1.49079e-06	-2.29926e-06
0.2931	-4.48853e-05	9.73678e-06	4.68696e-05	7.6335e-05	-4.46831e-05	3.99114e-05	1.45697e-07	1.66325e-05	-3.21941e-05	-3.51515e-05	-2.1899e-05	1.72841e-05	-4.64212e-05	2.09358e-06	4.9572e-06	5.28371e-06	-1.42775e-05	-4.87191e-05	1.80048e-06	-1.70713e-05	6.55489e-05	1.55959e-05	3.31643e-05	-5.32211e-06	-3.20679e-05	-2.44085e-05	-2.47447e-05	1.62785e-05	-2.96998e-06	1.85283e-05	3.44187e-05	3.75051e-06	-3.7464e-05	-9.9865e-07	5.08001e-05	-5.10522e-06	1.41635e-05	-4.36045e-05	-5.06946e-05	-1.90081e-05	-1.95979e-06
0.29516	-8.96637e-05	-6.87014e-05	3.55845e-05	8.19954e-05	-7.18597e-05	0.000106101	-5.12781e-06	1.6168e-05	3.94777e-05	-5.90468e-05	-5.50857e-05	-2.01152e-05	9.81023e-06	-1.85201e-05	2.94292e-05	1.2905e-05	-2.89481e-06	-5.1898e-05	-1.29192e-06	-5.15674e-05	-4.74293e-06	3.09121e-05	-2.27548e-05	2.0137e-06	2.7266e-05	-1.94791e-07	2.61093e-05	2.80225e-05	-3.25355e-05	1.02261e-06	-1.46134e-06	1.75172e-05	-2.07111e-06	-3.19127e-05	3.41382e-06	-6.22788e-07	1.10139e-05	-5.14287e-06	-2.99115e-05	2.92332e-05	-2.97819e-06
0.29721	-4.67511e-05	-3.26634e-05	-1.91424e-05	1.22653e-05	-6.85188e-05	3.96627e-05	-4.22573e-05	-2.99915e-05	3.51451e-05	-5.32779e-05	-8.23123e-05	-2.88041e-05	2.66889e-06	2.90077e-06	4.39722e-05	1.46031e-06	1.5995e-05	-3.60308e-05	-3.25594e-05	-2.68708e-05	-2.73736e-05	-1.98729e-05	-1.57694e-05	-6.61976e-06	-2.52825e-06	3.83787e-05	1.69882e-05	-2.77778e-05	-8.47405e-06	-1.21277e-05	-3.49281e-05	-2.67067e-05	1.03114e-05	8.34863e-06	-9.94792e-06	4.28725e-05	8.9698e-06	-1.34131e-05	-1.40872e-05	-1.57385e-05	-1.13651e-05
0.29927	4.73984e-06	2.65069e-06	-3.21386e-05	-2.5174e-05	-1.6886e-05	3.24439e-05	-7.72057e-05	-3.81928e-05	-9.5949e-06	-3.49039e-05	-8.56451e-06	-2.11865e-05	3.06782e-07	-6.1892e-07	1.02287e-05	-1.77545e-05	-5.55176e-06	-2.56112e-05	-2.17878e-05	-2.73323e-05	5.0852e-06	-1.03868e-05	4.44087e-05	-2.69187e-05	-2.01373e-05	2.69101e-06	2.07158e-05	-1.799e-05	-3.14263e-05	-1.43733e-05	-3.69239e-05	-4.28704e-06	1.89758e-05	2.21232e-05	-9.92559e-06	7.68914e-06	-3.12887e-05	-1.97521e-05	-7.72745e-07	-1.47486e-05	-1.07344e-05
0.30133	4.42624e-06	3.13172e-05	2.06652e-06	6.24597e-05	-4.65223e-06	-2.79194e-05	-6.11399e-05	-1.777e-05	-9.94811e-06	-6.82121e-05	2.80246e-05	-1.01006e-05	-3.5349e-06	-1.23271e-05	2.33796e-05	2.32398e-05	1.82097e-06	5.19975e-05	-1.69914e-05	-3.54575e-05	2.54717e-05	3.35079e-05	-1.02633e-05	7.53807e-06	6.33335e-07	5.44835e-06	1.85414e-05	-1.58677e-05	-1.36439e-05	-4.72154e-05	1.39025e-05	-2.1333e-05	1.0819e-05	-1.79297e-05	-9.16887e-06	2.58119e-05	-1.05487e-05	-3.58854e-06	-1.73714e-06	-3.87842e-05	-2.19319e-06
0.30338	-9.32863e-07	-4.81403e-06	-1.49512e-07	5.60919e-05	1.73922e-05	-2.66395e-05	-5.56763e-05	4.71756e-05	-1.44372e-05	-3.13118e-05	1.93496e-05	2.81964e-06	6.93405e-06	-5.35193e-05	8.19763e-06	7.53596e-05	2.46433e-05	6.50022e-05	-1.22738e-05	-5.15594e-06	3.33202e-05	-1.99023e-06	-7.24927e-05	-2.54533e-05	2.57746e-05	5.26395e-05	-1.57008e-05	-4.29859e-06	-1.43478e-05	-1.01569e-05	4.95662e-05	2.43972e-05	4.57982e-06	-3.69031e-05	6.02391e-06	-2.40007e-05	6.50811e-05	5.7357e-06	-2.42537e-05	-2.36369e-05	3.29847e-06
0.30544	-9.65282e-06	2.97471e-05	1.85649e-05	1.91309e-05	-4.74654e-05	4.54647e-05	-0.00011443	6.60392e-05	-5.04404e-05	-7.27802e-06	1.69082e-05	-4.76853e-06	-1.02793e-05	-3.85282e-05	-1.6882e-05	-1.86963e-05	4.90689e-05	5.66836e-05	-2.26145e-05	1.43609e-05	4.98539e-05	-8.69954e-06	-6.58437e-05	1.31758e-05	-2.78082e-05	5.34276e-05	2.01823e-05	7.64822e-07	-2.9109e-05	3.28989e-05	-4.17292e-05	6.76336e-06	-1.69727e-05	-2.13328e-05	-1.11244e-05	-1.40512e-05	8.15433e-06	1.96264e-05	-1.56721e-05	2.07855e-06	-1.7621e-06
0.3075	7.72625e-06	3.01135e-05	1.46561e-05	1.63153e-05	-5.93567e-05	2.25982e-05	-5.69152e-05	6.77822e-05	-5.2441e-05	-1.43535e-05	5.87633e-06	5.23488e-05	4.25395e-06	-2.76824e-06	3.27611e-05	-3.75765e-05	1.34584e-05	-1.30368e-05	-2.89963e-05	2.66519e-05	4.04824e-05	1.22849e-05	-5.38617e-05	2.93038e-05	-2.11643e-05	1.36204e-06	1.11785e-05	-2.81781e-05	-5.31821e-05	8.97377e-06	-4.44645e-05	2.45007e-05	-3.44492e-05	3.01298e-05	-2.11523e-05	-7.05436e-06	-2.60151e-05	7.98086e-06	-6.95257e-05	5.31145e-05	-2.76596e-06
0.30955	-9.21623e-06	5.02369e-06	9.77528e-06	-1.279e-06	-5.93995e-05	3.1701e-05	-5.0825e-05	2.08742e-05	-4.96302e-05	-1.92782e-05	7.23899e-05	5.21004e-05	2.37942e-05	3.11314e-06	2.49042e-05	-4.93051e-05	-5.11408e-06	-2.33224e-05	-1.47333e-05	4.88718e-05	3.71058e-05	-3.32333e-05	3.37719e-05	1.5193e-05	1.9541e-05	-2.25021e-05	1.58688e-05	-1.09491e-05	-5.76537e-05	1.92565e-05	-2.96608e-05	5.98732e-05	-4.03684e-05	-2.50943e-06	-2.63241e-05	4.95899e-06	-3.29237e-06	-1.13772e-05	-4.35908e-05	8.63087e-05	5.21535e-07
0.31161	-3.85025e-05	-3.26817e-05	7.68991e-05	-4.40024e-05	-3.47227e-05	2.64264e-05	-8.63191e-05	1.20322e-05	-9.47668e-06	-1.22983e-06	3.79236e-05	7.09785e-06	2.69462e-05	6.38395e-05	6.50174e-05	-9.19187e-06	1.05075e-05	-3.88391e-05	2.58621e-05	3.67856e-05	1.27477e-05	-1.71236e-05	9.88863e-07	1.56843e-05	2.34057e-05	4.1279e-05	5.79844e-05	2.0431e-05	2.04382e-06	-6.57933e-07	2.46552e-07	2.50656e-05	-3.1538e-05	-1.24875e-05	-8.68769e-06	-1.18424e-05	-9.28411e-06	1.10541e-06	-5.64762e-05	1.09092e-05	3.95414e-06
0.31366	2.82056e-05	-2.02803e-05	2.52653e-06	7.54415e-06	-2.407e-05	-1.64596e-05	-2.527e-05	-3.1026e-05	-8.38476e-07	-4.47436e-06	-1.34036e-05	-4.06441e-05	1.15998e-06	7.76246e-06	5.31779e-05	3.64787e-05	3.08394e-05	-1.85373e-05	1.9599e-06	-6.52664e-05	2.59099e-05	3.87182e-08	-2.54767e-05	4.64154e-05	-1.77971e-05	-1.93108e-05	2.42221e-05	-3.70244e-05	3.21815e-06	4.49506e-05	-2.88454e-06	1.60757e-05	5.72116e-06	-2.32874e-05	-2.31754e-06	-1.24808e-05	1.13463e-05	-4.95646e-05	1.78037e-05	-2.19048e-05	-2.67406e-06
0.31572	-1.29616e-05	2.95729e-05	-4.40808e-05	1.34756e-05	-1.40666e-05	5.35272e-05	-2.80448e-05	-2.17746e-06	-9.01696e-06	9.53032e-06	-1.80743e-05	-6.11044e-05	-1.29518e-05	-4.67108e-05	7.13874e-05	1.98705e-06	-5.53299e-06	-9.15841e-06	1.60964e-06	-2.62205e-05	1.50128e-05	-1.03878e-05	1.91358e-05	2.98599e-05	-3.15909e-05	-2.6739e-05	6.77314e-05	-5.01206e-05	-7.46331e-06	9.80879e-08	-6.59634e-06	1.67171e-05	5.08814e-05	6.37975e-06	2.2352e-05	-4.78284e-05	-2.15018e-05	2.31034e-05	1.03799e-05	-6.24052e-06	-1.39571e-06
0.31778	-3.60553e-05	2.43947e-06	-1.90385e-05	3.09225e-05	-3.53975e-05	4.65452e-05	-3.56358e-05	2.02626e-05	4.16196e-05	3.72184e-06	-1.9804e-05	1.45664e-05	1.9513e-05	-3.78317e-05	2.962e-05	6.26249e-06	-9.22452e-06	1.95203e-05	-3.84514e-05	3.76982e-05	1.29667e-05	5.20174e-06	1.134e-05	-2.43095e-05	-2.54148e-05	-1.28942e-05	8.10752e-05	-2.99517e-05	-1.64995e-05	-2.00433e-05	-6.83132e-06	5.09973e-05	2.90473e-05	2.09121e-05	-5.89355e-07	-1.87087e-05	-8.78185e-06	1.35276e-05	1.66205e-05	2.00866e-05	3.47509e-06
0.31983	-5.4902e-05	-2.73647e-05	2.85394e-05	-7.89021e-06	-5.8756e-05	1.58904e-05	-7.75908e-07	4.31003e-05	-9.62976e-06	-1.06846e-05	2.33652e-05	1.84011e-05	-9.91089e-06	7.20897e-06	3.56706e-05	3.53604e-06	1.44058e-05	5.76685e-05	-4.72485e-05	-1.94054e-05	4.76962e-05	-1.90027e-06	-7.03882e-05	-1.44586e-05	-4.5547e-05	-3.42986e-05	1.74307e-05	-1.44122e-05	-5.53562e-06	1.97383e-06	1.66168e-05	5.83658e-05	-8.67891e-06	2.20839e-05	-3.5402e-05	-4.63754e-05	1.78478e-05	-1.89304e-05	5.20939e-05	1.47816e-05	-1.14546e-06
0.32189	-1.12868e-05	-2.24241e-05	5.42192e-05	-5.02116e-05	-3.36085e-05	5.25904e-05	-9.87655e-06	3.53049e-05	-2.71331e-05	-5.34048e-05	4.48747e-05	-1.05091e-05	1.46956e-05	-2.70153e-05	1.83188e-05	1.55708e-06	1.59905e-05	4.02942e-07	-2.46722e-05	1.52231e-05	-9.71271e-06	2.13954e-05	-1.96214e-05	2.0103e-05	-5.39938e-07	7.6642e-06	-2.43233e-05	-8.3347e-06	-3.77674e-06	-1.02567e-05	1.38587e-05	-2.81448e-06	-9.84372e-06	-1.8115e-05	-2.7369e-05	-1.80481e-05	6.07632e-05	-5.16762e-06	2.48808e-05	2.91945e-05	7.42891e-08
0.32395	-3.61269e-05	-5.81652e-05	5.47994e-05	-4.11449e-05	2.06923e-05	-4.64868e-06	-3.68493e-05	2.04827e-05	5.59008e-05	2.30322e-05	-1.0117e-05	-9.14122e-06	9.90671e-06	2.56319e-05	-3.91688e-05	-2.77755e-05	8.17261e-06	-3.45849e-05	-6.60404e-07	3.50643e-05	1.27526e-05	2.70495e-05	7.35496e-06	1.30623e-05	-2.62892e-05	-4.53562e-05	-4.35486e-05	3.16538e-05	-3.10172e-05	1.24241e-05	5.98303e-06	4.12e-05	-3.20182e-05	-3.53753e-05	2.2994e-05	3.53429e-05	-4.91238e-07	-1.16923e-05	-5.25123e-06	1.136e-05	-1.36405e-06
0.326	-8.07241e-05	-8.7205e-06	3.35095e-05	-1.70573e-05	-2.29012e-06	-2.75718e-05	-2.67555e-05	3.60621e-05	2.84947e-05	-4.37101e-06	6.92228e-05	-8.10762e-06	1.49699e-05	8.53892e-06	-1.81152e-05	-1.32415e-05	2.11613e-05	-2.10518e-05	8.30094e-07	6.66572e-06	3.12634e-06	-1.48907e-05	-2.48901e-05	2.97221e-05	-6.17737e-05	-1.07955e-05	-6.61747e-05	-1.49768e-05	1.2742e-06	2.37031e-05	8.33778e-06	2.91627e-05	-4.31917e-05	-3.44452e-05	-5.09603e-05	7.65578e-05	1.9486e-05	-1.44936e-05	-1.73517e-05	-3.34509e-05	-5.11441e-06
0.32806	-6.83152e-05	3.27351e-05	-2.89739e-05	5.21911e-06	-1.28222e-05	-9.44058e-06	1.85908e-05	2.34419e-05	-2.67166e-05	-1.26907e-05	6.7514e-05	-9.83032e-06	3.36032e-05	9.58263e-06	-3.6021e-05	-4.53641e-06	4.42881e-05	-2.28933e-05	-6.13243e-05	1.65555e-06	1.97748e-05	-1.70414e-05	1.66878e-05	7.86196e-06	-9.45928e-06	1.50625e-05	4.34614e-05	7.61034e-06	4.40847e-06	5.06295e-05	5.76401e-05	-1.33396e-05	3.77761e-05	-6.13735e-05	-3.73332e-05	7.73631e-05	6.41849e-05	1.06009e-05	-7.77797e-06	-2.53033e-06	5.18181e-06
0.33011	-1.83333e-05	-1.89582e-05	-6.07072e-06	2.83736e-06	-4.26535e-05	1.69515e-05	-6.59527e-05	6.00371e-05	-4.61032e-05	5.60197e-05	1.17083e-05	-2.07256e-05	-5.68119e-06	1.61001e-05	1.97327e-05	-1.91847e-05	5.10218e-05	-4.67106e-05	-3.87483e-05	1.27086e-05	-1.27201e-05	1.85324e-05	1.35844e-05	-3.23455e-06	-3.1747e-05	6.18461e-06	2.21636e-05	-3.65135e-05	-5.06785e-05	6.48897e-05	-1.49461e-05	5.21574e-06	2.81293e-05	-3.49586e-05	-4.67469e-05	5.52934e-05	5.4138e-05	-7.07492e-06	2.16651e-06	-2.30344e-05	-1.83404e-06
0.33217	9.28415e-06	-3.30665e-05	-1.67121e-05	8.61483e-06	-9.93388e-06	5.11376e-06	-3.67712e-05	2.37521e-05	-1.91087e-05	6.04848e-05	3.19956e-05	-2.73183e-06	2.49838e-06	-1.85696e-05	-1.40398e-05	-3.93422e-05	2.8261e-05	-5.29844e-05	-5.77976e-05	9.29511e-06	-3.01637e-05	-4.67131e-06	1.34565e-05	1.20521e-05	-3.62464e-05	2.33874e-06	-3.07337e-05	-3.72196e-05	-5.53428e-05	4.10363e-05	1.31533e-05	-7.13667e-06	7.95946e-06	-1.8285e-05	-5.15495e-05	8.05977e-08	8.62513e-06	-1.61587e-05	4.91645e-05	-3.23852e-07	-6.54307e-06
0.33423	4.97668e-05	2.38951e-05	-4.16785e-05	4.07259e-05	1.31867e-05	1.00767e-05	1.27178e-05	2.84236e-05	4.225e-06	7.68161e-06	-6.09769e-06	4.44392e-05	-4.47968e-07	-2.5718e-05	3.74538e-06	2.6093e-06	1.83225e-06	-3.25243e-05	-1.68546e-05	-6.36675e-06	1.38197e-05	1.43091e-05	4.38276e-06	2.05471e-05	-2.18115e-06	-3.90949e-05	4.59934e-06	-9.57368e-05	4.52213e-05	2.6212e-05	-4.24606e-05	-2.35996e-05	2.23035e-06	-2.51826e-06	-6.43861e-05	2.20943e-05	4.85536e-05	-1.11917e-05	-9.21506e-06	4.63978e-06	7.46567e-07
0.33628	7.99136e-06	2.94343e-05	-2.58317e-06	-1.5708e-06	2.8951e-05	2.02434e-05	2.68261e-05	3.14919e-05	3.55952e-05	4.77047e-05	-1.21949e-07	-3.23686e-05	-6.61833e-05	1.69381e-05	-3.76701e-05	-4.36458e-05	2.36301e-05	-2.32894e-05	-1.61697e-05	5.33575e-06	3.10719e-05	3.20145e-05	-2.38974e-05	-6.1398e-05	-1.09721e-05	-3.28529e-05	2.56044e-05	-6.79386e-05	3.21053e-05	1.96673e-05	-1.93015e-05	2.53276e-05	-3.98694e-05	6.17376e-05	-3.5528e-05	4.72978e-06	-1.53017e-05	-2.36674e-05	-2.72172e-05	5.74938e-06	-1.73493e-06
0.33834	5.97813e-05	-1.79513e-06	3.16964e-05	-8.92338e-06	-1.61699e-05	3.76539e-05	-2.90292e-05	4.96108e-05	5.73452e-05	6.97014e-05	7.89956e-07	-6.76883e-05	-2.70936e-05	3.77689e-05	-1.54726e-06	-6.14933e-05	-1.20967e-05	-1.78051e-05	-4.69413e-06	9.74318e-06	3.47881e-05	4.49079e-06	1.23342e-05	-1.29429e-05	2.09987e-06	5.1739e-05	-2.28505e-05	-5.18066e-05	-3.36716e-05	5.12856e-05	-2.19559e-05	5.29536e-05	-5.33461e-05	2.676e-05	-1.77628e-05	-1.43098e-05	-3.53498e-05	3.43246e-05	-1.17489e-06	-6.60169e-06	2.61896e-06
0.3404	-2.42797e-06	-8.94878e-06	3.47208e-05	1.20556e-05	-2.93544e-05	1.65499e-05	-2.88874e-05	2.25181e-05	4.13212e-05	1.86338e-06	2.74226e-05	-2.79771e-05	2.08737e-06	-4.23526e-05	4.87895e-05	9.40866e-07	1.75936e-05	-1.95417e-05	2.41367e-06	-4.53651e-06	5.74595e-05	-1.72539e-05	3.65828e-06	-6.92169e-06	-8.69586e-06	1.50174e-05	-9.14689e-06	-3.03943e-05	-9.08085e-06	1.57009e-06	1.93609e-05	3.90473e-05	-2.53057e-05	1.56649e-05	-2.84816e-05	1.20941e-05	-2.81821e-05	4.66178e-06	1.18279e-05	1.69094e-05	2.45147e-06
0.34245	-1.28915e-05	-1.20018e-05	6.08431e-05	2.15569e-05	-3.48203e-05	-5.17442e-05	-3.44779e-05	4.90251e-06	6.53429e-05	-2.37249e-05	-5.84768e-05	4.61828e-05	4.19604e-07	-3.10657e-05	-4.37069e-07	1.89683e-06	6.80756e-05	-4.7943e-05	-4.41007e-05	-2.52797e-05	5.94562e-05	1.34165e-05	-1.43702e-05	-1.60616e-05	1.38093e-05	-1.31179e-06	4.28234e-05	7.50513e-06	-6.28327e-05	4.33781e-05	2.75337e-05	5.7696e-05	-1.66896e-05	-1.58167e-05	-1.66715e-05	1.81324e-05	-6.19458e-05	7.67122e-06	-8.59858e-06	4.14125e-05	2.69816e-07
0.34451	-5.34197e-05	-2.55072e-05	1.7643e-05	-4.52686e-05	-3.07899e-05	-2.75184e-05	-2.83738e-05	-1.37387e-05	8.44325e-06	-5.83118e-05	-8.71645e-06	3.12185e-05	-1.80282e-05	-3.79168e-05	2.14251e-05	-4.70601e-06	1.03332e-08	-6.97977e-05	-2.44061e-05	-1.78814e-05	3.73518e-05	-1.29491e-06	-4.18338e-05	6.23563e-06	5.25274e-06	2.84176e-05	5.54213e-05	-1.06354e-05	-6.3662e-05	-1.66174e-05	6.1812e-06	6.70313e-05	-6.4289e-05	-4.69188e-05	5.69544e-06	2.79763e-05	-5.40226e-05	6.70899e-06	-7.71875e-05	-2.07071e-05	-1.34134e-05
0.34656	-4.63524e-05	1.43815e-05	-2.51738e-05	4.40928e-06	-9.21295e-05	6.55518e-06	-1.55099e-05	1.14365e-05	-5.78166e-05	-6.35972e-05	-5.83157e-05	1.70088e-05	6.11574e-06	6.31155e-06	4.48899e-05	-2.87416e-05	-5.38173e-05	-5.47218e-05	-6.62831e-05	-6.80748e-05	-1.5232e-05	9.0369e-06	-1.11329e-05	2.62308e-05	1.05271e-05	1.10889e-05	5.83919e-05	-3.45226e-05	2.68657e-06	-6.14797e-05	-1.8961e-05	7.26598e-05	-6.6744e-05	1.60405e-05	-2.76371e-05	5.75463e-05	-6.89828e-05	3.29967e-05	-3.89014e-05	-4.0246e-05	-1.51515e-05
0.34862	2.44417e-05	2.81218e-05	5.10693e-05	1.34728e-05	-7.71113e-05	4.12452e-05	-1.96092e-05	3.3996e-05	-3.62216e-05	-3.97636e-05	-5.49983e-05	1.87687e-05	-4.44142e-05	3.09337e-05	-1.82827e-06	1.85853e-05	-1.59424e-05	-3.57022e-05	-5.19339e-05	-4.27548e-05	1.179e-05	2.01412e-05	4.39017e-05	1.67052e-05	2.65924e-05	2.92583e-05	9.16557e-05	-4.64641e-05	1.77699e-05	-5.42104e-05	-1.27783e-05	1.53672e-05	-6.79426e-05	3.15773e-06	-1.66682e-06	6.58439e-05	-1.58141e-05	-2.18055e-05	1.98902e-06	-1.46288e-05	-1.26959e-06
0.35068	1.00593e-05	7.57188e-06	4.19063e-05	1.20146e-05	-7.08549e-05	4.26427e-05	1.20273e-05	-5.28229e-06	-1.27662e-05	1.3625e-05	-6.37571e-07	3.12067e-05	-1.98215e-05	4.84499e-05	-3.80137e-06	5.28966e-05	-3.65093e-05	-2.32901e-05	-8.74e-05	-1.94648e-05	1.01371e-05	3.37691e-05	2.49162e-05	-2.60177e-05	4.29864e-05	1.55562e-05	7.02342e-05	-3.09205e-05	2.75126e-05	-4.53359e-05	-2.21745e-05	-6.77093e-07	-4.53745e-05	2.05249e-06	-3.07795e-05	1.32203e-05	-5.99838e-06	3.51206e-06	1.95764e-05	-7.82192e-06	1.02363e-06
0.35273	3.092e-05	-6.22322e-06	5.80664e-05	-1.27099e-05	-5.78089e-05	-1.29462e-05	-1.1912e-06	3.83065e-05	2.85242e-05	5.48918e-06	-1.11378e-05	1.49737e-05	-6.22004e-05	2.07275e-05	-3.05394e-05	3.46166e-05	4.20419e-05	-3.19228e-05	-4.12729e-05	2.9363e-05	6.80769e-05	2.7211e-05	7.78017e-06	1.59487e-05	-1.01724e-05	3.5127e-05	2.08488e-05	1.11773e-05	2.87888e-05	-7.95865e-05	-1.57536e-05	1.50972e-05	-5.55761e-05	6.389e-06	-5.81511e-05	3.24811e-05	-2.30089e-06	-3.74035e-05	1.37794e-05	-1.87487e-05	1.00222e-06
0.35479	-2.42091e-05	-2.44131e-05	3.67811e-05	1.88677e-05	-3.10835e-05	-5.03341e-05	-6.39509e-06	6.02008e-05	-5.8849e-06	5.10685e-06	-3.01369e-05	-1.53127e-05	-2.96565e-05	-7.17527e-06	-7.03868e-05	-9.94512e-06	2.44461e-05	-1.72889e-05	-2.43421e-05	-1.09903e-05	3.58622e-05	8.83321e-06	-1.68036e-05	3.38264e-05	4.43097e-06	3.92682e-05	8.02712e-06	-9.39307e-06	-2.24029e-05	-7.4882e-05	-2.76491e-05	1.31868e-05	-6.84319e-05	2.02638e-05	4.02829e-06	-2.05264e-06	3.18481e-05	1.22112e-06	1.17042e-05	-2.01712e-05	-6.03595e-06
0.35685	3.09839e-06	2.12965e-05	4.96592e-08	4.27506e-05	3.15962e-05	-3.27924e-05	-5.25176e-05	3.90073e-05	-1.62053e-05	-1.01866e-05	2.42358e-05	-1.17025e-05	2.98915e-05	-5.00589e-05	-8.65825e-05	-3.3991e-05	2.36952e-06	-4.67045e-05	-1.86069e-05	-3.10784e-05	-1.02537e-05	8.84988e-06	8.33352e-06	-1.56661e-05	1.68169e-05	-2.0424e-05	-1.35924e-05	-3.8861e-05	1.17446e-05	-4.44778e-05	-5.51547e-05	5.38165e-06	-2.12383e-05	-3.14328e-05	8.66111e-07	-4.84816e-05	1.02994e-05	-1.03462e-05	6.99033e-05	-3.18917e-05	-1.01439e-05
0.3589	-1.38912e-05	8.32433e-06	3.92026e-05	-6.67698e-06	5.39965e-05	-7.192e-05	3.49325e-07	-1.81693e-05	2.34355e-05	1.07523e-05	1.84119e-05	-3.5253e-05	-1.46058e-05	7.37791e-06	2.01476e-05	-4.01178e-05	3.78388e-06	-4.67216e-05	5.59238e-06	-4.85915e-05	-2.58365e-05	-1.66662e-05	2.36677e-05	-3.34979e-05	1.18401e-05	3.66114e-06	-2.94083e-06	-4.69369e-06	2.56319e-05	-1.24301e-05	-2.36759e-05	1.46801e-05	-5.13729e-05	-5.76896e-05	-2.72839e-05	-5.04901e-05	2.77186e-05	-6.59909e-06	8.42625e-05	-5.32536e-07	-5.6705e-06
0.36096	-5.06968e-06	-4.70511e-05	3.14227e-05	3.46919e-05	-5.41548e-05	9.41853e-07	-3.78611e-05	1.92933e-05	2.82462e-06	-1.87071e-06	-1.88028e-05	-7.565e-06	8.72007e-06	4.42681e-05	3.24193e-05	-3.03058e-05	-1.98716e-05	2.11754e-05	-8.17827e-06	-7.81117e-06	-1.08429e-05	3.94421e-05	-1.34634e-05	-2.68843e-05	-1.75419e-07	1.55953e-05	4.95526e-05	-1.29798e-05	-2.62905e-05	-1.13056e-05	3.55362e-05	7.9043e-07	-1.61133e-05	-4.86682e-06	-3.7233e-05	-2.69644e-06	1.52747e-06	-4.74338e-06	2.84574e-05	5.12996e-05	2.95536e-07
0.36301	2.44589e-05	-3.96407e-05	-1.35116e-05	1.57005e-05	-6.51204e-05	-2.69916e-05	-1.96878e-05	-2.70678e-05	-1.25598e-05	-3.78002e-05	-5.95663e-06	2.19008e-05	2.88902e-05	1.2513e-05	-2.86952e-05	-2.95483e-06	2.04676e-06	-1.43574e-05	-4.77503e-05	-5.69309e-06	5.80889e-06	3.09524e-05	-3.52864e-05	7.73357e-06	-9.21936e-07	2.26449e-05	9.47057e-06	1.40891e-05	-6.71677e-06	7.85082e-06	-2.74581e-06	2.05674e-05	2.12408e-05	-6.2572e-05	-1.95898e-05	3.04398e-05	-6.99665e-05	7.12552e-06	2.52644e-05	-1.80692e-05	-6.37394e-06
0.36507	-3.91173e-05	7.38756e-06	1.09422e-05	5.73963e-05	-7.5062e-05	-2.80224e-05	4.50715e-06	-1.95948e-05	-6.16056e-06	-4.69078e-06	-2.15139e-05	7.47846e-06	-1.02147e-05	-3.819e-05	4.6331e-05	-2.43531e-06	-9.84448e-06	-6.34419e-05	-2.13197e-05	1.11445e-05	3.94239e-05	5.3344e-06	-0.000103596	-4.82878e-05	-5.1285e-05	4.9226e-05	4.9164e-05	-9.13843e-06	-8.60653e-06	-3.13595e-05	1.90935e-05	1.89665e-05	-1.69666e-05	1.62423e-05	-5.42019e-05	8.94933e-06	-3.57101e-05	-1.15881e-05	-3.76168e-06	-2.71722e-05	-9.74236e-06
0.36712	2.64257e-06	-1.13088e-05	-2.64506e-05	2.07239e-05	-7.23814e-05	-1.67998e-05	1.1626e-05	-2.78556e-05	-2.76082e-05	-9.02381e-05	-7.00024e-06	-2.98101e-05	-3.5644e-05	-1.29513e-05	4.6158e-05	2.34667e-05	6.58613e-05	-3.27287e-05	-2.34443e-05	5.27551e-06	-2.92734e-06	-4.67123e-05	-8.59611e-05	-6.21534e-05	-5.1841e-05	5.9356e-05	8.15667e-05	-1.81152e-05	3.27765e-05	-9.70261e-06	6.68783e-05	3.48577e-05	2.08153e-05	5.87576e-05	-8.73819e-05	-5.58903e-05	3.95498e-05	-4.03061e-05	3.76922e-06	-2.42446e-05	-8.1344e-06
0.36918	-5.89802e-05	-2.18606e-05	9.52817e-06	4.48517e-06	-7.8831e-05	-1.38047e-05	3.26451e-06	-1.5301e-05	-3.94395e-05	-6.78959e-05	3.69918e-05	-4.00893e-05	-7.20233e-05	-6.30116e-05	-2.64613e-05	-2.61612e-05	2.57728e-05	-2.61409e-05	-3.2126e-05	4.19647e-05	-9.03383e-06	-4.41392e-05	-7.13662e-05	-3.8583e-05	1.44047e-06	3.92881e-05	5.02491e-05	-1.24454e-05	2.59707e-05	-2.675e-05	8.9803e-06	2.39136e-06	-9.70242e-06	5.96558e-05	-2.90161e-05	-4.82961e-06	7.69334e-05	-2.93886e-05	2.55772e-05	-3.49373e-05	-1.19956e-05
0.37124	-6.17595e-05	2.13875e-05	2.4876e-05	-1.50423e-05	-6.5045e-05	7.56439e-06	-2.3847e-05	7.95604e-05	-3.43237e-05	-5.37741e-05	3.39362e-05	-4.25255e-05	-1.23875e-05	-3.98935e-05	4.65461e-05	-8.73379e-05	-8.58901e-06	-6.56983e-05	-4.69953e-05	5.33101e-05	-2.68744e-06	-4.74333e-05	-2.07085e-06	1.19391e-06	-1.16154e-05	2.71503e-05	2.51961e-05	2.49121e-05	8.45648e-06	1.88861e-05	-8.65138e-06	-2.27952e-05	-7.72588e-05	-7.15565e-06	2.41484e-05	2.48044e-05	5.22223e-05	8.98178e-06	5.41862e-05	-3.80521e-05	-5.9405e-06
0.37329	-1.89172e-05	-3.15135e-05	3.20092e-05	-3.13832e-05	1.53661e-05	-1.44269e-05	-8.05709e-06	5.3429e-05	-4.33614e-05	-4.23647e-05	2.36819e-05	-4.49143e-06	8.40425e-06	-2.46401e-05	2.84932e-05	-5.56575e-05	-7.72934e-06	-3.77247e-05	5.29064e-06	5.14842e-05	-1.98631e-05	-7.97982e-05	3.21574e-05	-3.19417e-05	-9.99297e-06	1.44176e-05	1.69029e-06	-1.69384e-06	-1.01512e-05	3.48578e-05	2.14739e-05	2.72823e-06	-6.32465e-05	-1.6218e-05	1.08542e-05	2.40914e-05	2.79004e-05	-4.01809e-05	2.43553e-05	-1.70459e-05	-4.94286e-06
0.37535	1.62215e-06	-1.44964e-05	4.12735e-05	-1.85993e-05	-6.08405e-06	4.81912e-06	-1.33899e-05	-1.58428e-05	-4.40661e-05	-1.35464e-05	9.64687e-07	3.06447e-05	-6.55699e-05	3.0978e-05	1.72522e-05	-2.59134e-05	2.71641e-06	1.13945e-05	3.19487e-05	8.36017e-06	1.84834e-05	-3.96745e-05	4.18665e-05	-1.73513e-05	1.71126e-05	3.13665e-06	1.9299e-05	3.12922e-05	-2.6139e-05	3.10752e-05	1.28426e-05	1.91582e-05	-6.68048e-05	2.23123e-05	-2.24212e-05	-2.67062e-05	5.34573e-06	-5.5e-06	2.05748e-05	-2.60362e-05	-5.91703e-07
0.3774	-2.42106e-05	-2.73823e-05	4.74128e-05	-3.96421e-05	7.528e-06	4.62881e-06	-3.32633e-05	1.12578e-05	7.43403e-06	-3.61885e-05	6.94982e-06	2.61361e-05	-4.28462e-05	5.1617e-06	6.24333e-05	4.18989e-05	1.56783e-05	1.60923e-05	3.98987e-05	2.48831e-05	4.01289e-05	-6.53015e-05	-4.35972e-05	-2.13174e-05	1.78476e-05	3.36422e-05	-3.61862e-05	5.43531e-05	-1.27154e-05	5.6059e-05	-4.03214e-06	-8.31374e-06	-6.1686e-06	6.20483e-06	-6.94039e-05	-5.29454e-05	-3.37479e-05	-1.197e-05	4.64013e-05	-4.05516e-05	-9.43835e-07
0.37946	-8.96474e-05	9.7821e-06	-1.56926e-05	-3.22469e-06	2.36597e-05	2.02066e-05	-1.37581e-05	8.97233e-05	-1.28455e-06	-1.18657e-06	2.17381e-05	1.50171e-05	-2.16823e-06	-2.30518e-05	3.91717e-05	2.40293e-05	2.12274e-05	-2.36396e-06	-5.58527e-07	2.31376e-05	-2.10282e-05	-3.60202e-05	-3.18811e-05	-1.77409e-05	5.2153e-06	-1.85829e-05	-3.37681e-05	1.74187e-05	2.50466e-05	2.91619e-05	9.74529e-06	3.73958e-05	-1.26227e-05	3.18777e-05	-4.4097e-05	-5.15003e-05	-1.65353e-06	-2.65163e-05	7.73681e-06	-2.14604e-05	-4.62926e-07
0.38152	-8.00238e-05	-1.07703e-05	-5.63772e-05	2.44695e-05	2.84698e-05	4.41953e-05	-5.98719e-05	6.54841e-05	1.2209e-05	-1.30304e-05	3.33166e-05	-2.01908e-06	8.4377e-06	6.01352e-06	1.33143e-05	1.92187e-05	2.31583e-05	-1.74874e-05	-3.45577e-05	-7.28436e-06	-2.26642e-05	-2.03613e-05	-1.54767e-05	-5.4462e-05	3.5323e-05	-1.68735e-05	1.20045e-06	-4.64043e-05	6.56825e-06	-1.71085e-05	-1.13235e-05	6.4599e-06	-1.04296e-05	2.30659e-05	-7.78339e-06	-1.66801e-05	9.9405e-06	4.49965e-06	2.7941e-05	-3.34055e-05	-4.02773e-06
0.38357	-1.83412e-05	2.7614e-05	-4.60591e-05	2.46785e-05	2.87735e-05	2.91268e-05	-9.81747e-05	-1.08646e-06	2.07765e-05	-5.07962e-05	2.96289e-05	2.99012e-05	-3.83068e-05	3.86332e-06	-1.40295e-05	-5.92539e-05	-2.87536e-05	3.98184e-05	-3.93121e-05	-2.04918e-06	-4.0762e-05	-1.41775e-05	-3.22299e-06	-2.53981e-05	4.55604e-05	-3.29793e-05	-2.97102e-05	4.01943e-05	-5.01786e-05	1.50264e-05	-5.89125e-06	-2.81663e-05	1.27832e-05	4.95611e-06	2.26567e-05	-1.26992e-05	6.48655e-05	1.10553e-06	7.7554e-05	-3.04658e-05	-3.77327e-06
0.38563	1.00792e-06	1.60306e-05	-1.96787e-05	-9.23083e-07	-5.18017e-05	1.00885e-05	-3.39381e-05	1.40188e-05	1.32788e-06	-2.96592e-05	3.81546e-05	3.3099e-05	-1.00541e-06	4.5192e-05	-1.13325e-05	-2.35435e-05	-2.01044e-05	1.22653e-05	-2.24591e-05	-3.99783e-06	1.2651e-05	-0.000123552	-2.69339e-05	-3.36535e-05	3.82437e-05	-1.94762e-05	4.81266e-06	4.43205e-05	-5.00741e-05	3.25078e-06	-2.83226e-05	6.10645e-06	9.39279e-06	2.8055e-05	8.72064e-06	-7.49395e-06	5.18287e-05	1.41777e-05	4.08768e-05	-2.87437e-05	-2.5768e-06
0.38769	1.52413e-05	-4.01182e-05	3.62017e-05	2.41535e-06	-8.2609e-05	3.14928e-05	3.9494e-05	2.65657e-05	1.29271e-05	1.09119e-05	2.11035e-05	3.12525e-05	-5.33035e-05	2.60966e-05	-3.02949e-05	6.80241e-06	-3.42005e-05	-2.36386e-05	7.34169e-07	-5.3916e-05	1.66393e-05	-7.168e-05	8.24423e-06	2.83839e-05	-2.54305e-05	2.23503e-05	-4.29599e-05	-2.34591e-05	-4.60498e-05	-4.50883e-05	-1.80074e-05	1.60345e-05	-2.4205e-06	-4.44642e-05	-2.03138e-05	3.56985e-05	4.03857e-05	3.9211e-06	-8.69938e-06	-2.40814e-05	-6.44596e-06
0.38974	6.20778e-05	-8.87672e-05	1.00424e-05	9.20059e-06	-6.42447e-05	5.43726e-05	2.32149e-05	2.66664e-05	4.28441e-05	2.4305e-05	-1.00923e-05	4.69715e-06	-9.13979e-06	2.82795e-05	-1.45334e-05	2.48642e-05	-1.61126e-05	8.57896e-06	-2.28111e-05	-4.93333e-05	5.36126e-05	9.27737e-06	-1.0394e-05	2.85699e-05	1.23785e-05	5.7397e-06	1.10834e-05	-4.29338e-05	-8.59416e-05	-6.91672e-06	-3.90052e-05	2.16076e-05	7.23903e-05	-6.5223e-05	-1.68368e-05	6.29274e-05	-2.55155e-05	-6.12905e-05	-1.39862e-06	-3.71169e-05	-1.77192e-06
0.3918	-1.71381e-05	-6.48664e-06	-3.62744e-06	1.27096e-05	-3.62391e-05	2.56911e-05	1.1995e-05	-3.40439e-06	-2.66032e-06	-1.07134e-05	-5.39704e-05	-8.33241e-05	2.48914e-05	-8.78768e-06	-2.56496e-05	-2.26194e-05	4.19069e-06	-1.37298e-05	-1.18966e-05	-6.49252e-05	2.65006e-05	-5.49539e-05	-7.97901e-06	4.78153e-05	-4.85832e-05	-2.29254e-05	2.24834e-05	9.46354e-06	-6.47841e-06	2.99735e-05	6.90783e-06	1.87292e-05	3.13769e-05	-3.13115e-05	-2.9021e-05	2.78919e-05	-2.19036e-05	-3.84399e-05	2.39778e-06	1.60313e-05	-7.69298e-06
0.39385	-5.6675e-05	6.89198e-05	-1.95877e-05	4.40954e-05	-1.59407e-05	1.88709e-05	-1.59816e-05	-1.25307e-06	-1.27737e-05	-9.14835e-05	-5.41268e-05	-8.54497e-05	4.16181e-07	-4.89595e-06	4.26579e-06	-3.25698e-05	-1.97291e-05	-5.78132e-05	-6.06765e-05	-2.96226e-05	2.78999e-05	-0.000105209	-4.2012e-05	-2.65853e-05	-1.50514e-05	-1.48198e-06	1.81687e-05	3.82066e-05	-5.30043e-05	3.68262e-05	1.70805e-05	6.3402e-05	-5.35518e-05	2.54868e-05	-6.80533e-05	-2.20032e-05	-6.23425e-06	-2.5447e-05	1.19656e-05	-2.98467e-05	-1.57864e-05
0.39591	-5.39427e-05	8.58491e-05	-8.40042e-05	-1.8544e-05	-9.79402e-05	-1.18995e-05	-3.26701e-05	-9.93061e-06	2.79877e-05	-4.26989e-05	-1.15356e-06	-1.49828e-05	1.74553e-05	-4.36847e-05	-2.16773e-05	-1.22558e-06	-2.6005e-05	-3.49145e-05	-5.7696e-05	4.73073e-05	2.34612e-05	-3.31594e-05	-1.33699e-05	-4.18596e-05	1.47366e-05	2.26136e-05	-1.63412e-05	6.06613e-05	-4.62938e-05	-1.80685e-05	7.85406e-06	5.28025e-05	-8.44238e-05	5.02568e-05	-2.43291e-05	-1.44919e-05	-1.20606e-05	4.03116e-05	-3.29722e-05	-1.91225e-05	-1.14541e-05
0.39797	4.706e-06	4.83096e-05	-8.25032e-06	1.8108e-05	-3.92279e-05	-4.98975e-05	-4.03263e-05	1.9522e-05	-1.54162e-05	3.42979e-05	4.32036e-05	-3.09342e-05	2.83315e-05	-1.68795e-05	-1.79942e-05	-3.32619e-05	-1.46342e-05	-6.38304e-06	-3.13043e-05	3.10202e-05	6.58959e-05	-3.66634e-05	-5.38891e-05	-2.40485e-05	3.82051e-05	-1.17731e-05	-4.71316e-05	-2.81548e-05	-7.19052e-06	3.24672e-06	8.22166e-06	-1.85999e-05	1.04316e-06	2.63759e-05	-8.58342e-06	-1.48367e-05	-2.29688e-05	2.37353e-05	3.23792e-06	-1.01435e-07	-4.52476e-06
0.40002	2.87922e-05	1.59148e-05	7.13516e-06	1.01941e-05	3.63962e-06	5.78629e-05	-6.74834e-05	3.80215e-05	-2.7545e-05	-1.99306e-05	3.10568e-05	-3.36753e-05	-4.50303e-05	1.2317e-05	1.08861e-05	-6.64233e-05	-3.83003e-05	-8.63403e-07	1.34599e-05	3.85431e-05	6.67153e-05	1.71141e-05	-6.47992e-05	-8.86164e-05	-1.27806e-05	-8.35522e-05	9.87329e-06	1.81757e-05	-9.14606e-06	3.54202e-05	3.29464e-05	-1.56844e-06	6.95715e-05	-4.31942e-05	-3.59398e-05	6.21551e-06	-4.27421e-05	-3.39601e-05	4.34702e-05	-2.38844e-05	-4.30274e-06
0.40208	-1.90956e-05	1.71391e-05	3.6194e-05	-3.50537e-05	-3.42086e-05	5.28735e-05	-4.2134e-05	1.63381e-05	-1.07424e-05	-4.17158e-05	-9.46295e-06	-9.31338e-06	-8.08945e-05	-2.87853e-06	4.99182e-06	-7.28368e-05	2.43283e-05	-9.47703e-07	3.97589e-05	2.8842e-06	-1.42155e-05	3.39742e-06	-4.2717e-05	-9.38857e-05	-3.00056e-05	-4.24114e-05	2.58381e-05	1.22848e-05	-7.47587e-05	5.73768e-05	1.13893e-05	-1.77989e-05	8.49394e-07	-1.47093e-05	-3.57546e-05	1.41568e-05	-4.09036e-05	-5.2387e-06	2.83209e-05	-2.81681e-05	-1.12932e-05
0.40413	1.65592e-05	9.73307e-06	5.04556e-05	1.34551e-06	-6.99104e-05	5.62266e-05	-2.44394e-05	-2.37592e-06	1.6423e-08	1.06711e-05	1.10251e-05	1.92111e-05	-5.43676e-05	-3.00996e-05	9.27923e-07	-6.59863e-05	4.95868e-05	2.73883e-06	1.34886e-06	-2.02833e-05	2.54776e-05	-6.98498e-05	-2.13082e-05	-7.64008e-05	-1.06642e-05	-5.67883e-06	3.40694e-06	-3.89456e-05	-7.26989e-05	5.87969e-05	-7.31718e-05	-1.84712e-05	-2.78765e-05	-2.90157e-05	1.05583e-05	2.57378e-05	-1.04714e-05	-3.57881e-05	3.39704e-05	7.35719e-07	-9.23184e-06
0.40619	-1.75368e-05	1.82651e-06	1.407e-05	-3.98708e-06	6.01121e-06	5.18786e-05	-6.4113e-05	-1.69755e-05	-4.29424e-05	-1.03436e-05	-3.6274e-05	-2.29912e-05	-2.38218e-05	1.89967e-06	-1.27743e-05	-6.7854e-05	-1.94853e-05	9.15065e-06	-4.04854e-05	-9.17502e-06	6.94666e-05	-8.73471e-05	-5.33165e-05	-5.34018e-05	-4.56842e-05	-7.9467e-06	1.92441e-05	-3.62114e-05	-5.48641e-06	4.8166e-05	-1.33173e-05	1.7296e-05	-4.90231e-05	5.95881e-06	-2.86612e-05	3.76623e-05	-1.90361e-05	-7.19606e-05	3.73679e-05	-7.0084e-06	-1.3679e-05
0.40824	-8.76655e-06	-1.57854e-05	2.2225e-05	-1.61038e-06	7.93169e-05	3.29356e-05	-3.5236e-05	6.70861e-06	-1.71975e-05	-5.17526e-05	-1.47595e-05	-5.16669e-05	-7.90638e-05	-2.61849e-05	-4.38409e-05	-1.79924e-05	-4.003e-07	-1.60059e-05	-3.81014e-06	-2.53284e-05	2.02458e-05	4.19712e-05	-6.80005e-05	-6.30527e-06	-7.24504e-06	-2.60882e-06	1.58618e-05	-3.9494e-05	4.28162e-05	-9.45974e-07	3.16602e-05	1.84855e-06	-8.93433e-05	-3.19603e-05	-1.58042e-05	-1.01546e-05	-5.11688e-06	-9.90594e-05	4.9197e-05	-1.86672e-05	-1.1483e-05
0.4103	-5.13449e-05	5.6884e-06	2.96745e-05	1.45332e-05	2.46992e-06	3.42658e-05	2.64159e-05	-5.24158e-05	8.1424e-05	-5.19112e-05	-2.90336e-07	4.32538e-05	-4.26876e-05	3.12669e-05	-2.14587e-05	-5.70522e-05	-2.74999e-06	-2.68102e-05	-1.27271e-05	-1.70439e-05	-5.60757e-05	1.19611e-05	-1.87524e-05	-5.79056e-05	-2.80009e-05	-4.78287e-05	1.83269e-06	-3.07421e-05	3.91951e-05	-2.32923e-05	2.5137e-05	-6.13029e-05	-3.14183e-05	1.78862e-05	1.81562e-05	-5.80451e-05	-2.41408e-05	-1.90527e-06	-7.47854e-06	-3.47327e-05	-1.08738e-05
0.41236	-6.06582e-05	1.23786e-05	-2.30241e-05	-1.27032e-05	-4.55287e-05	3.22028e-05	-1.08686e-05	-9.24058e-06	1.53109e-05	3.59574e-05	-8.6843e-06	1.75665e-05	-3.15934e-05	3.05967e-05	-6.88682e-05	8.44678e-06	1.63963e-05	-5.07863e-05	-5.44934e-05	4.28277e-07	-2.96264e-05	-7.41423e-05	3.03979e-05	-5.24976e-05	-1.42277e-05	1.29489e-06	-6.80518e-05	7.46165e-06	-2.86149e-05	-1.89051e-05	3.92525e-05	-6.23282e-05	1.07168e-06	3.73198e-05	-2.20316e-05	-5.88685e-06	-4.96523e-06	3.85392e-06	-1.81191e-06	-2.22971e-05	-1.22975e-05
0.41441	5.35998e-06	6.0048e-06	-2.68011e-05	-2.53267e-05	-1.06093e-05	2.54369e-05	-2.04578e-05	-6.32307e-06	-3.00103e-05	4.78022e-05	3.16584e-05	3.29489e-05	-3.56567e-05	1.83132e-05	-5.68198e-05	2.97886e-05	3.39377e-05	-4.59249e-05	-1.78681e-05	-4.70272e-05	8.30022e-06	-2.86361e-05	-2.19646e-05	-6.76027e-05	-1.87753e-06	-3.93847e-05	-7.49253e-06	-2.01863e-05	-4.16606e-05	-9.36194e-06	7.21073e-05	-5.40308e-05	1.83405e-05	2.32376e-05	-1.416e-05	1.89646e-07	6.85558e-05	-2.4708e-05	-5.41302e-05	2.85881e-05	-6.43628e-06
0.41647	2.32269e-05	-2.66741e-05	-5.85807e-06	9.74956e-07	1.17232e-07	1.07528e-05	-8.78502e-05	-4.88228e-05	-5.28667e-06	2.68977e-05	3.68026e-05	4.62865e-05	1.26199e-05	-6.0967e-06	-4.86395e-05	-1.22675e-05	1.6513e-05	4.81523e-05	-1.89206e-05	-9.03573e-05	-2.68023e-05	-4.63489e-05	-5.24877e-05	-7.23325e-05	-3.69567e-05	-1.09419e-05	5.25294e-05	-4.04776e-05	-6.43738e-05	-5.67898e-05	-1.86941e-05	-5.63484e-05	5.4087e-05	-5.99342e-05	4.18969e-05	7.07791e-06	3.78738e-06	-2.68286e-05	-2.79714e-05	3.65098e-05	-1.32457e-05
0.41852	1.66102e-05	6.58458e-06	7.79033e-06	1.19395e-05	-3.10433e-05	-1.50889e-05	-9.58997e-05	-1.28653e-05	3.42559e-05	-1.49332e-05	5.03103e-05	2.48986e-05	-4.35512e-06	3.45145e-05	1.19977e-05	-5.02768e-05	3.34703e-05	3.33477e-05	5.53869e-06	-5.96056e-05	3.16677e-07	-3.69574e-05	-6.54691e-07	-4.87367e-05	-2.9907e-05	1.7944e-05	2.1671e-05	1.89686e-06	2.87553e-06	-7.65933e-05	-4.62088e-05	-5.33571e-06	-9.04589e-06	-2.48932e-05	-2.13349e-05	-1.62612e-05	2.91265e-06	-9.20116e-05	-1.495e-05	1.26979e-05	-9.38463e-06
0.42058	-1.15802e-06	-7.77779e-05	2.06463e-05	4.58012e-05	-3.13118e-05	-4.79629e-05	-7.34459e-05	-8.93733e-07	3.91308e-06	-1.0332e-05	3.70859e-05	1.64724e-05	-1.21724e-05	3.92145e-05	2.22537e-05	-4.28192e-05	1.4947e-06	-7.44763e-05	-4.7025e-06	2.83568e-05	2.86243e-05	-6.80667e-05	-1.59711e-05	-2.01029e-05	-1.48347e-05	7.22388e-05	2.29536e-06	8.05074e-06	9.09462e-06	-2.52508e-05	-4.55152e-05	5.1315e-05	-4.03824e-05	-1.09881e-05	-5.73503e-06	1.32331e-05	2.04347e-05	-3.81142e-05	-7.74961e-05	-1.18393e-05	-8.2706e-06
0.42263	-3.76191e-05	-1.31763e-05	1.41518e-06	3.31934e-05	-2.80567e-05	-5.86906e-05	-5.90837e-05	-9.09162e-05	-6.06643e-05	-1.55722e-05	3.04585e-05	3.04327e-05	-1.25923e-05	6.9679e-05	3.18152e-05	-3.27974e-05	1.10416e-05	-3.29453e-05	4.6988e-05	3.14504e-05	-2.19438e-06	-3.77362e-05	-1.0911e-06	-4.34802e-05	-2.36977e-05	-3.3676e-05	1.3178e-05	4.31125e-05	-1.3828e-05	-3.52638e-05	2.70487e-05	6.49794e-05	-3.30623e-05	2.38968e-05	5.43713e-06	6.99706e-05	1.95179e-05	5.5766e-06	3.47076e-05	1.89228e-05	-1.33304e-06
0.42469	7.31486e-06	-2.9685e-05	3.07425e-05	3.04078e-05	2.61966e-05	-3.25253e-05	-5.98855e-05	-3.9004e-05	-6.47015e-05	-4.61383e-05	-2.98693e-05	2.39266e-05	-1.00337e-05	3.84204e-06	-5.24535e-06	1.0957e-05	6.83411e-05	4.49534e-05	3.53045e-05	-3.19783e-05	-1.86558e-05	-3.08741e-05	-6.31811e-05	-3.34201e-05	1.95723e-05	1.18285e-05	-6.97596e-05	3.86124e-05	-3.5369e-05	-8.44241e-05	-4.4928e-05	5.50441e-05	-5.14979e-05	-5.47086e-06	-3.93012e-05	3.5868e-05	5.01899e-06	-2.79174e-05	4.68348e-05	9.52028e-06	-8.73949e-06
0.42675	-1.39799e-05	-4.02549e-05	-7.46941e-05	7.80184e-06	-4.17729e-05	-4.21616e-05	-3.35869e-05	2.54783e-05	-9.99448e-06	-5.1146e-05	2.21837e-05	4.54318e-05	-8.67156e-06	-2.76436e-05	-2.22081e-05	3.57634e-05	9.66887e-05	1.50365e-05	-3.72199e-06	1.53754e-05	-1.00965e-05	-8.29943e-05	-3.36177e-05	-3.12458e-05	3.51211e-05	-6.27707e-06	-6.85574e-05	1.11215e-05	-2.18219e-05	-2.96988e-05	-1.86242e-05	9.54e-05	-4.25457e-05	-4.73223e-05	-3.18897e-05	-3.19311e-05	-2.13985e-05	-6.18062e-05	2.84011e-05	4.77107e-05	-1.07037e-05
0.4288	6.1134e-06	1.28323e-05	-2.13757e-05	2.95327e-05	-6.7849e-05	1.64312e-05	-1.85692e-06	2.0925e-05	7.97654e-06	-7.08635e-06	9.79422e-06	2.18285e-05	-2.24335e-06	4.47924e-05	-5.17862e-05	4.06391e-05	5.67002e-05	-5.69318e-05	6.36854e-07	3.46715e-05	3.9947e-06	-7.05505e-05	2.61285e-06	-4.99423e-05	2.4159e-05	1.62944e-05	-1.7116e-05	-4.56929e-05	-1.76528e-05	-1.4707e-05	1.25733e-05	7.28102e-05	-7.35349e-05	-3.39258e-05	-9.10685e-06	1.31852e-05	2.73836e-05	-3.30502e-05	9.15531e-06	-1.22114e-05	-2.53944e-06
0.43086	-2.54983e-05	-1.72068e-05	9.89642e-05	1.14626e-05	-8.11913e-05	-1.44584e-05	-1.70086e-05	-2.19575e-05	1.29758e-05	-2.01638e-05	-6.32804e-05	-1.48246e-05	-2.42833e-05	2.82765e-05	-2.10277e-06	-2.1331e-05	4.82305e-05	-2.27033e-05	-7.55384e-06	3.30379e-05	5.01306e-05	6.66066e-06	-2.04814e-05	-2.52187e-05	-8.79342e-06	3.32602e-05	-5.55508e-07	-3.86576e-05	1.1192e-05	-5.39307e-05	5.14016e-06	1.95037e-05	-2.5952e-05	-4.17598e-06	-3.30806e-05	-2.68964e-05	-2.68417e-05	9.15147e-06	1.15427e-05	-4.36849e-06	-6.07469e-06
0.43291	8.02096e-06	7.27332e-08	1.90563e-05	-1.09907e-05	-7.59454e-05	-2.9763e-05	1.20228e-06	3.32778e-05	-3.35795e-05	1.48298e-06	5.32696e-05	1.54029e-05	-2.11109e-05	2.99686e-05	9.94914e-06	4.44339e-05	1.67211e-05	2.4078e-05	1.01063e-05	2.03199e-05	9.8855e-06	-2.05619e-05	6.46638e-06	-6.49841e-05	-4.96504e-05	-1.42505e-05	-4.22278e-05	3.03565e-05	-4.44339e-05	-5.64298e-06	-4.3259e-05	1.39683e-05	-1.57246e-05	3.63627e-05	-3.93476e-05	-2.38049e-05	-2.67989e-05	-2.31308e-05	5.51138e-05	1.40384e-05	-3.29132e-06
0.43497	-2.83009e-05	3.84213e-05	-8.32794e-06	-1.25806e-05	-1.82252e-05	-1.07003e-06	-5.59589e-05	1.50582e-05	3.2317e-05	1.54841e-06	6.81728e-05	-2.76193e-05	-1.45071e-07	-3.06358e-05	-3.06732e-05	5.25096e-05	9.54933e-06	2.81634e-05	-1.27424e-05	-8.90645e-06	-4.48454e-05	-9.42276e-05	3.45149e-05	-9.40666e-06	-7.65721e-05	3.78037e-06	-7.45278e-05	1.81113e-06	-5.68854e-05	4.0206e-05	-4.1912e-05	2.54088e-05	-1.91187e-05	-1.92183e-05	-5.07045e-05	4.63722e-05	2.89999e-05	1.06359e-05	-1.37716e-05	-4.51151e-05	-8.60054e-06
0.43702	4.54982e-05	7.21345e-05	-3.78315e-05	-3.83905e-05	1.21339e-05	-4.01967e-05	-5.29056e-05	6.61517e-05	1.75385e-05	-4.82907e-05	1.44837e-05	2.82446e-05	-5.35918e-05	-1.19468e-05	-2.78425e-05	2.20704e-05	7.82965e-06	6.32106e-05	-3.06272e-05	-1.00161e-05	-5.92293e-05	-8.19194e-05	-1.7493e-05	8.59531e-07	-7.46343e-05	1.03849e-05	-9.92254e-05	4.62586e-05	-6.04224e-05	1.00279e-05	-7.66839e-05	1.27584e-05	-4.40167e-06	-3.69369e-05	-2.99359e-05	1.92424e-06	4.91516e-05	-5.29843e-07	-4.00463e-05	-5.65416e-05	-1.27245e-05
0.43908	-6.16117e-06	7.01255e-06	-4.65513e-06	-3.41718e-05	-1.33594e-05	-5.45513e-05	-7.56623e-07	4.33354e-05	-2.48827e-05	-3.43514e-05	-4.98927e-05	3.26118e-05	2.71044e-05	6.26435e-05	1.39487e-05	9.88413e-07	3.79888e-05	1.90846e-06	-5.25842e-06	-3.66922e-05	4.40178e-05	-5.45381e-05	-6.26216e-05	-2.93481e-05	-1.96001e-05	-8.75262e-06	-1.55711e-05	4.33433e-06	-4.33745e-05	-1.93459e-05	-5.40156e-05	-3.9313e-05	4.1169e-05	-1.19684e-05	-4.30369e-05	2.05077e-05	-1.40053e-05	-1.85393e-05	1.99439e-05	1.58872e-05	-8.13404e-06
0.44114	4.60153e-06	-4.93592e-05	5.15252e-06	1.58991e-06	-4.16891e-05	-2.32243e-05	-1.99903e-06	-3.45801e-06	-4.78813e-05	-4.6655e-05	-2.78209e-05	-1.46481e-05	4.57947e-06	5.41411e-05	1.74303e-05	-2.02029e-05	1.00703e-05	-1.13735e-05	-1.67532e-05	1.20965e-05	2.56973e-05	-2.60678e-05	-7.82847e-05	9.53127e-06	-7.13676e-05	2.03921e-06	-7.0825e-07	-4.93018e-05	-2.03017e-05	8.44342e-05	-8.35431e-06	-3.21481e-05	5.82437e-06	2.81055e-05	-6.99075e-05	-4.69549e-06	-5.02591e-05	1.50446e-06	9.32614e-06	-1.37221e-06	-1.10427e-05
0.44319	-1.12078e-05	-5.38742e-05	3.77381e-05	3.33793e-06	-0.000108378	1.87031e-05	-4.5622e-05	-5.69765e-05	-1.84128e-06	-2.90329e-05	1.32465e-05	1.28264e-05	2.08955e-06	2.52366e-05	1.47525e-05	-3.04649e-05	-4.13851e-06	-1.69666e-05	-3.81963e-05	-1.92739e-05	-2.15142e-06	-4.37575e-05	2.134e-05	2.11933e-05	-4.56087e-05	-1.92797e-05	-5.44636e-05	-4.0325e-05	-1.11728e-05	1.09503e-05	8.21497e-06	-1.40952e-06	-2.0478e-05	-2.25313e-05	-4.06458e-05	-4.55865e-05	-2.72823e-05	-2.03588e-05	1.41564e-05	-2.37186e-05	-1.57739e-05
0.44525	-7.01669e-05	-8.15698e-05	4.10868e-06	2.82088e-05	-5.46144e-05	5.04513e-06	-0.000120293	6.86397e-06	2.25813e-05	-2.64514e-05	-4.2911e-05	1.55664e-05	-4.72588e-06	-1.26754e-05	-4.45428e-05	-1.34746e-05	5.13195e-05	8.85469e-06	-3.34325e-05	-3.52696e-05	3.93147e-05	-3.70185e-05	1.55931e-06	-2.49905e-06	9.85427e-06	1.25124e-06	-1.24238e-05	-5.74194e-05	-6.36797e-06	-6.84884e-05	-3.55416e-05	-4.8372e-05	-3.18033e-05	5.02019e-06	-1.06936e-05	-4.6257e-05	3.73489e-05	-6.08701e-05	-6.81678e-05	2.18132e-05	-1.91835e-05
0.4473	-7.05213e-05	-2.75501e-05	-2.27801e-05	-1.29932e-05	-1.37513e-05	1.85401e-05	-0.00010652	4.61345e-05	-5.06075e-05	2.12611e-07	-4.68547e-05	-1.46495e-05	-5.38326e-06	-1.93547e-05	1.56439e-05	5.99427e-05	-1.50749e-05	3.54946e-05	-3.73822e-05	-4.31425e-05	4.16436e-05	-1.25512e-05	7.22568e-06	1.58675e-05	4.56559e-05	2.51803e-05	-1.60822e-05	6.50866e-06	-4.86662e-06	-2.3676e-05	-4.07544e-05	8.59219e-06	-1.91963e-05	1.63828e-05	1.05505e-05	6.86427e-06	5.52102e-05	-2.37409e-05	-0.000111695	7.86532e-06	-7.89031e-06
0.44936	1.37145e-05	2.58283e-05	1.37715e-05	-2.56333e-05	-4.81804e-06	-2.60795e-05	-5.17438e-05	5.35457e-06	-5.6188e-05	1.61581e-05	-1.75808e-05	4.18444e-05	-2.59141e-06	-6.24026e-05	1.42573e-05	-1.43553e-05	-5.37614e-05	-2.28037e-05	-8.13791e-05	5.05845e-06	1.55861e-05	1.04647e-05	-2.81209e-05	1.64322e-05	-3.33506e-05	-2.58962e-05	-3.61753e-05	6.8469e-05	4.07147e-05	-3.64979e-05	-3.00065e-05	2.12381e-05	-7.12191e-05	-2.96245e-05	-5.20089e-05	-5.91672e-05	-8.36124e-06	-3.51826e-05	-6.04973e-05	-1.14425e-05	-1.56999e-05
0.45141	2.8971e-06	5.80197e-05	9.41461e-06	5.99292e-05	3.20217e-05	1.33834e-05	-1.47566e-05	-3.60663e-05	5.52706e-06	-8.44362e-05	-1.31347e-05	-2.19819e-05	-2.81111e-06	-7.04245e-05	3.35831e-05	-3.98848e-05	-1.57948e-05	-5.44084e-05	-7.71821e-05	3.85278e-06	-2.91602e-05	6.64656e-05	-5.78031e-05	3.97719e-06	-4.72852e-05	-3.9734e-05	-1.66403e-05	1.94016e-05	4.9452e-05	-6.77025e-07	1.91763e-05	-5.63179e-06	-5.45348e-05	3.37072e-05	-3.03433e-05	-5.15149e-06	-6.24119e-05	2.34724e-05	-5.88232e-05	-2.98874e-06	-1.01946e-05
0.45347	-1.42462e-05	1.15476e-05	-1.27262e-07	2.3575e-05	7.12447e-05	9.1483e-05	-5.03896e-05	-3.36701e-05	3.97131e-06	-0.000100149	-1.09518e-05	-6.72133e-05	1.06284e-05	-4.56372e-05	2.11544e-05	-1.93468e-05	2.56201e-06	-7.11812e-06	1.10025e-05	9.73328e-06	3.5806e-05	3.336e-05	7.66546e-06	3.13692e-06	7.63054e-06	2.2137e-05	-5.57224e-06	-1.16428e-05	1.60878e-05	8.41958e-06	1.21675e-05	1.41197e-05	-5.81575e-05	3.64789e-05	-5.40355e-05	0.00010521	9.8471e-06	2.07449e-05	-3.82339e-05	-1.27085e-05	1.51284e-06
0.45553	-3.59809e-05	-4.54004e-05	7.22789e-05	-2.01531e-05	-2.97416e-06	9.58344e-05	-6.25989e-05	1.98187e-05	-1.29785e-05	-4.56122e-05	-1.90161e-06	-1.32682e-05	-4.57899e-06	2.91917e-07	-1.68072e-05	-1.94042e-05	4.59356e-05	-5.80345e-06	6.43573e-06	-6.53184e-06	3.19563e-05	-3.40495e-05	2.14445e-05	1.30054e-05	-1.7711e-06	6.73957e-05	2.07248e-05	-3.35562e-05	3.76728e-05	2.6039e-06	2.67091e-05	-1.95983e-05	-5.34018e-05	6.52592e-05	-4.12309e-05	4.00379e-05	6.22026e-05	-5.54699e-06	-6.76325e-05	-1.31466e-05	1.642e-06
0.45758	-6.88704e-05	1.26727e-05	3.68205e-05	8.23507e-05	-4.08047e-05	2.66646e-05	-5.12398e-05	2.86038e-05	-9.28247e-06	-5.02743e-05	5.56921e-06	2.06396e-05	1.38455e-05	2.01875e-05	-3.46219e-08	-3.69638e-05	3.01728e-05	1.24279e-05	-5.84467e-05	-4.53174e-05	-1.58478e-05	3.22086e-06	1.54255e-05	-1.02695e-05	-1.21808e-05	3.85346e-05	8.88575e-06	-1.53665e-05	-1.98805e-05	-6.3988e-05	5.94717e-05	-4.29649e-05	-1.47451e-05	-3.19853e-05	-5.15601e-05	1.63887e-05	2.12386e-05	-2.42929e-06	-5.63739e-05	8.53524e-06	-5.92925e-06
0.45964	-3.71146e-05	-5.922e-06	-6.86518e-05	1.11233e-05	9.63451e-07	5.1829e-05	-2.68057e-05	8.52264e-06	3.24524e-05	-2.97093e-05	-3.15837e-05	7.97751e-06	-2.79024e-05	1.23147e-05	1.70788e-05	-1.7663e-05	3.56915e-05	-4.10619e-05	-2.91862e-05	-2.23137e-05	-4.19656e-05	-0.000114951	-9.7007e-06	-3.56832e-05	2.15052e-05	6.2364e-06	-4.00259e-05	3.72961e-05	-5.73217e-05	-5.45041e-05	3.51459e-05	-7.03065e-05	8.07542e-06	5.03582e-05	-6.3867e-06	-2.7594e-05	2.67354e-05	-3.74873e-05	1.4697e-05	-4.11249e-06	-1.14988e-05
0.46169	-3.87995e-05	-1.19707e-05	-8.24578e-06	2.87868e-06	1.70931e-05	4.60439e-05	-6.58462e-05	-3.81471e-05	5.53982e-05	-7.9817e-05	-7.25684e-05	-1.43433e-05	-1.30257e-05	4.11038e-05	2.72826e-05	1.31711e-05	6.72636e-05	-1.93882e-05	-1.33876e-05	3.97824e-05	-6.9609e-06	-6.74067e-05	-1.70747e-05	-4.50905e-05	3.07869e-05	-1.01955e-05	1.29356e-05	3.36055e-05	-5.22864e-05	3.07933e-05	6.69543e-06	-6.77438e-05	-5.31221e-05	3.09891e-06	-5.30436e-05	2.18652e-05	3.82422e-06	-3.88623e-05	-1.42528e-05	-4.28933e-06	-8.80614e-06
0.46375	-2.19011e-05	-1.72877e-05	2.45328e-05	2.13812e-05	-2.77796e-05	2.20253e-05	-3.37077e-05	-1.41249e-06	2.14081e-05	-8.51074e-05	-8.86133e-05	-6.24718e-05	4.41791e-05	4.89303e-05	6.54119e-06	4.28366e-06	3.7548e-05	6.7995e-06	-0.000100944	3.54769e-05	1.55189e-05	-2.21213e-05	5.07621e-06	-6.88437e-05	1.7501e-06	-4.35763e-05	6.19756e-05	5.88731e-06	-2.14503e-05	-8.98933e-06	1.31e-05	1.49647e-05	-2.07978e-05	-4.47983e-05	-2.7102e-05	-1.41179e-05	1.49986e-05	-2.02524e-05	-3.54463e-05	-3.74534e-05	-9.94492e-06
0.4658	7.99406e-06	-1.72537e-05	-6.62461e-06	1.03748e-06	-1.72612e-05	2.64588e-05	-7.69408e-05	-2.95681e-05	2.26607e-05	-2.11124e-05	-2.2167e-05	-8.74213e-05	-7.85991e-06	5.19973e-05	-1.75141e-06	2.32155e-05	5.47641e-06	3.72058e-05	-7.84454e-05	-8.2754e-06	-3.26796e-05	3.97015e-05	-8.22463e-05	-9.18977e-05	-6.92784e-05	-7.66334e-05	8.94709e-05	7.62375e-05	3.55275e-05	2.55636e-05	2.8411e-06	2.77347e-05	-5.36788e-05	-1.56336e-05	-2.75115e-06	5.46337e-05	-8.30941e-06	-5.91426e-05	6.47136e-06	-3.00977e-05	-9.07005e-06
0.46786	1.74694e-05	2.13405e-05	-1.12553e-05	2.2389e-05	1.658e-05	5.6831e-05	-0.000111772	-6.04475e-05	-1.91009e-05	1.85815e-06	5.0847e-05	-3.78602e-05	-8.46265e-05	4.86247e-05	-2.53861e-05	4.77077e-05	5.61853e-05	-2.37528e-05	-2.77553e-05	-1.63891e-05	1.22369e-05	-9.10643e-06	-5.72661e-05	-1.10588e-05	-5.87024e-05	7.40388e-06	1.19786e-05	3.51723e-05	2.67101e-05	4.43742e-05	1.74292e-05	2.5104e-05	-5.86041e-05	1.43839e-05	-7.77303e-05	-4.75252e-05	1.80781e-05	-4.53497e-05	2.84319e-05	-1.9135e-05	-5.5422e-06
0.46991	5.02381e-05	4.41086e-05	-3.19995e-06	1.4446e-05	-6.17791e-06	3.80444e-05	2.68337e-05	-3.24102e-05	3.2515e-05	-1.70131e-05	1.63453e-05	-1.08592e-05	3.31428e-05	5.46035e-06	1.1869e-05	3.449e-05	4.22097e-05	4.42101e-05	-2.145e-05	2.76946e-06	4.0455e-05	-7.77889e-06	-2.73079e-05	-3.05949e-05	-6.93634e-05	3.45675e-05	-4.57251e-05	6.6403e-07	-2.02423e-05	-2.90057e-05	4.27783e-06	-3.04878e-05	-6.64312e-05	6.31136e-05	-2.04796e-05	-1.75455e-05	-3.9003e-05	-2.50114e-05	3.63781e-05	1.83256e-05	1.85943e-06
0.47197	8.5672e-06	7.5855e-06	1.11725e-05	1.34044e-05	-3.37166e-05	5.11757e-05	-3.61916e-05	4.53091e-05	-9.47621e-06	-4.28544e-05	-4.18746e-05	6.88038e-05	-3.30285e-05	-3.3482e-05	1.0693e-05	-4.06413e-06	-9.19256e-07	1.01927e-05	1.9936e-05	2.07459e-05	1.12041e-05	-8.63516e-06	3.10674e-05	-4.72867e-05	3.95709e-05	1.4195e-05	-3.33475e-05	-2.98776e-06	-2.34994e-05	-2.79269e-05	-5.2384e-05	-3.44368e-05	-7.11448e-05	7.07577e-06	-3.45784e-05	-1.30183e-05	5.34081e-06	-1.10852e-05	-2.4356e-05	2.82106e-05	-5.4011e-06
0.47402	-1.83953e-05	-5.58159e-05	-5.47683e-06	-1.02891e-05	-2.05753e-05	6.66046e-05	-9.01539e-05	2.90679e-05	4.88999e-06	-1.84019e-05	-3.54439e-06	4.42574e-05	-5.77167e-05	3.81923e-05	3.82861e-06	2.52382e-05	1.99008e-05	-5.6124e-05	4.82979e-05	3.60999e-05	-1.23819e-05	5.43274e-05	2.86393e-05	-2.36427e-05	7.18045e-05	-3.60943e-05	3.92678e-05	-1.60925e-05	1.32005e-05	5.25025e-05	-7.18899e-05	-1.64959e-05	-9.29601e-06	-1.42846e-05	-1.68149e-07	-2.61939e-05	8.66082e-06	-2.07938e-05	3.38147e-06	2.51662e-05	7.37528e-07
0.47608	-1.55854e-05	-4.14742e-05	-2.80497e-05	3.60764e-05	5.63822e-05	3.90324e-05	-8.16572e-05	-3.59355e-05	3.07357e-05	-1.15997e-06	7.78248e-05	-8.19762e-06	1.17292e-05	-1.75869e-05	-8.89889e-06	5.93243e-05	1.424e-05	1.8162e-06	2.33074e-05	-4.49034e-05	9.06361e-06	-1.66609e-05	-4.35266e-05	3.45191e-05	-7.13596e-06	1.34754e-05	2.36588e-05	1.40882e-05	-1.64995e-05	-2.8381e-05	-4.64059e-05	-1.20901e-05	-2.91128e-05	-1.91546e-05	1.14273e-05	-2.12822e-05	-2.6948e-05	-9.10122e-05	2.82611e-05	-2.97041e-05	-4.66001e-06
0.47813	-2.8651e-05	-5.9465e-05	-5.57308e-06	3.71956e-05	2.99276e-06	-2.14551e-05	-6.50209e-05	-1.42602e-05	-4.70336e-05	6.69143e-05	9.07156e-06	-1.19724e-05	2.97521e-05	-7.67542e-05	-2.11252e-05	-5.37036e-06	1.56774e-05	2.00944e-05	-1.63855e-05	-1.36836e-05	2.27059e-05	-3.8413e-05	-3.90474e-05	6.32183e-06	2.36526e-05	-7.12653e-05	1.12514e-06	-1.24328e-05	-7.18629e-05	-8.58674e-05	-6.29267e-05	-2.89967e-05	1.73131e-05	-3.75107e-05	4.99789e-05	1.27178e-05	-2.60394e-05	-3.66683e-05	1.78056e-05	-3.01471e-05	-1.48652e-05
0.48019	-2.56287e-05	3.30092e-05	4.48766e-05	3.07437e-05	8.73418e-06	-1.8933e-05	-6.28617e-05	-2.70486e-05	-3.99076e-05	2.46928e-05	4.68161e-06	-4.45568e-06	-1.72244e-06	8.41437e-06	-4.97861e-05	-1.71802e-05	-9.4415e-06	2.59e-05	-1.31759e-05	5.60478e-05	9.93705e-06	-2.08244e-05	-3.72459e-05	1.40364e-06	6.59685e-05	-6.64247e-05	-2.01891e-05	1.08773e-06	-6.8648e-05	-5.22591e-05	7.22302e-06	1.88066e-05	-3.10952e-05	-3.67989e-05	-2.56604e-05	6.59877e-06	2.18006e-05	-3.40075e-05	2.89406e-05	-9.27727e-06	-6.84263e-06
0.48224	1.04362e-07	-2.95227e-05	-4.11982e-05	2.72017e-05	2.70382e-05	-3.60866e-06	-2.38521e-05	-3.02745e-05	-3.69222e-05	-3.17931e-05	-1.01073e-05	-4.51251e-06	0.000104202	7.8446e-06	-5.15225e-05	-3.7024e-05	-4.26893e-05	-8.99281e-06	-1.79615e-05	-2.13329e-05	7.92176e-05	-1.05273e-05	1.80358e-05	-6.26092e-06	7.06771e-07	-2.21223e-05	1.45955e-05	6.8237e-05	-8.37988e-05	-5.52068e-05	1.11166e-05	-1.58633e-05	3.10143e-06	-2.74993e-05	-3.61796e-05	-5.47825e-05	1.06011e-06	-1.13543e-05	-5.56505e-05	-2.31191e-05	-1.07804e-05
0.4843	-5.64161e-06	-7.06206e-05	-3.94671e-05	3.23386e-05	1.58371e-05	-5.79403e-06	-1.05795e-06	3.24181e-06	-2.22657e-06	-4.32025e-05	-2.85863e-05	-1.37202e-05	8.36628e-05	3.87629e-07	2.71562e-05	-1.8291e-05	-2.27137e-05	-2.07145e-05	-9.19444e-05	-3.81047e-05	1.08125e-06	-1.5101e-05	-1.75128e-05	-6.13075e-06	3.56944e-05	1.20261e-05	-2.91282e-05	5.46484e-05	-3.03303e-05	1.96059e-05	1.4636e-06	2.08641e-05	1.1259e-05	-5.93558e-05	-2.11862e-05	3.13541e-05	2.5294e-06	-1.31783e-05	2.87258e-06	-6.90757e-06	-6.12233e-06
0.48636	-2.96869e-05	-8.09254e-05	-7.47341e-06	6.68161e-05	1.23608e-05	-6.46156e-06	-2.23327e-05	6.80904e-06	-6.16121e-05	-0.000108823	-6.42822e-05	2.60684e-05	1.8435e-05	-3.61677e-05	4.34713e-05	-4.68569e-05	-6.56489e-07	3.01018e-05	-0.000111158	-4.42267e-05	-1.36395e-05	1.48996e-05	-6.76478e-05	4.76555e-06	6.10674e-05	-2.19723e-05	7.79781e-07	4.40652e-05	2.14387e-06	3.57081e-05	-7.44277e-06	-3.55495e-05	1.04845e-05	-4.99686e-05	-1.05039e-05	9.23549e-05	-4.8314e-05	-7.5094e-06	2.91656e-05	1.2514e-06	-9.56156e-06
0.48841	-2.44156e-05	-5.7608e-05	-2.57778e-05	7.20795e-05	-8.13251e-06	-6.30293e-05	-6.20769e-06	4.31798e-05	-8.10419e-06	-7.45607e-05	-1.80248e-05	3.8222e-06	6.76546e-05	-3.0383e-05	7.39306e-05	3.86288e-05	7.42139e-05	2.07579e-05	-5.25431e-06	-3.98425e-05	5.70316e-05	3.36558e-05	-5.11805e-05	-4.11388e-08	4.12741e-05	1.76912e-05	-2.68977e-05	1.91398e-06	-8.83094e-05	3.81414e-05	-2.20615e-05	-8.10468e-05	-1.49366e-05	-6.10464e-05	9.51032e-06	2.68186e-05	5.59083e-06	3.42063e-05	1.06434e-05	3.54986e-05	-1.54252e-08
0.49047	-3.98473e-05	-4.9974e-05	-8.40911e-06	-1.26428e-05	-4.2561e-05	-0.000139205	-2.28441e-05	4.18356e-05	7.81907e-06	-5.99501e-05	4.48334e-05	9.21201e-06	2.72319e-05	-2.12192e-05	-2.68527e-07	-2.61867e-05	3.69893e-05	-1.75461e-05	8.49249e-06	-2.31306e-05	2.76669e-05	9.60536e-06	-7.09857e-05	3.77157e-06	1.71964e-05	-2.28471e-05	-3.88663e-05	-6.24908e-05	-3.94039e-05	-1.35291e-05	-2.88813e-05	-2.80544e-05	1.16359e-05	-2.74673e-05	-2.69494e-05	-1.35174e-05	2.8281e-05	2.67792e-05	-1.98895e-05	1.47646e-05	-1.35138e-05
0.49252	-2.34597e-05	-1.28154e-05	2.2386e-05	7.30998e-06	-1.67398e-05	-0.000129533	2.57706e-05	1.15525e-05	-4.32221e-05	8.22952e-06	5.59503e-05	-3.64273e-06	7.72271e-06	-1.60768e-05	-2.40586e-06	-1.42851e-05	-4.94342e-05	-1.02607e-05	-1.67806e-05	1.65112e-05	-9.44801e-06	-8.05664e-05	-2.34174e-06	-3.87495e-05	-2.50584e-05	7.20311e-06	2.72255e-05	-1.63398e-05	-9.04267e-06	-1.84478e-05	-1.5999e-05	1.57207e-05	8.50188e-06	-4.48331e-05	-2.4529e-05	1.53642e-05	-4.61787e-05	1.42304e-05	-4.30448e-05	-6.17177e-05	-1.32819e-05
0.49458	-3.9014e-05	3.5267e-05	1.69671e-05	-2.10548e-05	-3.73161e-05	-0.000111008	-2.95972e-05	-1.97961e-05	-3.22179e-05	-1.46841e-05	6.84449e-05	-4.51908e-05	3.69718e-05	-4.30196e-06	3.57784e-05	-1.83341e-05	-5.37361e-05	-2.12546e-05	1.43483e-05	2.21349e-05	-1.59888e-05	-5.39339e-05	1.41559e-05	-3.78408e-05	-4.0009e-05	-2.65392e-05	4.23029e-05	-2.93177e-05	1.9024e-05	-5.43494e-06	2.3543e-06	-2.68414e-05	2.42201e-05	-3.81123e-05	-4.09359e-05	1.75531e-05	-8.60668e-06	2.08381e-05	-2.60451e-05	4.08261e-06	-1.05667e-05
0.49663	-6.27293e-05	1.51522e-05	-1.78424e-05	6.60866e-06	2.68111e-05	3.47492e-05	-5.32834e-05	-1.38714e-05	-1.93989e-06	-3.7647e-05	5.43909e-05	-2.67982e-05	4.51447e-05	-4.22523e-05	-1.32769e-05	-4.31899e-05	1.3707e-05	-1.71164e-05	4.84482e-05	-5.28812e-06	5.13267e-05	-7.09039e-06	-2.62409e-05	2.3728e-05	-1.93398e-06	1.55475e-06	5.82845e-05	-1.01114e-05	6.00773e-05	-1.07078e-05	-5.89847e-05	4.64438e-05	-2.12816e-05	2.02223e-05	1.3344e-05	-1.64931e-06	-1.24346e-05	8.82114e-07	-2.55457e-05	-1.25503e-05	-7.22617e-08
0.49869	-7.30332e-05	-2.83425e-05	2.23184e-05	4.64315e-05	4.43665e-05	5.98478e-05	2.36628e-06	1.44336e-05	-4.45669e-05	-8.31216e-05	2.09161e-05	-1.14559e-05	4.71212e-07	-3.18798e-06	-6.42961e-05	-1.6368e-05	1.30811e-05	9.52099e-06	5.41827e-05	1.26707e-05	3.4058e-05	-4.7217e-05	-4.07854e-05	1.91412e-05	3.08589e-05	-5.35443e-06	4.56237e-05	2.40124e-05	-1.26842e-06	-3.17621e-05	1.26318e-06	2.81356e-05	-6.32339e-06	2.78179e-05	8.4892e-05	5.95785e-06	5.8621e-05	3.41468e-05	-4.98989e-05	-5.31005e-06	4.57109e-06
0.50074	-9.473e-05	-2.93964e-05	6.88968e-05	-1.90236e-05	1.58179e-05	1.51829e-05	5.67589e-05	-2.66514e-07	5.22222e-05	-6.20116e-05	7.45051e-05	4.95793e-05	2.80004e-06	2.17276e-05	-3.98534e-05	-2.64957e-05	2.69318e-07	2.54306e-05	6.4285e-05	3.21841e-05	3.42576e-05	-4.69003e-05	-5.76953e-05	-1.24534e-05	1.88504e-06	-2.78326e-05	1.47508e-05	-1.11049e-05	2.16485e-05	-1.73737e-05	1.94167e-05	2.51091e-05	7.8481e-06	3.32266e-05	3.21851e-05	2.08829e-05	-1.54438e-05	3.70082e-06	-2.68467e-05	-4.30907e-05	4.10131e-06
0.5028	-8.06039e-05	-9.37068e-06	5.39856e-05	-3.43347e-06	-4.66669e-05	-1.01264e-05	2.43189e-07	8.01212e-06	1.1666e-05	-6.98037e-05	6.54143e-05	4.07333e-05	6.28601e-08	5.15119e-06	-3.04249e-05	-7.55708e-05	2.86028e-05	1.46692e-05	2.71587e-05	9.1047e-06	-4.44495e-05	9.89862e-06	-3.51231e-05	-2.16898e-05	-8.16044e-05	-3.01323e-05	1.95976e-05	4.37109e-05	-5.65298e-05	1.91034e-05	7.36954e-05	4.8927e-05	2.33581e-05	4.88727e-05	-1.83371e-05	2.70557e-05	4.60776e-06	1.6163e-05	1.53329e-05	-3.5734e-05	-8.61843e-07
0.50485	-3.95696e-05	1.55044e-05	2.7121e-05	2.05822e-05	-5.96682e-05	-1.57569e-05	-4.20616e-05	-1.17792e-05	1.98936e-06	-1.35471e-05	1.79469e-06	2.21917e-05	-1.17221e-05	-2.25501e-05	-2.48992e-05	-0.000110704	5.04582e-05	1.85088e-05	7.86506e-06	-5.24994e-05	-5.87191e-05	-4.72323e-06	-5.37312e-05	-5.69218e-05	-2.72341e-05	-4.35706e-05	2.68242e-05	6.91846e-05	-7.36677e-05	7.95189e-05	4.46711e-05	-2.55792e-05	-5.77801e-05	-3.44954e-05	8.72987e-06	3.31727e-07	-2.48856e-05	-4.52507e-05	3.4297e-05	-2.9931e-05	-1.27919e-05
0.50691	-4.78893e-05	-4.56579e-07	2.46814e-05	-1.02842e-05	-2.91433e-05	-1.94339e-05	-6.36273e-05	-6.1843e-06	9.4118e-05	-3.94564e-05	-5.2014e-05	-5.03569e-05	2.68885e-05	-5.28758e-05	4.03835e-05	-8.62305e-05	1.92362e-05	-7.27467e-05	3.631e-05	-5.56891e-05	-1.03496e-05	-9.70986e-06	-1.05858e-05	-9.23134e-05	8.60784e-06	5.1056e-06	-2.81355e-05	1.78833e-05	-2.20602e-05	3.55912e-05	3.92597e-05	1.76075e-05	-4.30179e-05	4.4604e-05	3.99764e-06	2.08021e-05	-5.96988e-05	7.11904e-06	3.02326e-05	-8.8841e-06	-9.96788e-06
0.50896	8.29757e-06	-5.56802e-05	-3.46011e-05	-5.42857e-05	3.83344e-05	1.03339e-05	-4.38337e-05	-1.70339e-05	-2.47746e-05	-2.23815e-05	-4.88535e-05	-5.06008e-05	5.90444e-05	-1.81063e-05	6.95545e-05	-6.73863e-05	1.99049e-05	9.91963e-06	-1.18119e-05	9.3613e-06	3.7635e-05	4.40026e-05	-4.33588e-06	1.59203e-05	-1.35047e-05	2.62959e-05	4.06313e-05	7.23436e-05	-3.98816e-05	2.1758e-05	4.07845e-05	4.29572e-05	-3.64023e-05	1.16079e-05	-1.16073e-05	-5.53138e-05	-8.46655e-05	-3.24472e-05	3.79414e-06	-8.36069e-06	-3.83469e-06
0.51102	3.60939e-05	-3.22617e-05	-2.00182e-05	-7.80276e-06	-1.90309e-05	4.73951e-05	-1.15991e-05	-6.92739e-05	-0.000104171	-2.64427e-06	-2.07643e-05	1.15654e-05	2.86595e-05	1.74963e-06	9.84582e-05	-2.18522e-05	-1.62274e-05	6.2232e-06	-5.05894e-06	-2.3536e-05	9.63988e-06	1.18081e-05	-2.73784e-05	4.2034e-05	-1.50035e-05	7.51148e-08	3.791e-05	2.55372e-05	-2.74694e-05	2.7219e-05	6.64173e-06	2.63814e-05	-1.83247e-05	-5.47711e-05	-2.28487e-05	-6.36731e-06	9.95774e-07	-6.19458e-05	-7.34234e-05	-4.46345e-05	-7.20051e-06
0.51307	-2.51019e-05	-1.18832e-05	1.1915e-05	1.23619e-05	-3.8273e-05	4.92773e-05	-2.05839e-05	-5.56014e-05	-3.45486e-05	6.82999e-06	-7.50416e-06	2.84241e-05	4.46422e-05	-2.96606e-05	3.43305e-05	-4.96611e-05	-6.909e-05	-1.92355e-05	-0.000107622	-3.40684e-05	3.98117e-05	-6.01934e-05	-1.02327e-05	-2.30758e-06	-8.37125e-05	2.04771e-06	1.86409e-05	-3.59703e-05	-1.03697e-05	-6.4734e-06	-3.21218e-05	5.001e-06	1.27277e-05	-1.90739e-05	-6.89258e-05	2.60419e-05	1.94223e-05	2.09481e-05	-0.000110223	4.04812e-05	-1.42384e-05
0.51513	-4.98486e-05	7.28136e-06	2.0156e-05	3.86621e-05	-2.80906e-05	1.92561e-05	-1.20978e-05	3.90154e-06	8.6614e-06	1.74815e-05	-3.0097e-05	-1.88754e-05	4.03955e-06	-2.11806e-05	2.53228e-05	-4.77685e-05	-2.11894e-05	-1.20762e-05	-4.79535e-05	-5.65046e-05	8.49604e-05	-4.59357e-05	1.44633e-05	-6.65187e-05	-9.02714e-05	1.88527e-06	2.29393e-05	-1.12108e-05	-1.10351e-05	-3.10062e-05	-8.22817e-05	-4.61423e-05	-1.32486e-06	-1.47863e-05	-4.24189e-05	2.97529e-05	1.30658e-05	4.53896e-05	-7.88355e-05	-1.29066e-05	-1.30784e-05
0.51718	-5.81517e-05	-6.30236e-06	2.74705e-05	3.69856e-05	-9.54714e-06	3.11089e-05	-1.22199e-05	6.77247e-06	-3.64964e-05	8.47865e-06	2.1614e-05	-8.71345e-06	-4.23819e-05	-3.1053e-05	-2.46431e-05	-5.97084e-05	2.44988e-05	-4.45618e-06	-3.41778e-07	-6.3851e-05	-3.82403e-05	-2.49927e-05	-1.25375e-06	-4.63176e-05	-2.07606e-05	-3.14027e-05	3.25684e-05	-5.43246e-05	-1.73669e-05	-3.12108e-05	-5.10555e-05	-4.81826e-05	-2.88224e-05	-3.15816e-05	3.00709e-05	1.94589e-05	3.40299e-05	4.34198e-05	-1.21201e-05	-4.16563e-05	-1.30169e-05
0.51924	-2.47864e-05	-9.43303e-05	2.38368e-06	8.86031e-06	2.04513e-05	1.71261e-05	-2.56141e-05	-5.64258e-06	-1.52823e-05	-5.34038e-05	-9.76639e-06	5.37258e-05	-1.70612e-05	-1.7934e-05	-9.51559e-06	6.55281e-06	-4.95869e-05	-5.98164e-05	4.37377e-05	-4.56028e-05	-2.0618e-05	-2.18507e-05	-1.5544e-07	-3.9133e-05	9.55921e-06	-2.85556e-06	-3.97878e-05	-5.39387e-05	2.57699e-05	4.99602e-06	-8.06016e-06	-6.13326e-05	-4.05121e-06	-1.26409e-05	-2.1469e-05	-3.9415e-05	4.75292e-06	3.94581e-05	4.93262e-05	-2.58337e-05	-1.23196e-05
0.52129	-2.8183e-05	-0.000113615	-5.83167e-05	-1.86997e-05	-1.92439e-05	6.98685e-05	-6.7825e-05	-2.50735e-05	2.0763e-06	9.03239e-06	1.52389e-05	2.83363e-05	6.35244e-05	-7.9356e-05	2.89295e-05	1.93492e-05	-1.3846e-05	-4.41501e-05	7.70519e-05	4.9767e-05	3.94366e-09	4.1025e-05	-3.83091e-05	-5.24731e-05	1.77379e-05	-1.50366e-06	-1.13104e-05	5.43028e-05	-2.15209e-05	4.68723e-05	-8.58825e-06	-2.87914e-05	4.10036e-05	-1.98153e-05	-4.24095e-05	-2.88862e-06	-2.10476e-05	-8.85307e-05	-5.82125e-06	-6.81222e-05	-7.88302e-06
0.52335	-4.60799e-05	-0.000112609	1.63427e-06	2.1058e-05	-5.56216e-05	0.000107753	-4.84884e-05	-6.73185e-07	-2.45435e-05	-1.57434e-05	1.89495e-05	-1.75772e-05	7.65556e-05	-5.43604e-05	-4.31178e-05	-2.83975e-05	1.82613e-05	-4.29592e-05	5.69195e-05	-4.99391e-05	2.471e-05	3.39513e-05	4.12787e-05	-5.77464e-05	4.44643e-05	-6.28753e-05	-2.73634e-05	-6.82919e-06	5.86623e-06	3.21907e-05	-1.27347e-06	-2.62225e-05	4.02294e-05	-3.14261e-05	1.88369e-05	-1.91892e-05	1.71313e-05	-4.98711e-05	4.78447e-05	-5.52187e-05	-6.76227e-06
0.5254	3.50011e-05	-5.1216e-05	1.59485e-05	1.11858e-05	-3.90141e-05	2.68942e-05	-8.574e-05	3.08525e-05	-4.81408e-07	6.64106e-05	5.55453e-05	-1.24877e-05	7.37031e-05	-9.80501e-06	-4.71552e-07	-1.98349e-05	9.85072e-06	-3.49239e-05	5.40321e-06	-7.92356e-05	-1.15178e-06	5.14556e-05	8.93968e-06	-2.09566e-05	5.59026e-06	-5.57397e-05	1.85829e-05	-4.00602e-05	-3.20032e-06	-3.8361e-05	-3.17531e-05	-6.32844e-05	-9.13198e-06	-5.86662e-06	1.73976e-05	-1.02963e-05	6.88694e-05	7.44282e-06	3.73938e-05	-7.44492e-05	-3.52486e-06
0.52746	4.16445e-05	-5.82685e-05	2.38143e-05	1.18979e-05	-6.73988e-05	-1.43569e-06	-8.83443e-05	2.32884e-08	4.03644e-05	3.26382e-05	5.3437e-05	1.28537e-06	5.52514e-05	6.69663e-05	9.36611e-07	-1.86879e-05	3.18512e-05	-7.57855e-05	2.20557e-06	8.70362e-06	-5.06161e-05	-1.40679e-05	2.58455e-05	8.67724e-06	3.72054e-05	3.31313e-05	2.31755e-05	-3.77245e-05	-1.1025e-05	-6.49145e-05	-4.95992e-06	1.62226e-05	-7.78584e-05	5.26426e-05	-9.7675e-06	3.3864e-06	-3.67903e-05	-4.3948e-05	8.08702e-05	-4.05854e-05	-1.25005e-06
0.52951	5.55827e-05	2.59677e-05	5.48943e-05	2.00472e-05	-1.2955e-05	4.63983e-06	-3.40364e-05	-8.90424e-05	7.47562e-06	4.55289e-06	9.94049e-06	-8.14175e-05	1.9828e-05	5.39571e-06	9.62808e-05	6.85768e-05	-3.77324e-05	-5.37612e-05	2.64241e-05	3.15461e-06	-1.32356e-05	-3.63329e-05	2.40143e-05	-4.21723e-05	1.79202e-05	9.7864e-07	2.64628e-05	-8.71838e-05	-7.07319e-05	-3.07105e-05	-4.80064e-05	7.75467e-06	-9.41945e-06	4.7155e-05	9.41945e-06	-1.91926e-05	2.43691e-05	-4.85375e-05	-1.92916e-05	-1.06612e-06	-4.34977e-06
0.53157	2.37899e-05	-5.12338e-07	1.62065e-05	4.0773e-06	-1.89749e-05	2.2133e-05	-6.40382e-06	-8.12398e-05	4.42298e-06	-2.61862e-05	-3.05451e-05	-3.12063e-05	1.30532e-05	-5.3965e-05	5.92966e-05	1.88505e-05	2.37075e-05	-1.52513e-05	-1.71251e-05	5.5985e-06	5.64953e-05	-7.26018e-05	-1.34641e-05	-1.94996e-05	-1.01206e-05	1.13012e-05	2.67449e-05	-3.54414e-05	3.20377e-05	-7.15493e-05	2.40344e-05	-2.88935e-05	1.59067e-06	-5.99611e-06	-4.58118e-06	-1.36406e-05	-9.74421e-06	2.81174e-05	5.60594e-05	-3.88349e-06	-3.58272e-06
0.53362	3.62243e-06	-1.7602e-05	4.41021e-05	3.42685e-05	1.79462e-05	-5.44613e-05	-4.92595e-05	-5.68679e-05	-2.85476e-05	-1.02017e-05	-1.4357e-05	2.0229e-05	-0.000174222	2.04819e-06	1.56372e-05	-1.95033e-05	7.8202e-05	-3.65268e-06	-2.23955e-05	2.68934e-05	2.47002e-05	-2.08176e-05	-1.60299e-05	5.13967e-07	1.67802e-05	-2.36698e-05	-3.55407e-05	-3.03571e-05	5.43385e-05	2.16015e-05	4.55343e-05	1.27781e-06	-2.71442e-05	3.74724e-05	3.25247e-05	1.91788e-05	-3.76704e-05	3.27323e-05	2.26724e-05	8.12063e-06	-2.04759e-06
0.53568	-6.07622e-05	-6.62208e-05	7.09615e-06	2.08492e-05	3.95851e-05	-2.70936e-05	-1.67839e-05	2.48481e-05	-2.74429e-05	-2.33803e-05	-1.25778e-05	2.18675e-05	-8.17662e-05	2.39615e-05	1.60699e-05	-1.22676e-05	1.33224e-05	5.86891e-05	-4.83194e-05	1.9458e-05	-1.88249e-05	1.35479e-05	2.22623e-06	-1.82415e-05	-0.000102845	-6.55458e-05	-5.60268e-05	1.95207e-05	2.75452e-06	1.07757e-06	-1.71793e-05	4.31013e-05	-8.48303e-05	3.09344e-06	-3.26015e-05	-2.48727e-05	-5.88177e-05	2.62472e-05	-5.62357e-05	-9.11513e-06	-1.41109e-05
0.53773	-5.84943e-05	-3.25773e-05	2.02848e-05	5.30476e-05	4.44687e-05	-6.55116e-06	-6.68452e-05	4.19714e-05	5.5284e-05	-2.23798e-05	-6.31564e-05	2.08962e-09	3.40593e-05	-5.38644e-05	2.03515e-05	4.74939e-05	-1.34104e-05	-4.62114e-05	0.000198283	1.02669e-05	3.92876e-05	4.47988e-05	4.39766e-05	-1.72923e-05	-5.0908e-05	-5.28857e-05	-2.13043e-05	6.48556e-06	3.77158e-05	-2.88051e-05	2.28008e-05	2.77689e-05	-3.26472e-05	-1.86711e-06	-2.41279e-06	-2.60659e-05	-8.71875e-05	-1.15999e-06	-1.72014e-05	-2.99564e-05	3.7908e-07
0.53979	-2.51094e-05	-1.60517e-05	7.74329e-06	4.83355e-05	-3.47242e-06	4.06645e-05	-4.21047e-05	1.08654e-05	5.45944e-05	-5.30122e-06	-1.87134e-05	4.09798e-06	-3.41649e-05	-7.41024e-05	6.11366e-05	6.54765e-05	-2.39775e-05	-1.82741e-05	0.00011456	-2.04607e-05	5.50316e-05	-6.53254e-05	8.58536e-05	2.57879e-05	-2.7322e-05	-2.63704e-05	-6.42404e-06	2.78488e-05	3.88379e-05	-5.24185e-05	3.57184e-05	1.12643e-06	-4.69288e-05	-4.3676e-05	2.81538e-05	-4.64673e-05	-7.33197e-07	-4.51119e-05	2.03981e-05	1.16244e-06	2.12208e-06
0.54184	6.19757e-05	3.0899e-05	-1.89102e-05	4.35255e-05	-2.14168e-05	3.95679e-05	-2.12846e-05	3.32012e-05	2.41541e-05	8.5589e-06	3.82794e-06	-2.0002e-05	-3.281e-06	-2.47047e-05	4.86849e-05	-1.09452e-05	2.08403e-05	2.64245e-06	2.62641e-05	4.94017e-05	2.38307e-05	-4.59497e-05	-4.55828e-05	2.6451e-05	-7.06776e-05	-2.08906e-05	1.42612e-05	-4.47424e-06	3.3839e-05	-2.72621e-05	3.09835e-06	2.32422e-05	1.44211e-05	-4.69764e-05	-5.6178e-05	-1.97067e-05	4.65381e-05	-4.1519e-05	-4.93757e-06	6.79142e-06	2.03294e-06
0.5439	2.494e-05	-9.13426e-06	2.48002e-05	-3.63809e-05	-2.7306e-05	-1.54032e-05	-3.39856e-05	-4.53515e-06	3.52349e-05	-4.55734e-05	-7.55858e-06	-4.9986e-06	-2.88691e-05	1.04668e-05	6.78352e-05	1.50503e-05	1.54908e-05	-5.16689e-05	1.03923e-05	2.61812e-05	9.51771e-06	-5.38863e-05	-1.69952e-05	4.91789e-05	-4.73748e-05	-6.70357e-05	4.56408e-06	-3.65506e-05	5.25832e-05	-8.09486e-06	-9.27186e-05	-8.47396e-06	5.12468e-06	1.28665e-05	-1.96973e-05	1.46962e-05	-1.94504e-05	-1.63105e-05	-1.41463e-05	4.37595e-05	-6.08664e-06
0.54595	-2.62171e-05	-4.87375e-06	1.91972e-05	-3.51002e-05	-2.56558e-05	-3.71896e-05	-7.20927e-05	-1.54247e-05	6.82492e-05	-3.22465e-05	-2.26853e-05	-2.80837e-05	-4.68693e-05	-1.60908e-05	6.1201e-05	2.46213e-05	-1.74731e-05	1.88511e-05	1.48094e-05	2.43199e-05	2.89528e-05	-4.18334e-05	1.90051e-05	7.26496e-05	5.96014e-06	-6.68734e-05	2.73417e-05	-1.39163e-05	-2.68029e-05	-4.40467e-05	-4.30039e-05	8.54794e-05	-8.40381e-06	2.06113e-05	-1.36411e-05	-5.17506e-05	-2.39945e-05	-4.86491e-07	6.5989e-06	5.85477e-05	-3.959e-06
0.54801	-6.96028e-05	1.6077e-05	2.17352e-05	-5.3106e-05	-1.01278e-05	-0.000100697	-3.53143e-05	-5.15573e-05	7.67652e-05	1.86839e-05	-1.36361e-05	3.99461e-06	3.28318e-05	-3.09357e-05	1.79769e-05	3.91997e-05	3.98496e-05	1.28739e-05	3.70016e-05	-2.67374e-05	6.06702e-05	4.77848e-05	3.68202e-05	6.61503e-05	3.30888e-05	2.69111e-05	-3.62547e-05	1.44297e-05	-6.85232e-05	7.80257e-06	-1.00724e-05	6.08894e-05	1.11202e-05	-6.98932e-06	5.10592e-05	-2.15291e-05	-1.62611e-05	2.40045e-05	5.59737e-05	2.83655e-05	7.26788e-06
0.55006	-4.54229e-06	-6.32294e-06	-3.65366e-05	-4.19272e-05	-3.00954e-05	4.5694e-05	-6.60897e-05	-5.28916e-05	7.59688e-05	-3.43672e-05	2.86312e-05	3.38556e-05	1.99958e-05	-3.50267e-05	3.70196e-06	1.77455e-05	5.97475e-05	-1.55617e-05	6.54241e-05	3.03347e-05	2.87929e-05	-4.15614e-05	-3.57792e-05	-1.83385e-05	-5.48085e-06	5.43921e-06	-2.07807e-05	-4.10202e-06	3.14695e-05	1.34704e-05	5.4534e-05	-5.36468e-06	2.39441e-05	1.54275e-05	7.68874e-05	-2.65629e-05	1.23301e-05	3.14964e-05	-1.83935e-05	5.9522e-06	4.52794e-06
0.55212	2.35198e-05	-6.74139e-05	3.49111e-05	6.53931e-06	-5.17601e-05	4.30427e-05	-5.53556e-05	-1.65051e-05	1.5418e-05	-1.71704e-05	2.66884e-05	7.81968e-05	-1.69418e-05	-6.35269e-05	4.30256e-06	1.27098e-05	-2.03142e-05	-2.16144e-05	7.76612e-05	5.45147e-05	3.45434e-05	-0.000102175	-0.000117828	-2.96599e-05	6.24337e-06	2.52341e-05	1.11313e-05	-3.31139e-06	3.38875e-05	-2.95765e-05	9.98564e-06	-3.19363e-05	3.46317e-05	2.95815e-06	-3.61732e-05	-5.0514e-06	-3.03324e-05	2.65746e-05	5.01618e-05	2.92695e-05	-1.86303e-06
0.55417	-1.34231e-06	-2.44212e-05	3.38603e-05	-3.29681e-05	-3.30158e-05	4.5709e-05	-1.82272e-05	-4.58531e-06	-1.15212e-05	-6.99418e-05	1.60199e-05	1.3381e-05	8.58021e-06	-9.93682e-06	1.82992e-05	-1.06013e-05	1.11028e-05	-4.5463e-05	2.28811e-05	2.85669e-05	5.11671e-05	-3.21452e-05	-5.06301e-05	1.15916e-06	2.21363e-05	-2.35406e-05	-4.96171e-05	-5.10274e-05	-9.48185e-05	-3.44195e-05	-2.63569e-05	-2.50319e-05	4.45885e-05	-1.63181e-05	-4.24389e-05	1.31178e-05	-2.02987e-06	3.00404e-05	3.72901e-05	7.79274e-05	-5.86427e-06
0.55623	-1.99837e-05	9.45702e-06	-3.10927e-05	-3.84149e-05	-3.40491e-05	6.84997e-05	-6.54015e-05	1.10929e-05	2.60861e-05	-5.54483e-05	-3.67924e-05	2.03135e-05	5.20509e-05	-2.41459e-05	9.64558e-07	-3.49285e-05	1.17415e-05	4.32491e-05	5.47892e-05	4.20009e-05	6.38552e-05	-3.0369e-05	-1.06062e-05	-4.87741e-06	3.88649e-05	-6.3705e-05	-1.56879e-05	-4.13212e-05	-8.97143e-05	-9.61555e-05	-8.12151e-06	-2.42438e-05	-2.20206e-05	-4.64825e-05	-2.68698e-05	-1.9443e-05	1.42484e-05	-4.12367e-06	7.49131e-06	2.46282e-05	-8.86663e-06
0.55828	-1.85684e-05	-2.86783e-05	-2.84416e-05	-1.72028e-05	-4.06132e-05	2.79726e-05	-4.09403e-05	-3.91544e-06	-6.45037e-06	3.81428e-06	-0.000109378	-1.00714e-05	3.22864e-05	4.83878e-05	-1.63738e-05	-1.2539e-05	-1.6893e-05	3.10141e-05	-1.97531e-05	2.36493e-05	4.45083e-05	-4.13077e-05	-3.83192e-06	-1.80274e-05	-1.42222e-05	-0.00010657	-5.54629e-06	-9.52482e-05	-3.53352e-05	-6.77194e-05	-5.98923e-05	1.11623e-05	-1.57781e-05	-2.65434e-05	8.32395e-06	-4.57695e-06	-8.66618e-06	2.95196e-05	3.48484e-05	5.12596e-05	-1.31584e-05
0.56034	-1.65681e-05	4.05232e-05	2.28944e-05	2.06474e-05	-7.0149e-05	-1.98316e-05	-2.09578e-05	5.32497e-05	-1.13217e-05	4.64034e-05	-5.65383e-05	2.38851e-05	-4.0475e-05	-5.58625e-05	-3.32069e-05	-2.68913e-07	1.16612e-05	4.6107e-06	2.09354e-05	3.17259e-05	3.90495e-05	-1.95654e-05	-2.75138e-06	1.0535e-05	-7.51192e-05	-6.48762e-05	0.000100744	-6.02758e-05	-4.41397e-06	-3.41124e-05	-3.28247e-05	6.67253e-06	-6.26628e-05	2.69227e-05	-4.74586e-05	5.61068e-05	-2.78231e-05	-4.03815e-06	1.33854e-05	8.6326e-05	-3.62058e-06
0.56239	-1.48297e-05	4.40166e-05	7.54221e-06	4.75748e-05	-1.31779e-05	-4.02446e-05	-2.10581e-05	1.46458e-05	3.48322e-05	1.37009e-05	-3.81823e-05	-1.76624e-05	-4.00883e-05	-5.49309e-05	-6.94102e-05	-3.36124e-05	-1.76349e-05	6.32914e-06	2.81977e-05	2.29607e-05	1.95616e-07	-1.49202e-05	-7.0175e-05	5.83255e-05	-3.95529e-05	-4.2542e-05	4.01974e-05	-9.13546e-06	7.60408e-05	-1.11331e-05	-3.21946e-05	7.89371e-06	-4.49119e-05	-1.8064e-05	-6.89659e-05	3.66588e-05	3.23937e-05	2.32166e-05	2.37317e-05	1.12022e-05	-4.56927e-06
0.56445	5.144e-06	-5.41539e-06	1.51278e-05	-1.32776e-05	6.0018e-05	1.17135e-05	-5.0249e-05	-3.83437e-05	5.04364e-05	2.58829e-05	-5.67667e-05	1.3325e-05	1.22926e-05	-5.85278e-05	-1.98088e-05	-1.90587e-05	-2.15174e-05	1.66665e-05	-1.52283e-05	3.48057e-05	-4.19307e-05	1.01793e-05	-2.85442e-05	-3.10606e-05	3.46826e-06	1.40057e-05	-1.904e-05	-6.24507e-06	2.48561e-05	-2.40896e-05	1.16023e-05	2.61211e-05	-2.13204e-05	-3.18293e-05	1.23479e-05	2.67973e-06	7.36551e-05	-4.1863e-05	1.32646e-05	-4.2669e-05	-3.72982e-06
0.5665	-2.02433e-05	2.73789e-05	2.51543e-06	-4.83332e-05	6.03436e-05	5.40481e-05	-5.82645e-05	-2.17309e-05	-1.2416e-05	2.94518e-05	-3.69211e-05	8.86969e-06	-1.06666e-05	-2.46309e-05	5.68313e-06	-6.53061e-05	3.87815e-07	8.719e-06	-7.99331e-05	2.86626e-05	5.45851e-05	2.91668e-05	-6.88524e-06	-3.08963e-05	-5.20291e-05	4.90861e-05	-3.59342e-05	-4.66145e-06	2.51974e-05	-5.04128e-06	2.56568e-05	2.08109e-05	-8.12078e-05	-2.80015e-05	9.83727e-06	3.32496e-05	6.4513e-06	-0.000102882	1.57799e-05	2.11169e-05	-5.22466e-06
0.56856	1.94465e-05	-9.089e-05	3.74749e-07	-4.41549e-05	-1.25891e-05	5.40405e-05	-7.9371e-05	-7.56981e-06	4.53415e-05	7.21105e-05	-5.19021e-05	-1.83207e-06	-4.06202e-05	-6.55493e-05	7.06265e-07	-6.70901e-06	1.90479e-06	-4.18346e-05	-1.80819e-05	-2.97766e-05	8.64154e-06	1.85225e-06	1.02045e-05	-3.56936e-05	1.16015e-05	-2.43679e-05	3.19309e-06	5.50804e-06	-3.06141e-05	-1.37819e-05	-8.0184e-06	1.75992e-05	-1.11898e-05	2.88305e-05	1.76055e-05	-2.45459e-05	-3.32659e-05	-6.95576e-05	5.6375e-05	2.44219e-07	-9.65839e-06
0.57061	3.29362e-05	-6.8205e-05	-1.8494e-05	-6.3041e-05	-8.46158e-06	-4.79951e-05	-6.9643e-05	3.13647e-05	4.25772e-05	-8.39653e-05	-6.00282e-05	-6.65046e-06	-1.94646e-05	-9.26785e-05	-3.64146e-05	2.22344e-05	-2.04866e-05	-3.74537e-05	-3.87712e-05	-3.16164e-05	4.27655e-05	-5.80824e-05	-5.159e-05	2.36107e-05	3.99975e-05	-1.56923e-05	-2.82703e-05	2.95924e-05	-1.5641e-05	-2.5868e-05	-2.9096e-05	-5.30102e-05	-3.19216e-08	3.71456e-05	-8.22534e-06	-1.76798e-05	-8.29268e-05	-2.41459e-05	7.05103e-07	1.33272e-05	-1.99343e-05
0.57266	-5.24465e-05	-1.81069e-05	2.14999e-05	-4.74455e-05	9.3607e-06	-2.4519e-05	-5.68136e-05	2.45591e-05	-8.03843e-06	-0.000103749	2.23383e-05	3.14934e-05	-1.5684e-05	-5.91386e-05	-5.9173e-05	-3.63983e-06	3.17763e-06	3.48933e-05	1.33407e-06	7.56656e-06	2.17244e-05	-1.52499e-05	-1.47597e-05	-3.06814e-05	2.72174e-05	1.97654e-05	-4.64851e-05	1.57533e-06	-5.00413e-05	4.88851e-06	-1.28053e-05	-4.42368e-05	-1.46612e-05	3.1096e-05	-7.77329e-06	1.78435e-06	-8.54695e-05	7.91989e-06	-2.74991e-05	-6.09768e-05	-1.468e-05
0.57472	-8.36103e-05	-1.18547e-05	5.23984e-05	-1.74657e-05	-4.2012e-06	2.79952e-05	1.01565e-05	8.70701e-06	-5.78628e-05	7.15526e-06	4.11683e-05	1.23904e-06	-6.34146e-05	-1.29743e-05	2.3556e-06	-2.74153e-05	-5.28323e-06	3.47884e-06	3.7624e-05	-3.65033e-05	-3.23694e-05	-1.51789e-05	-2.68371e-05	-4.43603e-05	-3.53263e-05	2.02888e-05	1.99905e-05	-1.64215e-05	-1.39835e-05	4.4023e-05	4.16477e-05	-3.79396e-05	3.00716e-06	-1.19392e-05	-6.89951e-05	2.57296e-06	-2.60406e-05	-3.95448e-05	-3.73062e-06	-5.93456e-05	-1.07197e-05
0.57677	-3.81239e-05	2.63642e-06	3.73309e-05	3.20148e-05	-6.75686e-05	1.35622e-05	3.02279e-05	1.7986e-06	-4.70956e-05	1.2051e-05	1.8238e-05	-5.25564e-05	-5.77866e-05	-2.43858e-06	3.65505e-05	-4.42227e-05	2.74681e-06	-2.65037e-05	1.88569e-05	1.4489e-05	5.47782e-05	-7.98826e-05	-0.000102279	4.8124e-06	1.24219e-05	3.08335e-05	-3.5236e-05	9.81086e-06	-5.06387e-05	3.69254e-05	7.03659e-05	-2.58099e-05	2.76515e-05	-2.71699e-05	-3.17748e-05	1.89728e-05	3.97712e-05	-5.26147e-05	-1.25107e-05	-2.13722e-05	-6.21845e-06
0.57883	5.21526e-06	8.37567e-06	1.13833e-05	-3.14033e-05	-2.44845e-05	2.76588e-05	-7.9236e-05	2.42466e-06	-6.53904e-05	4.3194e-06	3.52432e-05	3.32179e-06	-3.85559e-06	4.61796e-05	2.46657e-05	-6.77694e-05	-1.49952e-06	3.70526e-05	-5.61853e-05	2.03019e-05	0.000103819	-3.16788e-05	-3.7922e-05	3.41712e-05	1.78002e-05	-1.06383e-05	-6.96796e-05	-1.71154e-05	-4.00452e-05	3.63696e-05	6.71327e-05	-1.35029e-05	6.89907e-06	1.51856e-05	-3.42528e-05	9.30932e-05	2.08385e-05	-6.90139e-05	-2.88367e-06	4.36148e-06	-7.68604e-07
0.58088	2.34687e-05	-2.0993e-05	-6.21484e-05	1.97743e-05	6.68244e-06	1.10414e-05	-2.43638e-05	8.49305e-06	-2.9123e-05	-6.24214e-06	4.43583e-05	7.18084e-05	1.49739e-05	-2.62029e-05	9.49274e-06	2.82703e-05	-1.98702e-05	6.93455e-05	-1.88019e-05	-7.76811e-06	4.72511e-05	-7.51717e-06	-3.58246e-05	-3.45931e-05	1.89495e-05	-5.02816e-05	-2.63685e-05	-1.81932e-06	1.19481e-05	3.4635e-05	-1.09217e-05	-6.74111e-05	-4.45245e-06	1.45144e-05	6.25201e-05	3.16214e-05	2.3431e-05	-3.6348e-05	4.93812e-05	5.68048e-05	4.19287e-06
0.58294	-4.47919e-05	-4.921e-05	-9.27982e-05	3.0823e-05	-2.26863e-05	7.00344e-05	9.35036e-06	-7.08505e-06	1.08613e-06	-1.02557e-06	-2.65716e-05	-2.08564e-05	-3.11523e-05	-6.54234e-06	3.26172e-05	2.52261e-05	-4.68882e-06	6.1984e-05	-2.05708e-05	-8.63276e-06	2.62364e-05	3.67182e-05	-1.26486e-05	2.28454e-05	-2.1672e-05	-5.13926e-05	1.6264e-05	-4.38942e-05	-5.15097e-05	2.7355e-05	-5.06476e-05	2.474e-05	6.02002e-06	-1.36297e-05	6.38961e-05	-4.23926e-05	2.90613e-05	2.54453e-05	2.90776e-05	-3.16665e-05	-2.93213e-06
0.58499	-4.7641e-05	-1.37701e-05	1.34606e-06	7.4089e-05	-4.93901e-05	5.10217e-06	-6.65602e-05	-5.58619e-05	4.61744e-07	5.23554e-05	1.6261e-05	-3.85941e-05	-4.061e-05	-2.19336e-06	3.10279e-05	1.90625e-05	5.62977e-05	-1.33881e-05	-3.98185e-06	-2.12445e-05	5.29188e-05	6.02364e-05	2.40805e-06	1.62592e-05	7.43288e-06	2.38752e-06	-1.5993e-05	-4.23673e-05	-8.28872e-05	-1.47646e-05	-2.77151e-05	4.88619e-05	-6.65134e-06	-1.59796e-05	2.42572e-05	-5.69915e-05	3.14672e-05	1.14997e-05	-7.81839e-05	-8.27234e-07	-4.54659e-06
0.58705	1.90791e-05	-3.04626e-05	1.79397e-05	7.46375e-05	-3.41745e-05	-4.71061e-05	-0.000134387	2.90637e-05	-2.12283e-05	3.23059e-05	1.85901e-05	3.97257e-05	-3.3746e-05	6.60842e-06	9.90647e-06	3.06411e-05	-1.79538e-05	-4.9574e-06	1.0861e-05	-1.81387e-05	8.2234e-05	4.15044e-05	3.38129e-05	4.29263e-05	6.74873e-06	2.95081e-05	-1.61092e-06	-9.95754e-06	1.64315e-05	3.22326e-06	-2.52895e-05	6.19455e-05	5.88987e-05	-6.74286e-05	-4.21913e-05	1.3946e-05	3.6258e-06	2.11086e-05	1.68325e-05	2.0646e-05	6.35297e-06
0.5891	1.26079e-05	-0.000116453	-5.83386e-05	-1.72824e-05	-2.43098e-06	-9.7608e-06	-6.97082e-06	5.39368e-05	-5.80611e-05	-5.52381e-06	-1.62132e-05	1.23293e-05	-3.76659e-05	-1.17791e-05	-7.86331e-06	-3.19045e-05	-1.69537e-05	-1.06156e-05	4.09212e-05	-1.66609e-05	8.67568e-06	3.04199e-05	4.44735e-05	-4.49171e-05	-1.62815e-05	-5.40664e-05	3.85e-05	-5.33012e-05	6.30632e-06	1.34421e-06	-2.36488e-05	9.97582e-05	6.2368e-05	-3.8559e-05	-5.23657e-05	3.74744e-05	1.78297e-05	1.82597e-05	6.48246e-05	1.59098e-05	-3.54196e-06
0.59116	-5.22763e-05	1.90028e-05	-3.11843e-05	-4.29294e-05	-1.11688e-05	-1.48848e-05	8.39211e-06	6.58198e-05	-2.57515e-05	3.6886e-05	2.72111e-05	-2.09188e-05	-1.20591e-05	1.7091e-05	2.29151e-05	2.9185e-05	4.60313e-05	7.8175e-07	0.000121749	-2.414e-05	-3.48176e-05	-3.26468e-05	-2.6721e-06	-1.35181e-05	-5.20575e-06	1.30345e-05	1.8472e-05	-3.1591e-05	1.61115e-05	2.83378e-05	2.68434e-05	3.0388e-05	-3.36157e-05	3.37706e-06	-1.43475e-05	1.12249e-05	2.88457e-05	5.33155e-05	-2.83154e-05	-7.16131e-05	3.03398e-06
0.59321	2.30788e-05	4.37777e-05	6.63268e-06	6.0715e-05	-8.2735e-06	-2.62739e-05	-4.53029e-05	3.01434e-05	-8.21537e-06	-3.86969e-05	0.000110242	2.94837e-05	4.12008e-05	-5.31504e-06	-3.43777e-05	8.53748e-05	8.38799e-06	-4.71649e-05	0.000111494	-3.38094e-05	6.26252e-05	-6.09286e-05	1.03598e-05	3.09667e-06	-2.84415e-05	-2.20182e-05	2.14689e-06	-1.35323e-05	-1.83462e-05	2.81235e-05	2.00713e-05	-7.74139e-06	-2.51408e-05	3.39583e-05	5.37086e-06	3.1681e-05	7.20987e-05	2.83169e-05	-7.24428e-05	-5.09627e-05	7.5349e-06
0.59527	4.10159e-05	3.84806e-06	5.73531e-05	4.7852e-05	-4.87627e-05	-5.39404e-05	-4.85365e-05	-5.10444e-05	-3.81973e-05	-6.28962e-05	-4.1735e-05	-9.09454e-06	3.49822e-05	-1.37543e-05	2.93653e-05	6.53964e-05	-2.03987e-06	-6.84382e-05	1.77027e-05	1.34466e-05	5.67477e-05	-1.8604e-05	4.22826e-05	-1.10863e-05	-7.11526e-06	-4.19719e-06	-6.82834e-05	3.10279e-05	-6.50511e-05	-5.73144e-05	5.20421e-05	4.05927e-05	-7.43135e-05	-7.25932e-06	1.43698e-05	3.28029e-05	4.58685e-05	-1.5227e-05	-2.13196e-05	-3.40846e-05	-4.88997e-06
0.59732	2.43253e-05	-4.43886e-05	1.5022e-05	-1.00487e-05	3.56546e-05	5.48184e-06	-1.25879e-05	-9.91193e-05	-1.09764e-05	-2.14695e-05	-3.24709e-06	-4.60217e-05	4.51711e-05	1.83497e-05	0.000107458	1.99308e-05	2.5146e-05	-4.301e-05	-1.77308e-05	1.323e-05	3.52741e-05	-5.32075e-06	-2.07814e-05	-8.18567e-05	-1.7999e-07	-1.22767e-05	-2.62636e-06	1.8539e-05	-1.64072e-06	-3.47324e-05	2.31235e-05	4.75903e-05	-3.81269e-05	-6.20974e-05	8.45387e-06	-2.6929e-05	7.17023e-05	6.92115e-06	-8.0459e-05	-3.32438e-05	-4.68744e-06
0.59937	-2.88603e-05	-1.64689e-05	6.82742e-06	1.37915e-05	-3.28934e-06	3.43996e-06	-4.83901e-06	-8.64591e-05	4.25469e-05	6.06982e-05	-2.37327e-05	-2.74811e-05	-3.47293e-08	-3.41419e-05	1.12316e-05	-1.35829e-05	1.6973e-06	-4.43552e-05	-3.06458e-05	9.73796e-06	2.97204e-05	5.10034e-05	-6.51156e-05	-6.30897e-05	-4.78477e-05	-8.69866e-06	3.07854e-05	-2.56854e-05	4.92011e-05	-8.12866e-06	0.000101995	5.05952e-05	-2.63465e-05	-6.52115e-05	1.00077e-05	2.56369e-05	3.80492e-05	2.85732e-05	-7.20443e-05	-5.79872e-05	-4.7127e-06
0.60143	-4.36031e-05	-3.82383e-06	6.21037e-05	6.14962e-05	6.20134e-05	-3.52516e-05	1.2455e-05	1.7741e-05	6.0985e-05	5.38496e-05	-2.19125e-05	-3.16803e-05	3.24369e-05	-6.84608e-05	1.66175e-05	2.18512e-05	-2.57574e-05	-4.22426e-05	-1.86293e-05	2.25897e-06	9.59582e-05	-4.08708e-05	-5.25361e-06	-2.54381e-05	-2.56185e-05	-2.64262e-05	-3.05346e-06	8.81997e-05	-4.51295e-05	9.31735e-06	9.00762e-05	1.75088e-06	-4.05677e-05	-1.72821e-05	2.85282e-05	7.3194e-05	-1.03266e-05	-1.08462e-05	-3.0439e-05	3.02826e-05	6.21256e-06
0.60348	-2.81101e-05	4.27372e-05	8.5151e-05	-1.59645e-05	1.92438e-05	6.00951e-06	-4.0718e-05	7.15908e-06	-2.4138e-06	5.27496e-05	1.0996e-05	-3.44128e-05	-5.98706e-05	-3.89293e-06	-3.62529e-07	5.9374e-06	3.70754e-05	-3.69064e-05	3.66524e-06	-9.21273e-06	3.91821e-05	-2.33185e-05	1.07981e-05	-4.59182e-05	3.94917e-05	-3.84393e-05	-2.091e-06	5.75428e-05	-2.57239e-05	-1.55281e-05	7.13675e-05	1.60658e-05	-3.5545e-05	2.41965e-05	6.04808e-05	8.22543e-05	-2.87914e-05	3.85431e-06	2.5803e-05	4.39213e-05	7.46157e-06
0.60554	4.68712e-05	5.65253e-05	9.99262e-05	5.45767e-05	-5.90813e-06	8.62168e-06	-1.12176e-05	-7.04546e-06	-5.96717e-06	2.71421e-05	7.44209e-06	4.11997e-05	-7.70065e-05	3.40235e-05	8.55991e-06	2.82606e-05	3.8255e-05	-7.54018e-05	2.52002e-05	2.16353e-06	1.99974e-06	-2.85143e-05	6.63551e-05	-5.92418e-05	-2.45655e-05	6.67426e-05	6.84563e-05	7.2792e-05	-4.5668e-05	-3.25684e-05	9.90663e-05	7.24771e-06	-5.16532e-05	-3.22759e-05	4.69427e-05	4.59787e-05	2.95794e-05	-1.07726e-05	2.44523e-05	-5.17198e-05	1.22214e-05
0.60759	3.53648e-06	4.00384e-05	2.51342e-05	1.61242e-05	-5.11032e-05	-2.95228e-05	1.35231e-06	-1.92983e-05	6.74e-05	-2.07006e-06	3.44522e-05	6.4599e-05	1.87958e-05	2.28417e-05	-2.51658e-05	-1.72975e-05	-3.16427e-06	-1.47091e-05	9.43891e-05	1.57135e-06	3.70077e-05	-1.62755e-05	7.57482e-05	1.64207e-05	9.32833e-06	2.16837e-05	9.24266e-05	3.22966e-05	-4.24961e-05	-6.08744e-05	4.62333e-05	3.5191e-05	-3.1382e-05	-9.48752e-05	3.06632e-05	5.58776e-05	4.53122e-05	-6.08805e-06	2.31139e-05	-3.77161e-05	1.14875e-05
0.60964	-3.47397e-07	1.51709e-05	-2.60926e-05	-1.61926e-05	-3.7049e-05	-3.09715e-05	1.57964e-05	-3.25993e-05	9.00865e-06	-8.27221e-05	4.31838e-05	-1.06919e-05	1.92378e-05	1.52325e-05	2.22086e-05	-4.82701e-05	-1.41388e-05	-4.3927e-05	0.000138132	-1.32225e-05	2.09753e-05	4.15653e-06	3.9651e-05	-2.17806e-05	-4.49933e-05	-0.000103029	4.78256e-05	5.7787e-05	2.71643e-05	2.17837e-05	-4.56535e-05	1.72144e-05	-1.66212e-05	-3.65985e-05	-3.28212e-05	1.34206e-05	6.50303e-05	3.7741e-05	-1.81587e-05	-3.45666e-05	-1.99318e-06
0.6117	-2.90319e-05	1.83216e-06	-2.49494e-05	-2.44778e-05	3.91127e-05	4.68954e-05	-4.27052e-05	-1.65483e-06	-1.15715e-05	7.52758e-06	3.65197e-05	-9.17122e-05	-2.17673e-05	8.21146e-05	3.88472e-05	-1.88972e-05	3.25498e-05	-2.51048e-05	8.97364e-05	2.59208e-05	-3.8824e-05	-7.46886e-06	1.09971e-05	-4.85574e-05	-1.1733e-05	-6.11761e-05	3.33089e-05	5.13346e-05	3.80691e-05	1.26065e-05	4.2923e-05	-8.56869e-05	-5.04347e-05	4.62476e-06	-5.70422e-05	7.50617e-05	-4.7411e-06	1.61226e-05	-1.58938e-05	-2.73736e-05	-3.6748e-07
0.61375	-1.74287e-05	-2.06975e-05	-1.48656e-05	-3.45369e-05	2.26363e-05	2.65631e-05	-2.1909e-05	-9.36214e-06	8.92822e-06	-2.30285e-05	1.69315e-05	-3.29725e-05	-4.33522e-05	3.1729e-05	1.30017e-05	-3.9531e-05	1.05455e-06	1.04712e-05	3.76174e-05	1.53751e-05	-2.97073e-05	6.88628e-05	2.12953e-05	7.08574e-05	-3.27454e-05	1.04466e-05	2.78784e-05	6.31944e-05	3.03677e-05	4.57765e-05	2.40283e-05	-5.63864e-05	-8.52437e-05	1.04436e-06	-5.74924e-06	2.2014e-05	-3.93359e-05	4.31669e-05	4.46736e-05	7.33431e-05	5.61014e-06
0.61581	1.20397e-05	2.49816e-05	1.84478e-05	-4.13978e-05	8.23276e-05	-4.84427e-05	-3.29384e-05	5.30058e-06	-5.24288e-05	-4.78164e-05	1.49525e-05	4.40877e-05	-4.02537e-05	-3.00614e-05	8.07204e-06	2.46607e-06	-6.34962e-05	-9.44221e-05	-1.31851e-05	-1.1794e-05	1.14781e-05	5.28162e-05	-8.17241e-06	-4.28444e-05	-3.6467e-05	7.019e-05	-2.3394e-06	4.72292e-05	-8.65398e-06	0.00013392	-7.9692e-06	2.78599e-05	7.63173e-06	-2.05582e-05	-5.5777e-06	1.38434e-05	-3.50113e-05	8.27833e-05	1.46002e-05	6.7696e-05	2.47234e-06
0.61786	-4.14071e-05	-9.10664e-06	4.70086e-05	2.95424e-06	3.69616e-05	-3.80355e-05	-4.70618e-05	1.7714e-05	-3.80336e-05	-8.82798e-05	-9.66148e-06	1.86099e-05	-3.11581e-05	-7.94939e-05	1.08818e-05	-1.87459e-05	-2.88683e-05	-8.13289e-05	3.10524e-05	-1.45352e-05	6.0622e-05	-3.09919e-05	-7.08994e-05	-0.000100303	0.000103726	5.38687e-06	1.47347e-05	-3.99737e-05	-4.38081e-05	6.43687e-05	-4.13682e-05	3.70778e-05	2.2301e-05	1.83869e-05	1.89695e-05	4.92348e-05	1.1858e-05	-4.09907e-05	-2.5758e-05	1.61601e-05	-8.29501e-06
0.61992	2.3234e-06	1.0693e-05	2.84518e-05	-5.54853e-06	8.44641e-05	-4.0402e-06	-3.92062e-05	-4.90072e-06	-5.94156e-05	-1.88301e-05	-1.40325e-05	-6.96108e-06	-1.90074e-05	-3.0032e-05	-1.89528e-05	-3.92261e-08	-2.94028e-05	-8.64354e-05	1.70893e-05	1.36072e-06	5.06952e-05	-4.50477e-05	1.38552e-05	-6.93443e-05	2.22737e-05	2.97946e-05	6.81602e-05	-3.32971e-05	-8.84254e-05	8.11351e-05	-3.80433e-05	2.4449e-05	2.59399e-05	1.83081e-05	4.01783e-05	3.08404e-05	2.6925e-06	-4.58201e-06	2.91344e-05	-3.53819e-05	-1.72718e-06
0.62197	-1.09087e-05	-7.43752e-08	-2.06227e-05	-2.03061e-05	-2.82157e-05	-5.96855e-05	-5.57397e-05	-3.13417e-05	-6.26759e-05	8.09805e-05	-5.89982e-05	-2.94814e-05	-1.39041e-05	1.76496e-05	5.50431e-06	3.68803e-06	-3.20271e-05	-4.72685e-05	3.44783e-05	-8.34062e-06	-2.89956e-05	-6.26573e-05	2.57931e-05	4.42998e-05	-4.36312e-05	2.19655e-05	3.88582e-05	-2.9436e-05	-2.72112e-06	5.1055e-05	-5.35616e-05	5.66061e-05	-7.39336e-05	5.94921e-06	-6.8199e-06	-1.94608e-05	-1.94384e-05	5.75416e-05	2.37922e-06	-7.82811e-05	-1.12945e-05
0.62403	2.82324e-06	2.75559e-06	-2.07683e-05	7.98197e-05	7.86153e-06	-9.22816e-05	4.71536e-06	-5.88161e-05	-2.83135e-05	1.26928e-05	4.78263e-06	-3.07416e-05	8.82441e-06	-4.72197e-05	4.99661e-06	2.81519e-05	3.06767e-05	-7.46527e-05	1.46784e-05	-5.38894e-05	2.03615e-05	-4.53314e-05	1.79022e-06	-3.32059e-05	1.98086e-05	1.54341e-05	-4.81133e-05	9.8291e-06	3.18287e-05	2.05562e-05	-1.23252e-05	9.39976e-05	-0.000114653	-4.17264e-05	2.09512e-06	6.45933e-05	-3.87067e-05	2.55921e-05	4.40965e-05	-2.85962e-05	-5.41448e-06
0.62608	-2.0342e-05	-6.4217e-05	-2.10782e-05	6.23569e-05	2.18139e-05	-2.2733e-05	-2.40446e-05	-1.35121e-06	-4.80285e-06	1.50804e-05	1.10873e-05	-7.40778e-05	4.52518e-05	-5.63341e-05	8.65931e-06	-4.96776e-05	1.82872e-06	6.89752e-06	4.21803e-05	-6.7266e-05	1.30588e-05	1.03391e-05	-2.5283e-05	-8.10022e-05	2.48404e-06	3.15094e-05	-3.73501e-05	3.17203e-05	3.88877e-05	-2.52329e-05	-4.1891e-05	4.80253e-05	-2.93231e-05	-2.7468e-05	5.17155e-05	-1.02489e-05	2.32232e-05	-9.72553e-06	2.36708e-05	1.95719e-06	-5.04254e-06
0.62813	-3.7157e-05	-2.17044e-05	-4.53202e-05	4.88836e-05	2.95912e-05	-2.23476e-06	-7.47475e-05	3.30723e-05	5.43402e-05	-2.81773e-05	-6.54888e-05	-1.96441e-05	2.59543e-05	-2.44544e-05	1.75035e-05	-5.14928e-05	-2.66943e-05	1.65035e-05	-1.12159e-05	-3.74573e-05	4.92705e-05	2.7372e-05	-3.2377e-05	-3.98837e-05	8.44709e-05	3.5566e-05	-4.81587e-05	4.65815e-05	7.32902e-05	-3.74397e-05	-9.28188e-06	-4.52687e-07	-2.93751e-05	1.70431e-05	5.92013e-05	-6.86609e-05	-2.27823e-05	-9.71717e-06	-1.6462e-06	-2.9877e-05	-3.91992e-06
0.63019	5.94534e-05	-1.2353e-05	-3.00783e-05	-1.96418e-05	-1.00213e-05	-5.36727e-05	-2.33063e-05	-1.13144e-05	1.77449e-05	-5.67442e-06	-7.17156e-05	-1.98327e-05	7.99963e-06	5.68784e-06	-2.11284e-05	-4.40263e-05	3.83968e-05	5.1634e-07	-5.2055e-05	3.54142e-05	7.37952e-05	7.043e-05	-5.86165e-05	-3.00128e-06	4.27962e-05	-1.44276e-05	-3.89193e-06	-8.80186e-06	1.39978e-06	-4.17816e-05	1.90481e-05	3.03575e-05	-4.56358e-05	-3.69846e-06	-2.33819e-05	-6.77517e-05	9.70619e-06	2.25627e-05	4.81824e-05	-8.35443e-06	-4.2668e-06
0.63224	-1.3994e-05	-1.18368e-05	2.40163e-05	4.42328e-05	8.0756e-06	1.76768e-05	-7.54705e-05	3.41226e-05	2.5918e-05	4.13181e-05	9.11248e-06	-5.55151e-05	3.35233e-05	5.2818e-06	-2.68209e-05	-1.05002e-05	6.14708e-05	-8.59277e-05	-2.03897e-05	-1.71641e-05	9.38244e-05	-2.92335e-05	-1.08986e-05	-1.46654e-05	6.1283e-05	-1.17281e-05	-4.0856e-05	-2.19634e-05	3.37287e-05	-5.38833e-05	1.73834e-05	-3.59656e-07	4.00214e-06	1.75074e-05	-1.44258e-05	-5.30683e-05	5.95039e-05	-6.10383e-06	6.29161e-05	-5.13183e-05	7.19361e-07
0.6343	-2.89805e-05	5.3691e-05	-2.35217e-05	6.32892e-05	-3.21216e-05	-1.25369e-05	-4.50734e-05	-1.06036e-05	8.30679e-05	4.56937e-05	1.75333e-06	2.08951e-05	2.72457e-05	-2.17736e-05	-6.61702e-05	-1.73817e-05	5.6192e-05	-4.01125e-05	-2.4359e-05	-1.13273e-05	8.88527e-06	-0.000107063	-3.11194e-05	-8.36388e-05	1.71642e-05	4.07392e-06	-5.34759e-06	-4.28298e-05	-3.74389e-05	-1.28135e-05	1.31947e-05	-7.57608e-07	1.13413e-05	-6.83395e-05	-5.09546e-05	-6.94241e-05	-6.11624e-05	4.35789e-06	-6.21849e-05	2.96745e-05	-1.31629e-05
0.63635	-1.9214e-05	6.11163e-05	3.17691e-05	-7.29448e-07	-1.46831e-05	1.01421e-05	-5.12376e-05	8.49018e-06	-1.29612e-05	-7.29512e-06	5.18784e-05	2.91054e-05	1.03929e-05	1.94348e-08	-5.70666e-05	4.21747e-05	-5.87593e-05	-1.96829e-05	-2.37619e-05	-3.98781e-05	-7.52166e-06	-5.39154e-05	-3.31736e-06	-4.62639e-05	-2.68457e-05	1.03674e-05	-1.67246e-05	-9.88824e-05	4.67558e-05	-2.05808e-05	4.27513e-05	-2.06298e-07	-1.25806e-06	-5.43799e-05	-1.87176e-05	-4.53342e-05	-7.11503e-05	-7.08321e-05	-0.000112729	4.58999e-07	-1.52127e-05
0.6384	-1.87441e-05	-5.09456e-05	-1.22164e-05	-5.53461e-06	1.96053e-05	1.67446e-05	-5.58191e-05	1.75726e-05	-1.54512e-05	-3.67967e-05	-4.51553e-05	-3.23784e-06	8.9076e-05	3.51675e-05	1.84447e-05	3.58596e-05	-4.52268e-05	-1.08579e-05	4.63555e-06	-1.06983e-05	4.41154e-06	2.5181e-06	1.31012e-06	-1.72413e-05	-1.20913e-05	2.47482e-05	-2.0605e-05	-5.0989e-05	4.52989e-05	-1.9821e-05	2.6274e-05	9.95138e-06	5.03136e-05	5.74854e-06	5.90648e-06	-2.55066e-05	-2.09306e-05	-3.75424e-05	-0.000134249	1.36362e-05	-5.56093e-06
0.64046	-1.49951e-05	-3.89374e-05	4.02247e-05	-5.07052e-05	2.7853e-05	-1.70657e-05	-4.55361e-05	-2.90154e-05	2.43791e-05	-5.07712e-05	-1.08667e-05	4.62559e-06	0.000121169	5.13649e-05	7.47801e-05	-3.94427e-05	9.79007e-06	-6.20138e-05	-7.81041e-06	-1.22187e-05	1.8248e-05	3.0124e-05	-2.86708e-06	3.10361e-06	3.98629e-05	-1.82883e-05	6.66399e-05	3.41525e-05	-8.59625e-06	-2.95668e-05	2.73957e-05	2.93869e-05	6.13778e-05	4.60222e-05	1.01859e-06	3.3808e-05	2.08854e-05	-1.56503e-05	-6.73123e-05	2.66931e-05	6.78114e-06
0.64251	1.71749e-05	-8.48499e-06	2.57499e-05	-4.05244e-05	1.42444e-05	4.93499e-06	-4.29698e-06	-4.33823e-05	0.000103553	3.22694e-05	1.79896e-05	1.40183e-05	7.77373e-05	0.000109895	0.000112908	-2.42136e-05	-2.92638e-06	2.08282e-05	-5.2416e-05	-4.83649e-05	6.7515e-05	-4.95195e-05	4.13744e-05	-3.03644e-05	-3.74217e-05	-1.52134e-05	3.34394e-05	8.46314e-05	4.2628e-05	-1.99551e-05	-1.30468e-05	4.42966e-05	-1.80732e-05	-3.16321e-05	-9.71025e-06	9.66207e-05	8.8223e-06	-9.6293e-06	-5.1997e-05	3.13185e-06	1.15648e-05
0.64457	6.84082e-06	-6.49146e-06	8.9924e-06	-2.72228e-05	1.86616e-05	4.46384e-05	4.30354e-05	8.83125e-06	3.79839e-05	1.62644e-05	2.30234e-05	3.29266e-05	8.41873e-05	1.33336e-05	1.74704e-05	3.86781e-06	-1.63689e-05	5.00509e-05	-0.000111298	-6.5469e-05	7.39966e-05	3.41216e-06	4.13273e-05	1.63863e-05	-2.79376e-05	2.30208e-05	9.41523e-06	2.55417e-05	1.22752e-05	-5.23127e-05	-1.37571e-05	9.13871e-06	-2.32123e-05	-2.21436e-05	2.47521e-05	-8.80547e-06	2.73169e-05	8.88024e-06	4.64078e-05	3.49305e-05	9.79727e-06
0.64662	-7.18007e-05	-1.24112e-05	-6.75524e-06	-2.12499e-05	-3.9965e-06	-2.78583e-05	1.85871e-05	-2.33688e-05	6.03478e-07	-2.56385e-05	6.31502e-05	1.12434e-05	-9.01647e-08	-4.74393e-05	-8.50758e-06	-3.0675e-05	-4.04441e-05	-3.71373e-05	-6.39966e-05	-3.40174e-05	7.4523e-06	-3.76546e-05	9.29452e-05	1.77394e-05	7.91528e-05	7.58615e-05	-5.17522e-06	-3.1418e-05	-3.16999e-05	1.76443e-05	1.81745e-05	3.40827e-05	-5.98867e-05	-2.22075e-05	1.73553e-05	-6.9641e-05	5.98654e-05	-1.05302e-06	3.6975e-05	2.04241e-05	-3.57165e-06
0.64867	-3.88651e-05	1.0033e-05	3.57631e-05	8.1207e-05	-2.70126e-05	-3.19853e-06	-1.48156e-05	-3.83124e-05	-5.80852e-05	-2.689e-05	-3.44483e-05	-1.20101e-05	5.75435e-05	-1.39373e-06	3.94307e-05	2.65403e-05	-3.82307e-05	-0.000115366	-6.87136e-05	2.95339e-05	3.94229e-05	-3.34026e-06	3.47564e-05	-9.85524e-06	6.63784e-05	8.80829e-05	-4.78498e-05	-0.000159586	-7.28392e-05	3.34227e-05	9.13781e-05	4.91621e-05	7.08607e-07	-1.82309e-05	6.80585e-06	-2.7575e-05	-5.12488e-06	-3.43224e-05	5.23295e-05	-2.78325e-05	-3.53498e-06
0.65073	-1.1434e-05	4.09029e-05	7.09751e-05	6.53138e-05	-5.00301e-05	2.35213e-06	-8.03066e-05	-3.9008e-05	-6.96672e-05	-8.10354e-05	1.61466e-06	-6.02667e-05	2.37608e-05	-2.05995e-05	5.91813e-05	1.11438e-05	-2.99095e-05	-6.10391e-05	-1.47969e-05	8.0632e-05	1.94321e-05	-3.62151e-05	1.62077e-05	2.42807e-06	-3.53919e-05	5.57728e-05	-1.85966e-06	-9.80325e-05	-2.60455e-05	3.67402e-06	5.38147e-05	4.8605e-06	-2.01342e-05	-0.000110064	-3.79115e-05	3.1794e-05	-1.44605e-05	-9.48829e-06	7.86537e-06	-0.000101429	-1.1435e-05
0.65278	-1.03603e-05	-1.11534e-05	2.07499e-05	0.000107552	-2.78959e-05	-4.17244e-05	-4.06956e-05	-6.22961e-05	9.61088e-06	-5.86131e-05	-1.82987e-05	-6.54412e-05	4.68043e-05	2.83385e-05	7.48543e-05	5.92039e-07	-3.33094e-05	-4.51326e-05	-0.00010169	7.07809e-05	4.13321e-05	-6.71645e-05	-7.07875e-05	-9.2388e-06	-4.85159e-05	-3.53728e-06	3.14287e-06	-9.87069e-05	-2.16619e-05	2.02238e-06	-3.98803e-05	2.14112e-05	-5.03698e-05	-9.48685e-05	1.37436e-05	5.12824e-05	9.23096e-07	-3.29935e-05	-4.5425e-05	-7.1512e-05	-1.69533e-05
0.65483	4.12373e-05	2.98871e-05	1.0956e-05	7.30659e-05	7.00603e-06	-2.90299e-07	-2.25517e-05	-1.26598e-05	3.48252e-05	-8.32747e-06	-3.4021e-05	-0.000102376	2.61041e-05	-7.15664e-06	8.24824e-05	5.42094e-05	-5.04933e-05	-1.56635e-05	-2.79763e-05	-2.29577e-05	-1.2409e-05	-4.61518e-05	-8.00923e-05	-1.22984e-05	-5.02916e-06	-1.59549e-05	5.37111e-05	-7.31314e-05	-4.65551e-05	-1.93915e-05	-5.04376e-06	2.696e-05	-4.9162e-05	-1.36178e-05	-1.87694e-05	0.000107392	-2.07941e-07	-7.68705e-05	-2.79789e-05	-9.50027e-06	-6.72003e-06
0.65689	2.43082e-05	7.15747e-05	-2.1856e-05	2.84341e-05	-8.98231e-06	2.39909e-05	3.1873e-05	-8.9902e-06	-8.3425e-06	4.35682e-05	2.08674e-05	-4.22978e-05	4.90605e-05	-7.12003e-05	2.5645e-05	6.56424e-05	-1.12873e-05	2.65843e-05	-1.27824e-05	-2.2886e-05	3.38193e-05	1.76073e-05	-3.28609e-05	-1.32797e-05	-6.77057e-07	-1.5791e-05	4.46876e-05	6.66875e-05	-2.74895e-05	1.47938e-05	1.55092e-05	6.6497e-05	-3.37352e-05	-4.84942e-06	-7.40118e-05	6.44573e-06	3.96538e-05	-8.89692e-05	-5.20927e-05	-3.69356e-05	3.19833e-06
0.65894	4.89836e-05	5.76856e-05	-5.54814e-06	5.23581e-05	-2.50292e-06	-7.65491e-05	-4.65587e-05	-1.88575e-05	1.36466e-05	-5.72336e-05	1.49369e-06	-2.47307e-05	7.36563e-06	-0.000124863	6.62235e-06	2.86784e-05	3.40191e-06	1.32618e-05	4.06915e-05	-1.37317e-05	7.15411e-06	-1.48255e-05	8.44234e-06	6.9393e-05	-4.14651e-05	-4.03021e-05	7.81107e-06	0.000114438	-3.69191e-05	3.04088e-05	3.90725e-05	4.11574e-06	-4.5343e-05	-1.85083e-06	-7.8348e-05	-5.68158e-05	7.52905e-05	-5.33142e-05	-1.26444e-05	-3.53936e-05	-3.93704e-06
0.661	6.07333e-05	4.27132e-05	-2.18784e-05	-2.40921e-05	-3.73055e-05	-3.03789e-05	-4.61411e-05	-1.97897e-06	5.39482e-05	-4.33801e-06	3.51031e-05	-7.42634e-05	-3.56001e-05	-0.000109614	-2.21052e-06	1.57893e-05	-2.49455e-05	1.31182e-05	6.38255e-06	-2.34662e-07	4.39221e-05	9.62019e-06	1.98386e-05	3.26448e-05	-7.12426e-06	4.03864e-06	1.48401e-05	8.50244e-05	-1.08232e-05	1.84498e-05	-1.57358e-05	-4.40761e-05	-3.76314e-05	-1.04722e-05	-6.00307e-05	-9.88856e-07	5.11026e-05	2.92175e-06	3.15092e-05	-4.06958e-05	-2.47149e-06
0.66305	-3.62834e-05	3.41544e-05	-3.35112e-05	-1.41157e-05	-6.1102e-05	-2.24316e-05	3.98022e-05	1.04762e-05	-5.04488e-05	2.69304e-05	3.2563e-05	6.33259e-06	1.38836e-05	-7.51037e-05	-6.86787e-08	-7.11585e-05	-2.37836e-06	1.6447e-05	-6.59158e-05	3.45535e-05	4.48832e-05	5.39736e-05	1.85508e-05	5.17703e-05	-3.04797e-05	1.98915e-05	-3.29748e-06	8.1091e-05	2.55738e-05	1.32007e-05	4.79491e-05	9.23032e-06	1.41694e-05	-4.65123e-05	-2.04558e-05	1.66121e-05	4.54866e-05	5.0836e-05	9.07981e-05	-7.73183e-05	4.71445e-06
0.6651	-4.31889e-05	-3.56813e-05	-5.48155e-06	-7.41587e-05	-3.31645e-05	-1.47559e-06	-2.44431e-05	9.27282e-06	-3.04223e-05	-6.78469e-05	-5.25668e-05	3.00918e-05	-6.86383e-05	-6.08367e-05	3.43278e-05	-8.57979e-05	-5.67284e-06	8.8731e-05	-5.65222e-05	1.82171e-05	7.58746e-05	5.44943e-06	1.3731e-05	3.76959e-05	-5.18372e-05	5.20128e-05	-6.39274e-06	2.64803e-05	3.59181e-05	2.34933e-05	1.10666e-05	2.21984e-05	3.02481e-06	1.16698e-05	6.86317e-07	2.86838e-05	2.01166e-06	-5.14674e-05	9.20498e-05	-2.33124e-05	-3.9055e-06
0.66716	6.10898e-06	-1.18401e-05	1.32151e-05	1.69979e-05	1.54908e-05	-2.12257e-05	-3.70994e-05	-3.70814e-05	4.21111e-05	-3.81776e-05	-1.10081e-05	1.97599e-05	-2.04418e-05	-4.54803e-06	4.76746e-05	-3.64209e-05	-4.44262e-05	3.38717e-05	-6.49981e-05	1.50004e-05	6.03473e-05	3.20971e-05	-1.86078e-05	-1.88646e-05	-1.95371e-05	-1.00795e-05	-3.09656e-05	5.72677e-06	-3.86699e-06	7.55492e-05	-5.66052e-05	2.94938e-05	-0.00010826	-9.70651e-06	-3.35668e-05	8.21007e-06	3.22085e-05	-6.13387e-05	4.26462e-05	6.70296e-05	-3.37818e-06
0.66921	-2.73252e-05	-1.71739e-05	6.42415e-05	-3.25604e-05	3.62839e-06	-4.77769e-05	-2.1839e-05	-3.30476e-05	4.29867e-05	5.34826e-05	-6.54635e-05	3.89962e-07	1.68233e-05	-1.38279e-05	1.57318e-05	-1.90919e-05	-1.88168e-05	1.23637e-05	-2.58081e-05	-3.48658e-05	7.36332e-05	5.14047e-05	-1.57833e-05	2.02938e-05	-4.36626e-05	-2.31854e-05	4.45808e-06	-2.94278e-05	-4.33755e-05	3.69672e-05	-4.50894e-05	-3.72703e-05	-4.66038e-05	-0.000107616	-7.84247e-05	5.72476e-05	1.70608e-05	-7.55806e-05	-3.38319e-06	-7.10634e-06	-1.10848e-05
0.67127	-2.97413e-06	7.04095e-06	8.26266e-05	-1.04416e-05	-6.2843e-05	1.47861e-05	5.37063e-06	-3.2174e-06	3.08576e-05	5.89174e-05	1.54453e-05	-3.50061e-05	9.7992e-07	-3.87162e-05	-7.57193e-06	6.31202e-06	-2.97829e-05	-4.14932e-06	-9.89855e-05	-1.28562e-05	-2.34656e-05	2.04361e-05	9.02321e-06	5.13441e-05	-1.16687e-05	1.53016e-05	1.00046e-05	-3.93109e-05	1.27709e-05	-2.70032e-06	-5.59692e-05	-2.65306e-05	-1.85465e-06	-4.41957e-05	-2.03415e-05	4.35238e-05	-1.35261e-05	-7.59676e-05	4.92793e-05	-5.76547e-06	-4.84551e-06
0.67332	3.4649e-05	4.43731e-06	6.43209e-05	6.65846e-05	-7.42807e-05	7.31226e-05	1.43431e-05	3.54038e-06	4.05507e-05	3.31819e-05	5.6975e-05	-3.52389e-05	4.50707e-05	-1.20376e-05	1.94744e-05	-8.8582e-06	-3.43797e-05	1.54035e-05	-2.65638e-05	-2.85144e-05	2.10332e-05	4.76522e-05	-6.2107e-06	1.66822e-05	-7.73039e-05	4.82057e-06	1.40192e-05	-1.87122e-05	5.0942e-05	3.34357e-05	2.12412e-05	3.2893e-06	1.0524e-05	-6.98435e-06	-8.69121e-05	-4.78468e-06	-1.28517e-05	-4.87167e-05	3.49083e-05	8.64947e-06	6.41254e-06
0.67537	1.05142e-06	-4.35972e-05	-1.89482e-05	0.000101022	-6.4512e-05	7.08058e-05	1.58354e-05	2.80407e-05	-5.29382e-05	9.81515e-06	3.77187e-05	1.7228e-05	3.98009e-05	1.52917e-06	6.62396e-05	9.98264e-06	-3.72879e-05	3.77404e-05	-1.77048e-05	-2.85168e-05	-3.68306e-06	9.87121e-05	3.05085e-06	6.72743e-06	-9.07157e-05	-3.14567e-05	-5.1166e-05	-4.90177e-05	2.7649e-05	-6.18652e-06	-1.02785e-05	-9.8577e-07	-3.88675e-05	-7.33857e-05	-4.59819e-05	6.08198e-06	-8.46104e-05	3.45857e-05	7.64924e-05	-1.26679e-06	-1.52495e-06
0.67743	-4.02448e-05	-5.05485e-06	-2.54429e-05	9.12295e-05	2.09732e-05	2.912e-05	2.76127e-05	2.98604e-06	-4.67549e-06	1.17107e-05	3.73576e-05	1.47639e-05	2.05119e-05	5.57552e-05	1.92979e-05	1.7227e-05	-1.18015e-05	4.72846e-05	8.78491e-07	-1.18273e-06	-2.57261e-05	0.00010404	1.22981e-05	-1.22032e-05	-7.75996e-06	-4.03992e-05	1.72839e-05	1.69405e-05	-9.56599e-05	-3.42211e-05	-1.71722e-05	6.42617e-05	-8.01264e-06	-4.46094e-05	9.28757e-06	9.45015e-06	-4.61716e-05	5.66724e-05	1.04975e-05	2.22712e-05	7.48435e-06
0.67948	-1.80864e-06	-7.50554e-06	-8.60765e-05	1.58115e-06	5.79583e-05	3.10359e-05	-2.0222e-05	-6.85324e-06	4.36464e-05	-7.88129e-06	9.26607e-06	-6.33472e-05	-3.13091e-05	3.98413e-05	2.97306e-05	6.63091e-06	4.52887e-05	1.6794e-05	-7.2419e-06	5.12559e-05	-3.73565e-05	4.21515e-05	-4.80134e-05	-9.95166e-06	6.88721e-05	-3.67986e-05	-2.2575e-05	-1.03362e-05	-6.38963e-05	-9.41827e-05	-2.92441e-05	2.77731e-05	-4.45039e-05	-3.46351e-05	-4.41954e-05	2.10251e-05	3.07716e-05	-4.40004e-06	-3.93765e-05	1.55268e-05	-5.31403e-06
0.68153	-9.86378e-05	-1.987e-05	-7.78852e-05	-6.54855e-06	-3.05564e-05	3.70405e-05	-6.36467e-06	-5.15407e-05	-2.20073e-05	-1.47292e-05	1.11083e-05	-2.66574e-06	8.97507e-06	3.38509e-05	2.94625e-05	-5.04346e-06	-1.46025e-05	-5.07883e-05	2.49597e-05	6.10671e-05	-3.02374e-05	-1.01514e-05	7.7783e-06	1.25879e-05	2.13898e-05	-3.10301e-05	-1.44048e-05	-1.99525e-05	-2.79052e-05	-3.08938e-05	3.28811e-05	2.16427e-05	-7.73264e-05	-7.57725e-06	5.88753e-05	5.55229e-06	-1.02168e-05	-2.69681e-05	-9.31992e-06	-9.06503e-05	-1.05176e-05
0.68359	-1.67363e-05	-5.51144e-05	-7.51676e-05	5.23363e-05	2.01194e-05	7.74029e-05	6.10453e-05	-4.98535e-05	7.8606e-06	-4.64704e-05	8.32749e-05	-1.46965e-05	2.80641e-05	1.13585e-05	6.34351e-05	8.70894e-06	-8.61802e-06	-2.73518e-05	-3.65105e-05	4.87823e-05	-3.08846e-05	-4.08814e-05	2.16377e-05	-6.33209e-05	-4.46815e-05	-2.1598e-05	1.53917e-05	-1.17666e-05	-1.13879e-05	2.5731e-05	4.41579e-05	1.08759e-05	-5.71221e-05	6.16619e-05	4.95411e-05	-5.82412e-06	9.49575e-06	3.37434e-05	-3.62371e-05	-5.99187e-05	5.12069e-07
0.68564	2.37273e-05	-3.70273e-05	-1.08448e-05	4.74991e-05	-5.9048e-06	8.96131e-05	6.73751e-05	2.05905e-05	-2.4116e-05	-5.606e-05	4.55073e-05	-1.42339e-05	-4.6291e-06	-1.5191e-05	5.09588e-05	-7.15123e-06	-5.85482e-05	-9.65175e-06	-6.7999e-05	3.96506e-05	-1.6984e-05	-3.55148e-05	6.95239e-05	-7.66408e-05	-3.23245e-05	-3.30149e-05	-6.77693e-05	-6.20977e-05	3.07743e-06	-4.2328e-05	4.3992e-05	3.85515e-05	-4.76362e-05	-6.86531e-06	3.51953e-05	-4.80874e-05	-4.10582e-05	5.48869e-05	-7.28013e-05	3.98501e-05	-5.61201e-06
0.68769	-6.2555e-05	-5.64917e-06	-9.53138e-06	6.62734e-05	-3.7574e-06	5.73362e-05	-7.05089e-05	-3.12789e-05	-2.03811e-05	-8.91453e-05	-1.70265e-05	5.83326e-05	-1.87285e-05	-1.86082e-05	1.04715e-05	2.52032e-05	-1.40736e-05	5.19901e-06	-1.20181e-05	-9.03693e-06	-5.7997e-06	-7.06739e-05	2.77256e-05	7.47106e-06	1.8679e-05	-2.4206e-05	-4.74568e-05	-0.000122973	-1.34203e-05	-6.47838e-06	3.02405e-05	-1.33206e-06	-4.11294e-05	-6.96699e-06	5.00735e-05	-0.000147565	-2.14429e-06	1.53547e-05	-0.000120607	1.06372e-05	-1.52514e-05
0.68975	-3.2012e-05	-8.32804e-05	-1.6434e-05	7.21685e-05	3.62877e-06	7.28997e-06	-9.16885e-05	-2.05794e-05	2.81701e-05	1.36964e-05	1.09967e-05	2.44889e-05	7.00027e-05	-4.77072e-05	5.07828e-05	3.6705e-05	-3.28059e-05	4.98448e-06	5.47192e-05	-2.76948e-05	-5.23989e-05	-1.6643e-05	1.79501e-05	4.50455e-05	1.16982e-05	5.72072e-05	3.0996e-05	-2.92082e-05	-8.48806e-06	3.78824e-05	-3.59925e-05	5.14933e-05	1.00545e-05	-2.36846e-05	-1.4451e-05	-4.44123e-05	-4.46882e-06	-4.46924e-05	-9.20678e-05	5.05207e-05	-7.05709e-07
0.6918	3.09034e-05	1.61701e-05	1.17599e-05	-4.04841e-07	8.24695e-06	-3.61106e-05	-2.08799e-05	9.01415e-06	8.29537e-06	-4.00462e-05	-5.25e-06	1.88619e-05	8.76787e-05	1.02518e-05	6.3335e-05	8.18607e-05	-3.76194e-05	-4.30597e-05	2.53911e-05	-4.11407e-05	-7.50811e-05	-8.52643e-06	-1.8799e-05	-3.60504e-05	-6.24204e-05	1.49526e-05	9.71702e-05	5.93834e-05	8.66064e-06	-6.55342e-06	-2.57225e-05	4.33565e-05	6.2226e-05	3.89366e-05	-1.26205e-05	-1.89443e-05	-3.88252e-06	-1.09464e-05	-5.6298e-05	8.10651e-05	5.42909e-06
0.69385	-1.27204e-05	-8.87781e-05	1.42683e-05	3.1514e-05	1.91947e-05	-6.31043e-05	1.6667e-05	-3.00715e-05	1.23929e-05	-4.0543e-06	2.13935e-05	-1.38257e-05	6.81236e-05	3.65472e-05	7.57129e-05	7.58031e-05	-4.44501e-05	1.49136e-05	-7.74337e-06	1.77036e-05	8.50313e-06	-4.26003e-05	-4.52224e-05	-4.81476e-05	-2.48461e-05	-6.79578e-05	9.40652e-05	-1.74476e-05	-1.50635e-05	1.54666e-06	4.5867e-05	6.61045e-05	4.16574e-06	3.83415e-05	-8.87365e-05	-1.79353e-05	-5.0769e-05	-1.1733e-05	-4.88019e-05	1.30173e-05	-1.70408e-06
0.69591	9.87009e-07	-2.86061e-05	-1.00155e-05	1.68111e-05	-8.17555e-07	-4.71096e-05	-4.62397e-05	-1.0646e-05	5.23373e-05	-2.43436e-05	1.14735e-05	-1.20587e-05	-4.89802e-05	5.23296e-05	3.59674e-05	4.38228e-05	5.57257e-05	2.58788e-05	-2.16212e-05	3.73196e-05	-1.05396e-05	-5.12085e-05	-4.12793e-05	-4.93567e-05	3.75095e-05	-5.79568e-05	-1.15138e-05	-8.01062e-05	6.79661e-05	-7.69816e-05	-7.23607e-05	9.68985e-05	0.000100587	5.59971e-05	2.35802e-05	2.52532e-05	-6.77141e-05	5.22788e-07	3.02088e-05	-2.27556e-05	-5.25876e-07
0.69796	-6.5038e-06	-9.77563e-06	-2.4534e-05	-3.59945e-05	7.83949e-06	5.44088e-05	-3.31943e-05	8.17521e-06	-1.82977e-05	-5.48492e-05	-1.10368e-05	-3.90816e-06	-3.52602e-06	-1.2088e-05	1.08212e-05	4.25274e-05	2.56696e-05	7.0829e-05	1.11506e-06	1.91848e-05	7.26576e-09	2.46687e-06	-2.23054e-05	-0.000123141	-1.94577e-05	-8.41251e-05	2.77907e-05	-0.000128236	1.85483e-06	-4.92641e-05	-6.61324e-05	4.21707e-05	3.80591e-05	-5.86698e-05	2.97149e-05	5.63777e-06	-4.7723e-05	-4.21596e-05	2.65162e-05	-3.35663e-05	-1.18425e-05
0.70002	-8.24764e-05	-8.36804e-05	-6.57767e-05	-2.01907e-05	-4.55391e-05	-4.80403e-05	3.88322e-05	4.89104e-05	1.79667e-05	-5.55585e-05	-1.93227e-05	-1.73185e-05	4.14391e-06	4.32339e-06	-3.4455e-05	4.62027e-05	2.60323e-05	7.93473e-06	-3.06595e-05	6.38383e-06	3.88392e-05	9.57137e-07	-6.58131e-06	-0.000114775	-5.18344e-05	-9.86538e-05	8.13353e-05	-3.70549e-05	-2.99539e-05	-1.03582e-05	-1.64386e-05	2.69543e-06	6.11845e-05	-2.3751e-05	-2.76074e-05	3.42338e-05	-1.14082e-05	-1.63567e-05	-1.44631e-05	-5.19625e-05	-1.4856e-05
0.70207	-5.11304e-05	3.47075e-05	-0.000110379	1.37262e-05	-5.11816e-06	-6.76634e-06	3.43705e-06	4.08717e-05	-8.61159e-05	2.14749e-05	-7.60833e-06	9.55868e-06	-3.64613e-05	-4.03037e-05	-4.00138e-05	6.77252e-05	5.21041e-05	-1.60465e-05	-2.38971e-05	-2.11316e-05	-9.28768e-06	-2.50927e-06	-3.71135e-05	-3.95181e-05	-4.98512e-05	-1.52791e-06	4.56423e-05	-5.69463e-06	-5.28441e-05	7.37103e-05	1.79512e-05	-8.04923e-06	-3.93524e-05	-4.43877e-05	-7.02983e-05	0.000107775	-2.82927e-05	-2.25161e-05	-3.62774e-05	-6.0305e-05	-1.16028e-05
0.70412	-6.86806e-06	-2.12285e-05	-6.73188e-05	-4.22775e-05	1.73988e-06	-2.13764e-05	-4.07235e-05	-2.67214e-05	-1.20524e-05	6.6878e-05	4.76823e-06	-4.80625e-05	-1.72918e-05	-0.000180755	-5.25393e-05	9.73164e-07	3.05299e-05	1.24594e-05	-0.000106139	-2.64679e-05	-3.74014e-05	-3.52201e-05	-5.57466e-05	-2.45632e-05	1.7177e-05	2.33148e-06	4.7878e-05	2.71452e-05	-2.93153e-05	8.81488e-06	2.02202e-05	-1.20559e-05	-0.000108899	-3.72078e-05	-4.29668e-05	0.000159561	-2.02484e-05	2.07891e-05	4.39533e-05	-4.4901e-05	-1.63282e-05
0.70618	-6.82608e-05	-6.58421e-05	-2.00795e-05	-2.3633e-05	-3.01073e-05	-6.99344e-05	-2.98185e-05	-2.0672e-05	7.93534e-05	2.52594e-05	6.1033e-05	-1.37105e-05	-1.4553e-05	-8.16415e-06	-1.79426e-05	-3.42773e-05	9.63159e-06	2.66639e-05	-1.59102e-05	1.17438e-05	4.4096e-05	-9.56733e-05	-3.11235e-05	4.38778e-05	-1.37232e-05	-5.07178e-05	-4.991e-05	1.31053e-06	-6.4703e-05	-0.000120411	-5.109e-06	1.1039e-05	-1.99037e-05	-2.76653e-07	1.9939e-05	0.000139047	1.1801e-05	-3.86669e-05	7.55048e-05	-1.344e-05	-9.40658e-06
0.70823	-2.60933e-05	-2.88271e-05	1.46674e-05	-1.18034e-05	-0.000127595	-6.81976e-05	-7.2891e-05	1.54252e-05	1.29882e-05	-1.72397e-05	5.78596e-05	-9.17087e-05	-2.1123e-05	9.7587e-05	2.27951e-06	-5.98079e-05	-3.64285e-05	-4.74387e-05	6.95114e-05	-2.15295e-05	2.15097e-05	-9.11492e-05	2.99985e-05	-8.2438e-06	-3.43137e-05	-5.4096e-05	-2.19969e-05	5.57944e-05	-4.41914e-05	-1.89643e-05	-2.68936e-05	1.7091e-05	5.88093e-05	1.6455e-05	2.48943e-05	-2.60827e-05	1.96201e-05	-6.86268e-05	4.82999e-05	3.25425e-05	-1.07477e-05
0.71028	-5.78885e-05	-2.0498e-05	6.72486e-05	-3.47277e-05	-2.71611e-05	-2.08872e-05	-5.43293e-05	3.14022e-05	-2.19803e-05	5.62698e-05	2.89318e-05	-3.58919e-05	8.56669e-05	1.60914e-05	2.01123e-05	1.23702e-06	-3.23199e-05	-7.37058e-05	-3.59324e-05	6.78353e-05	3.8039e-05	5.94739e-06	-3.1773e-06	2.39982e-05	-4.90789e-06	2.84368e-06	5.70682e-05	1.86157e-05	1.00426e-05	-6.66456e-07	-9.3828e-06	4.18845e-05	3.09881e-05	-6.95073e-05	7.22426e-06	-5.60731e-05	4.48038e-05	-4.42107e-05	2.67378e-05	3.74247e-05	2.92914e-06
0.71234	-8.56518e-05	-2.85534e-05	-6.93491e-06	1.96364e-05	-7.43469e-06	-3.38369e-06	-7.35135e-06	5.5029e-05	5.67293e-05	-1.84681e-05	6.31924e-05	-5.59985e-05	7.98391e-05	-1.4395e-05	2.80641e-05	4.70515e-07	-4.72338e-05	-6.10454e-05	-1.16995e-05	6.82906e-05	-5.4306e-06	1.37774e-05	6.40743e-05	-7.59924e-06	-2.62967e-05	-3.77611e-06	4.58248e-05	1.93507e-05	-2.81189e-05	2.40258e-05	-7.10196e-05	9.32596e-05	-3.29229e-05	-2.34588e-05	5.41129e-05	-1.97226e-05	3.65487e-05	-8.29021e-05	2.15618e-05	-6.65924e-06	2.19326e-06
0.71439	-9.5814e-05	5.62168e-06	-1.10216e-05	4.46194e-05	-2.92136e-05	8.67912e-07	-2.06623e-05	-3.2204e-05	4.1421e-05	-3.08609e-05	6.61675e-05	-3.07916e-05	4.12846e-05	2.07709e-05	-2.48222e-06	3.51208e-05	-1.93864e-05	-1.26561e-05	-1.18374e-05	-4.67754e-05	-1.07216e-05	-1.36027e-05	6.81528e-05	-6.87829e-05	0.000116267	-5.53152e-06	-3.33877e-05	-1.27854e-05	-4.71519e-05	-7.81828e-06	-2.57795e-05	1.53615e-05	-7.48038e-05	1.42514e-05	7.88186e-06	-6.93616e-05	2.46822e-05	-2.35413e-05	8.96488e-05	-8.70127e-05	-5.79668e-06
0.71644	-4.25637e-05	-3.32099e-05	-2.57481e-05	3.10519e-05	7.44453e-06	-3.68988e-06	-4.90102e-05	5.59927e-06	1.18127e-05	-3.68393e-05	5.38175e-05	1.46075e-05	-2.73315e-06	-3.88518e-05	2.092e-05	2.89607e-05	2.01169e-05	-4.91127e-05	-4.57948e-05	-7.42518e-05	1.96111e-05	-2.05389e-05	-3.79728e-05	-3.07252e-05	6.76971e-05	5.15264e-06	-2.42981e-05	-2.95546e-06	-1.16106e-07	1.01018e-05	6.2134e-07	5.91127e-06	-8.04634e-05	-4.0961e-05	-7.41086e-07	4.56265e-05	-6.37073e-05	4.38168e-06	1.54421e-05	-0.000114781	-1.12547e-05
0.7185	-1.88096e-05	-3.19977e-05	1.33009e-05	1.87176e-05	2.04902e-05	1.91301e-05	-3.6188e-05	-2.40353e-05	2.47904e-05	2.6711e-05	-4.01146e-05	5.6186e-05	-5.32301e-05	-4.35655e-05	5.92806e-05	-6.87525e-05	2.20975e-05	-5.91211e-05	-5.83106e-05	-1.24308e-05	1.42845e-05	-2.69639e-05	-7.27266e-05	-2.77384e-05	-4.19992e-05	-8.23617e-07	-2.72635e-05	5.30116e-06	1.89282e-05	6.24183e-05	-4.11844e-05	2.12238e-05	-4.17686e-05	-3.67218e-05	-1.06029e-05	4.00226e-05	-1.34747e-05	-4.16119e-05	3.89427e-05	2.30035e-05	-8.61516e-06
0.72055	-2.06935e-06	5.43215e-06	1.33237e-05	4.12407e-05	1.42006e-05	4.21875e-05	-0.0001265	-4.9228e-05	7.49948e-05	-1.00747e-05	-6.13844e-05	3.11775e-05	-5.95607e-05	-1.16016e-05	7.36042e-05	1.34628e-05	4.63638e-06	-9.93134e-06	-6.18924e-05	-3.66292e-05	3.21805e-05	-2.91109e-06	-5.061e-05	-5.44801e-05	-6.5877e-05	4.37698e-05	-2.12389e-05	3.31186e-05	-2.43546e-05	-5.39058e-05	-2.6803e-05	-1.17464e-05	-3.93507e-06	6.44028e-05	3.1073e-06	1.49003e-05	-3.30279e-05	6.77259e-05	4.64344e-05	6.62589e-05	-2.29007e-06
0.7226	-4.83665e-05	2.9326e-05	-2.44817e-06	-3.28834e-05	1.84075e-05	5.16009e-05	-7.78168e-05	-3.05942e-05	-1.32575e-05	2.03166e-05	2.33371e-05	7.34378e-06	-3.03145e-05	-6.58982e-06	-1.39296e-05	5.0733e-05	-5.77509e-05	4.03283e-06	8.30845e-06	-6.2653e-05	-1.20515e-05	2.0813e-05	-1.6299e-05	-2.75296e-05	1.9482e-05	4.40425e-05	-5.11189e-05	1.97544e-05	-6.29442e-05	-7.44856e-05	-3.73006e-05	2.52924e-05	-6.44314e-05	4.17388e-05	3.39774e-05	-4.01188e-07	-1.70353e-05	0.000109055	-3.84893e-05	6.12281e-05	-4.74753e-06
0.72466	-3.59692e-05	1.67041e-05	1.49679e-05	-1.32323e-05	3.22916e-05	1.21496e-05	-4.99341e-05	-4.79899e-05	-4.39144e-05	5.46908e-05	1.91933e-05	-4.40441e-06	1.28113e-05	-4.58369e-05	-1.38113e-05	5.06595e-05	-6.22534e-05	3.16039e-05	-4.28441e-05	5.34995e-06	4.43224e-05	5.97511e-05	1.97702e-05	3.80548e-05	7.05268e-06	-3.95824e-05	-3.69294e-05	-5.28813e-05	-0.000121294	-2.82299e-05	2.59747e-06	-1.53722e-05	-1.91846e-05	3.47967e-05	-2.67631e-06	6.41397e-06	-3.8128e-05	4.45673e-05	-2.32355e-05	3.23162e-05	-4.94097e-06
0.72671	-8.38042e-05	-2.83991e-05	6.20421e-06	-2.79173e-05	-2.78054e-06	-1.53031e-05	-6.35522e-05	-3.9214e-05	-2.45919e-05	-6.16294e-05	1.92527e-05	4.88313e-06	8.44946e-06	-2.93329e-05	-1.34049e-05	6.66277e-05	-4.67878e-05	2.77291e-05	-3.8145e-05	1.47762e-05	-1.26709e-05	4.50226e-05	-3.06228e-05	-1.38751e-05	-1.88734e-05	-4.98116e-05	3.24701e-05	-1.02822e-05	-7.70458e-05	-2.14161e-06	3.22964e-05	-7.10374e-05	2.28434e-05	-1.04217e-06	-1.42392e-05	4.31767e-05	3.43414e-05	2.37598e-05	1.97469e-05	-1.70268e-05	-9.79879e-06
0.72876	-5.90565e-05	-4.19117e-05	0.000117039	-5.80057e-05	1.68081e-05	1.28684e-05	-7.26122e-05	-8.08268e-05	-7.14447e-06	-4.13542e-05	-1.95177e-05	-3.00169e-06	1.37728e-05	-6.29853e-05	-5.93342e-05	4.78482e-06	7.99377e-06	4.98457e-05	-9.15541e-06	-4.43786e-05	1.40818e-05	2.1658e-05	7.59295e-06	-2.30536e-07	-2.25661e-05	-3.88225e-05	3.83313e-07	4.27571e-05	-1.56334e-05	2.25646e-05	4.55905e-05	1.56071e-05	-0.000103039	-1.05145e-05	-1.43194e-05	1.03353e-06	5.27768e-05	-1.45985e-05	-1.03681e-05	-3.30026e-05	-9.38052e-06
0.73081	-5.85021e-05	-5.47947e-05	5.09543e-06	-5.09287e-05	0.000126657	1.54617e-05	-4.09115e-05	-0.000102971	-3.02782e-05	2.52597e-05	-1.98766e-05	1.29339e-05	-5.67174e-06	-0.000121534	-5.41603e-05	1.10652e-05	3.3911e-05	2.89569e-06	-1.12925e-05	2.31586e-05	5.86797e-05	-2.4108e-05	-1.07853e-05	-1.60464e-05	2.87742e-07	-1.5241e-05	3.2171e-06	-9.32221e-06	-5.64076e-05	-2.26602e-06	4.01967e-05	9.22648e-05	-0.000109227	-2.90417e-05	4.89029e-05	-3.65354e-05	-2.91432e-05	5.46237e-06	2.25652e-06	4.37507e-05	-8.43971e-06
0.73287	-1.58278e-05	-7.27344e-05	-2.16944e-05	-9.01723e-05	0.000100139	1.20968e-05	-0.000123144	-8.26311e-05	1.45621e-05	-1.40352e-05	-1.84287e-05	3.67087e-05	1.08714e-05	-5.33962e-05	-3.62214e-05	9.27374e-05	3.02697e-05	-8.1781e-06	-4.81547e-05	4.39905e-05	1.55801e-05	-7.13024e-06	-6.11038e-05	3.25218e-05	2.1048e-06	6.44427e-06	6.67029e-05	1.43159e-05	-2.62221e-05	5.34086e-06	-3.50744e-05	6.72423e-05	-1.96578e-05	2.6944e-05	1.44764e-05	1.34658e-05	-8.44853e-05	-6.47791e-05	-2.96908e-05	5.24303e-06	-7.5251e-06
0.73492	2.01464e-05	-4.15707e-05	1.1087e-05	-4.08476e-05	-7.5028e-06	-4.78279e-05	-0.000135005	9.31658e-07	5.7814e-05	-4.52637e-05	5.50676e-05	1.94724e-05	-8.0143e-05	-6.40527e-05	-7.92538e-05	1.49439e-05	-4.69019e-05	1.41524e-06	-9.22031e-05	-1.55083e-05	-5.24924e-05	-3.76669e-05	4.39864e-06	-1.25399e-05	-1.6449e-05	-4.30612e-06	8.33326e-05	-1.74536e-05	-6.08374e-06	-5.20375e-05	1.23518e-05	5.93272e-05	-3.82585e-05	-3.27135e-05	1.43603e-05	3.13561e-05	-6.22786e-05	-2.24819e-05	-1.30581e-05	4.62706e-06	-1.68317e-05
0.73697	1.68928e-05	-6.56648e-05	4.4373e-05	-3.81205e-05	-3.41556e-05	2.39397e-05	-0.000202416	-2.02873e-05	6.87151e-05	4.31245e-05	1.39413e-05	-3.92672e-05	-5.04051e-05	3.45919e-05	-3.1462e-05	-2.85767e-05	-2.46995e-05	4.16182e-05	-7.73303e-05	2.52029e-05	-4.35734e-05	-2.49236e-05	4.29042e-06	-8.03003e-06	-1.12469e-05	-6.28156e-05	8.41178e-05	-8.31744e-05	-5.48004e-05	3.19447e-05	4.10949e-05	-2.48455e-05	1.72274e-06	4.88471e-05	-2.2056e-05	8.24375e-05	-0.00010434	3.39117e-05	-9.56145e-06	1.70866e-05	-1.00975e-05
0.73903	-2.09175e-05	-0.000141436	8.31557e-05	-6.35182e-06	-1.33698e-06	-3.98226e-05	-0.000217925	8.7176e-05	3.0032e-05	1.56748e-05	-5.78217e-05	-7.62457e-05	1.78919e-05	-9.21866e-05	-5.64176e-05	-7.42873e-05	5.2483e-05	2.64499e-05	-2.60257e-05	4.29066e-05	7.55067e-05	4.30906e-05	-3.40826e-05	-1.02873e-05	-1.85504e-05	-0.000107056	5.43224e-05	-6.74875e-05	-1.01617e-05	-4.26627e-05	7.2133e-05	-5.70701e-05	2.30045e-05	2.01297e-05	3.07961e-06	7.16992e-05	-9.30587e-05	-7.97635e-06	5.04979e-05	-3.94287e-07	-1.22582e-05
0.74108	-0.000110703	-0.000136433	8.82478e-05	8.43127e-06	-7.89991e-05	-5.16629e-05	-0.000113141	2.50381e-05	4.87275e-05	1.94289e-05	-9.84377e-05	-2.38598e-05	2.31951e-06	-8.11112e-05	8.5617e-06	-1.05515e-05	7.64795e-05	-1.9875e-05	-6.90598e-05	-1.63579e-05	6.75494e-05	-1.45163e-06	-7.91177e-05	-3.30485e-05	5.39306e-05	-0.000124546	8.88851e-06	-4.83688e-05	3.15841e-05	-7.61015e-05	1.39901e-05	4.45841e-06	-8.62172e-05	-3.42008e-05	-6.27502e-06	3.15396e-05	-1.97787e-06	6.17105e-06	-6.25864e-05	3.40971e-05	-2.0866e-05
0.74313	-3.04527e-05	-1.6068e-05	-6.61661e-05	-3.32796e-05	-3.36801e-05	-2.45285e-05	-5.67878e-05	-1.65874e-05	3.64728e-05	-3.42791e-05	-2.64361e-05	3.51716e-05	-4.18204e-05	3.11327e-05	4.61075e-05	2.18614e-05	9.51058e-06	5.28455e-05	-6.79771e-05	-1.26993e-05	2.20643e-05	3.66906e-05	-1.69723e-05	1.59661e-05	-4.1295e-06	-4.24543e-05	2.83348e-07	-8.13356e-05	-4.43552e-05	-7.13219e-06	-3.4861e-05	4.10446e-05	-0.000124073	-2.90631e-05	-1.1983e-05	-9.49497e-06	8.01614e-05	-3.90656e-05	-6.41849e-07	-5.58388e-06	-1.20649e-05
0.74519	3.5009e-05	-9.81788e-06	1.93496e-05	2.70325e-05	2.09883e-05	7.05881e-05	-8.02942e-05	5.65651e-05	-3.4202e-05	-3.81619e-05	-3.1684e-05	6.34999e-05	-9.2493e-05	2.47515e-07	3.648e-05	5.83879e-05	1.34484e-05	0.000120467	-3.26811e-05	-2.47746e-05	5.26976e-06	-3.07674e-05	-1.78868e-05	1.33165e-05	1.98779e-05	-3.34136e-05	4.40653e-05	-6.59009e-05	-8.45791e-05	-5.54317e-05	4.30556e-05	-4.94359e-06	-6.23672e-05	2.45004e-05	-3.17242e-06	-5.53296e-05	3.86068e-05	-4.5736e-05	-1.32413e-06	7.592e-06	-2.16534e-06
0.74724	-1.16824e-05	8.41168e-05	1.32232e-05	7.12523e-05	-5.05657e-05	6.7957e-05	-6.24483e-05	8.33247e-06	4.59082e-05	-9.34498e-06	7.27386e-06	7.04206e-05	-1.16188e-05	6.74676e-05	3.08087e-05	-1.93969e-05	4.61712e-05	3.57226e-05	1.32105e-05	-7.27901e-06	5.84521e-05	-5.39814e-05	-1.51383e-05	3.23189e-05	7.76607e-05	-6.42925e-05	1.67098e-06	-4.65912e-05	2.57648e-05	-3.84844e-05	8.73075e-06	-1.05869e-05	-5.61162e-05	-2.85737e-05	5.64293e-05	-1.86145e-06	1.29474e-05	3.57995e-05	9.98387e-05	4.59575e-05	1.32368e-05
0.74929	-7.23552e-05	4.86964e-05	-2.13046e-05	5.83764e-05	-8.17775e-05	-2.27604e-05	-1.24037e-05	-8.30288e-06	-4.34626e-06	1.76533e-05	-3.00937e-05	4.67992e-05	2.85697e-05	5.97049e-05	5.81149e-05	3.31006e-05	-3.07936e-05	-2.77807e-05	3.45962e-05	3.89391e-05	5.77201e-05	1.81883e-06	3.084e-05	-1.80099e-06	3.41968e-05	-3.70936e-05	-2.66687e-05	-4.35457e-05	4.99424e-05	-3.18628e-05	-2.30399e-05	5.92786e-05	-5.18681e-05	-5.31801e-05	-2.08318e-05	4.26473e-05	-5.55681e-05	-3.87788e-06	6.22098e-05	8.54415e-06	2.76231e-06
0.75135	-9.13416e-05	1.01049e-05	-5.38177e-05	-4.50419e-05	-2.69607e-05	-5.1605e-05	-4.37436e-05	-1.02815e-05	-5.03607e-06	2.7271e-05	-5.62896e-06	-5.789e-05	1.16106e-05	-1.79415e-05	5.71139e-05	7.22934e-06	1.34086e-05	-4.49833e-06	-1.04445e-05	-2.84288e-05	7.06051e-05	-2.57931e-05	-3.57673e-05	2.62514e-05	2.66925e-05	5.92259e-05	-5.60177e-06	-3.50144e-05	4.52561e-05	1.83735e-05	6.19075e-05	3.97577e-05	-1.05242e-05	-6.24995e-06	1.24739e-05	2.15457e-05	-4.10297e-05	-5.02691e-05	-5.95565e-06	-7.81103e-05	-5.9537e-06
0.7534	-3.5684e-05	4.98615e-06	-1.78028e-06	-7.3449e-05	1.07292e-05	-4.25144e-05	-7.91145e-05	-2.48645e-05	-2.2944e-06	-4.6484e-05	6.4708e-05	3.55288e-07	-1.49196e-05	-2.64669e-05	4.63996e-05	-1.51931e-05	3.53495e-05	1.00285e-05	-4.43527e-05	3.82147e-05	4.99037e-05	-2.33223e-05	-0.00013009	2.28408e-05	4.36595e-05	5.17721e-05	3.41215e-05	3.35572e-05	-5.4128e-06	3.3286e-05	8.69876e-05	5.53297e-05	-0.000101159	-2.2492e-05	-1.41157e-05	-2.98844e-05	-3.58694e-06	-4.05292e-05	-5.29075e-06	-1.85849e-06	-4.06575e-06
0.75545	-8.97928e-05	2.10914e-05	2.2872e-05	-3.59738e-05	6.34261e-06	3.2949e-05	-9.74984e-05	1.805e-05	-1.5628e-05	-6.29622e-05	3.10052e-05	3.70533e-05	-4.40427e-05	7.22747e-06	7.89521e-05	-8.78211e-05	-2.88385e-05	-3.10074e-05	-5.39104e-05	1.09276e-05	6.46446e-05	-3.66295e-05	-7.45909e-05	-5.11432e-05	9.59497e-05	-4.92047e-05	-6.21456e-05	6.19038e-05	2.36244e-05	1.53258e-05	-4.66347e-05	2.7555e-05	-4.79469e-06	-6.0782e-06	-4.98015e-05	-6.99335e-05	6.72653e-05	-8.19588e-05	2.85741e-05	5.57137e-05	-9.33409e-06
0.7575	-6.41148e-05	-1.35138e-05	6.24104e-05	-1.00255e-05	9.2165e-06	6.44708e-05	-5.19796e-05	3.00576e-05	-8.16433e-06	1.91602e-05	-1.31176e-05	6.36285e-05	-4.71135e-05	3.5523e-05	2.95539e-05	-2.21948e-06	2.35795e-05	1.60757e-05	-3.51495e-05	3.14696e-05	3.4342e-05	-2.58557e-05	-4.5378e-05	-3.32686e-06	0.000103891	-5.72064e-05	-6.65721e-05	2.15107e-05	-1.53341e-05	-7.93633e-05	-1.17988e-05	4.52818e-05	9.58465e-06	2.06782e-05	-1.52098e-05	8.31432e-06	-2.58095e-05	-3.92802e-05	4.75581e-05	9.07636e-05	3.41343e-06
0.75956	-0.000119631	-7.20587e-05	-9.02053e-06	1.0665e-05	3.5953e-05	1.47271e-05	-3.37632e-05	-4.99958e-06	-4.9856e-05	-1.79423e-05	-4.3838e-05	3.29095e-05	-5.24074e-05	6.36678e-05	4.91511e-05	1.31465e-05	3.61672e-06	7.89866e-06	-2.0597e-05	2.82936e-06	8.39314e-05	1.10516e-05	-2.69568e-05	-8.04374e-06	6.26371e-06	-7.55094e-06	1.19243e-05	1.14192e-05	6.68398e-05	-8.15008e-05	1.31518e-05	-4.38813e-05	6.68155e-05	2.17827e-05	2.81356e-05	5.76719e-06	2.22893e-05	-2.67502e-05	1.10167e-05	2.11545e-05	-6.72363e-08
0.76161	-5.76074e-05	-9.0822e-06	-0.000104638	-2.64804e-05	2.99633e-05	3.42024e-05	-4.5807e-05	3.86403e-05	-6.85518e-05	-5.36851e-05	-7.98777e-05	4.72389e-05	-6.48427e-07	3.64537e-05	7.37018e-05	4.92899e-06	2.80425e-05	-2.30501e-05	-2.92062e-05	-5.3679e-05	5.29014e-05	-6.83933e-06	-3.26228e-05	1.44957e-06	-2.29854e-05	-1.12117e-05	3.84819e-05	-3.89289e-05	5.77087e-05	-6.36934e-05	1.30045e-05	-8.82097e-05	3.09587e-05	-2.84949e-05	-7.36987e-06	-1.66625e-05	5.25534e-05	-6.24497e-05	4.90515e-05	-9.86285e-05	-1.10282e-05
0.76366	-4.33812e-05	-4.18814e-05	-5.78709e-05	3.94789e-05	-4.45901e-06	4.3311e-05	-7.48326e-05	3.99333e-05	4.31453e-06	2.0124e-05	-1.22239e-05	-2.57132e-06	-9.28305e-05	6.51623e-05	7.2986e-05	-1.0424e-07	1.37489e-05	-7.8321e-05	-6.22429e-05	-5.87797e-05	1.98811e-05	-2.48892e-05	-6.21871e-05	-6.47721e-05	-0.000107699	-6.11065e-05	3.09244e-05	-7.94665e-05	-1.6673e-05	-1.57184e-05	-5.07651e-05	-4.80915e-05	-1.84195e-05	-1.74756e-05	2.23302e-05	-4.23763e-05	-3.18912e-05	-0.000104637	8.06883e-05	-8.73398e-05	-2.27531e-05
0.76571	4.15344e-06	2.05233e-06	6.38472e-05	8.53154e-05	-1.12399e-05	-2.11083e-05	-5.08516e-05	-2.1286e-05	1.35515e-05	6.62492e-05	6.82401e-05	-8.99939e-06	-5.45454e-05	5.28447e-05	5.50285e-05	-4.18016e-05	-3.13489e-06	-1.59183e-05	-5.84306e-05	-3.35817e-05	5.99513e-05	1.89965e-05	1.74528e-05	-2.89063e-05	-1.74551e-05	8.77197e-06	3.67977e-06	-7.60603e-05	-5.26479e-05	-2.06045e-05	-6.70961e-05	-6.37854e-05	-7.83245e-05	-4.39648e-05	1.84919e-05	-8.68468e-06	1.77162e-05	-0.000108585	7.36115e-05	-4.94863e-05	-7.66361e-06
0.76777	-3.98718e-05	2.06069e-05	4.94221e-05	2.52305e-05	-4.93707e-05	3.05941e-05	-2.37617e-05	-4.73085e-05	0.000102766	-2.70616e-05	5.43842e-05	-2.84858e-05	4.78751e-05	3.14962e-05	-2.33394e-05	-3.43055e-06	2.32266e-05	-8.98368e-05	-6.36643e-05	-5.1806e-05	-2.29502e-05	8.18443e-05	-1.63658e-05	-2.90908e-05	-3.52875e-05	2.67076e-05	-8.83089e-05	-7.15562e-05	-9.40518e-05	8.68501e-06	-5.97363e-06	2.94593e-06	-0.000123688	-4.17797e-05	-4.23586e-06	1.1697e-05	0.000104394	-2.46892e-05	3.93605e-05	2.77065e-05	-7.9243e-06
0.76982	-6.63269e-05	-2.27005e-06	-1.59176e-05	3.76504e-05	2.5575e-05	4.68582e-06	-4.55741e-06	-7.8768e-05	5.02592e-05	1.46096e-05	3.2732e-05	1.04565e-05	9.03307e-05	2.55626e-05	4.67473e-05	1.32309e-05	-3.58282e-05	-9.0169e-06	-6.5203e-05	-4.41153e-06	-1.98452e-05	3.26973e-05	-6.90944e-06	-4.94478e-05	-2.92609e-05	4.57704e-05	-5.14856e-05	-7.53738e-05	-4.38728e-05	3.88243e-05	1.31039e-05	-7.99535e-05	-4.07204e-05	2.64749e-07	-7.78673e-06	1.04988e-05	3.80738e-05	-2.61323e-05	9.56193e-06	1.60615e-05	-3.90978e-06
0.77187	-7.16542e-05	-5.33609e-05	3.48275e-05	6.56352e-05	3.68823e-05	-1.2282e-05	-5.67409e-05	-7.02216e-05	5.06887e-05	2.91381e-05	3.42587e-06	5.66622e-05	2.67901e-05	3.63003e-05	4.28974e-05	-4.92955e-05	8.26287e-06	8.98765e-05	-4.36655e-05	-1.56281e-05	5.3151e-05	-6.42505e-06	5.71755e-05	-5.06918e-05	-4.84264e-05	-1.68206e-06	-5.1442e-05	-1.22148e-05	-2.35397e-05	-2.26382e-05	-4.06575e-05	-3.69425e-05	1.96549e-05	-5.73067e-06	-4.64326e-05	-1.50916e-05	-4.91897e-05	6.19132e-05	7.15192e-05	-2.83616e-05	-1.68785e-06
0.77392	2.1371e-05	-9.69722e-05	9.55095e-06	6.55092e-05	-4.7956e-05	-9.87986e-06	-7.5143e-05	-7.66003e-05	3.35293e-05	-4.03855e-05	-2.43994e-05	0.000101097	-4.51536e-05	7.62551e-06	2.88982e-05	-2.24445e-05	4.87012e-05	8.83584e-05	2.55216e-05	-4.28581e-05	-3.56367e-05	8.95348e-05	8.59361e-05	-6.60347e-05	-3.48419e-05	4.13366e-05	-6.01421e-05	7.56747e-05	-4.5111e-05	3.67635e-05	-3.85095e-05	3.96719e-05	-1.95237e-05	-2.53056e-05	-7.91411e-06	-4.57549e-06	-6.81235e-05	-1.36667e-05	8.26314e-05	-3.87045e-05	-1.45427e-06
0.77598	4.95269e-07	-7.75561e-05	-1.21914e-07	9.49567e-05	-0.000119501	3.51985e-05	-4.22319e-05	-0.000165982	-2.75985e-06	-7.08664e-05	-7.28405e-06	-1.68962e-05	-8.5319e-05	-1.81424e-05	4.66892e-05	2.38738e-05	5.25664e-05	6.89474e-05	-6.80775e-05	-3.4975e-05	7.46485e-05	2.15676e-05	3.09732e-05	-8.86945e-05	-8.67546e-05	2.81921e-05	-3.61234e-05	-1.43471e-05	3.82108e-07	1.63243e-05	-1.75938e-05	3.8425e-06	-6.80209e-06	-1.96897e-05	4.63493e-05	-3.24119e-05	7.14592e-06	3.25702e-05	-1.41205e-05	-8.5288e-06	-1.12514e-05
0.77803	-1.88867e-06	-2.9562e-05	1.64102e-05	2.62562e-05	-9.58922e-05	7.80831e-05	-5.68491e-05	-0.00016197	-2.96686e-05	-7.09727e-05	-2.5433e-05	-4.12488e-05	-5.33114e-05	2.14526e-05	8.53655e-05	-4.63037e-05	1.29145e-05	8.84776e-07	-5.79329e-05	-2.60741e-05	0.000114627	-2.15234e-05	-2.61613e-05	-8.98002e-05	-8.95046e-05	-6.92618e-06	3.38217e-05	-1.56905e-05	-1.02085e-05	-2.67199e-05	-4.75392e-05	2.1108e-05	-4.63387e-05	4.76831e-06	7.68974e-05	5.94182e-05	5.5293e-06	3.081e-05	-2.46021e-05	4.63037e-05	-1.16868e-05
0.78008	-4.89477e-06	-5.54106e-05	-7.16722e-05	-1.48371e-05	-1.01972e-05	1.44939e-05	-6.34462e-05	-3.12453e-05	9.71746e-06	8.08787e-06	-6.00755e-05	-5.22615e-05	3.77473e-05	3.76911e-05	8.44671e-05	-1.32075e-05	4.39575e-05	-4.91131e-05	-2.48674e-05	9.26657e-06	6.56905e-05	-8.50911e-05	-0.000101574	-7.64642e-05	3.05152e-05	3.76256e-05	2.24952e-05	2.26496e-05	-3.16775e-05	-4.79656e-05	-8.7291e-05	3.70873e-05	-9.36174e-05	-2.7458e-05	5.99055e-05	6.20842e-05	3.97139e-06	-5.45237e-05	-2.65531e-05	-8.24077e-06	-1.26058e-05
0.78214	1.54973e-05	-3.94175e-05	-9.44982e-05	-1.70233e-05	8.63874e-05	-6.8894e-06	-3.07217e-05	2.19703e-05	8.13113e-05	2.74922e-05	-5.06999e-05	-4.69253e-05	4.76589e-05	-1.45071e-05	1.63764e-05	7.718e-06	1.34872e-05	-9.64613e-05	-6.65804e-05	-3.53652e-05	4.0884e-05	-6.12048e-05	-7.90744e-05	-6.16436e-05	3.06263e-06	-4.89854e-05	-7.06093e-06	3.39746e-05	-2.93467e-05	-3.15281e-05	5.49422e-05	-3.04143e-06	6.71107e-07	2.56675e-05	-1.822e-05	1.88464e-05	-7.83157e-05	-1.84765e-05	4.82698e-05	-7.82766e-06	-9.98993e-06
0.78419	2.42346e-06	-4.54979e-05	-8.93036e-05	1.91091e-05	8.33437e-06	6.73502e-06	-2.2776e-05	2.69424e-05	-2.97914e-05	-1.87327e-05	-0.000108289	-5.21729e-05	-4.21102e-05	-0.00011297	-3.53309e-05	5.45694e-05	-5.16907e-05	-3.30622e-05	-3.92534e-05	-0.000105223	4.32183e-05	-6.62225e-05	-0.000101223	-2.23086e-05	-8.74058e-05	-6.01066e-05	9.22051e-06	2.80301e-05	-8.11323e-05	6.67887e-06	7.98933e-05	-4.44753e-05	2.12421e-06	2.1984e-05	-3.45279e-05	-1.12421e-05	-2.64962e-05	-8.11009e-06	7.39013e-05	7.61425e-05	-2.17537e-05
0.78624	2.3382e-05	-4.16251e-05	-4.10692e-05	1.78036e-05	1.79632e-06	-1.74828e-05	-9.8453e-05	-2.7314e-05	-8.24844e-06	-2.27915e-05	-5.68931e-05	-3.77702e-05	-6.30926e-05	-0.000124415	-1.21097e-05	-5.40218e-05	-3.61623e-05	-5.68184e-05	7.22114e-06	-8.13129e-05	2.51023e-05	-9.6338e-05	-1.27489e-05	-6.45676e-05	7.8473e-06	-3.62512e-05	-5.07777e-05	-6.87685e-06	-7.27186e-05	-4.78498e-05	-1.02738e-05	-6.63885e-05	7.26942e-05	-8.09591e-06	-2.34457e-06	1.48953e-05	1.06999e-05	-2.88558e-05	6.73643e-05	6.28921e-05	-2.42992e-05
0.78829	-9.9632e-06	3.07543e-06	3.52468e-05	-2.34177e-05	5.66599e-06	-2.99337e-05	-0.00012038	-4.68449e-05	1.93494e-05	-4.93367e-05	-3.00315e-05	-7.70774e-06	-1.41963e-05	-6.32737e-06	6.06061e-05	-3.42804e-05	-1.84909e-05	-2.6068e-05	-1.12229e-05	3.48006e-05	7.81014e-06	-6.70693e-05	2.92014e-05	-1.21365e-05	4.4149e-06	2.02953e-05	3.50103e-06	1.20593e-05	2.2374e-05	-6.76361e-05	-0.000113167	-1.83806e-06	3.4293e-05	-2.21265e-05	2.14651e-06	1.90293e-05	2.49628e-05	-4.44635e-05	6.30411e-05	1.31479e-05	-8.54043e-06
0.79034	-2.74596e-05	-5.48535e-05	1.07439e-05	1.46418e-05	1.95483e-05	8.96957e-05	-2.82681e-05	-8.82178e-06	5.94944e-05	-0.000112616	-8.63288e-05	-8.8771e-06	4.39611e-06	4.34229e-05	2.57509e-05	-4.92516e-05	2.5347e-06	-5.70807e-05	-3.27833e-05	1.32785e-05	-2.87265e-05	-3.77048e-05	-7.25129e-05	-1.20622e-05	-3.22688e-05	2.70731e-05	1.25711e-06	3.12382e-05	-6.3914e-05	4.87094e-05	-9.3924e-05	4.35485e-05	-3.55914e-05	-6.83217e-05	-4.438e-05	-3.63983e-05	-3.82912e-05	2.92228e-05	3.33571e-05	-4.80337e-05	-1.45139e-05
0.7924	-7.81703e-05	-0.000114724	-1.69106e-05	-6.76789e-05	-2.02244e-05	3.29852e-05	-3.6204e-05	2.3539e-05	5.77343e-05	-0.000108915	-2.85003e-05	3.82309e-06	-4.61145e-05	-8.67836e-07	2.79487e-05	-3.90431e-05	2.61294e-05	-0.00014325	-1.21633e-05	2.94179e-05	-6.36899e-05	-9.77029e-06	-3.499e-05	-2.43116e-05	-5.56138e-05	-4.85242e-05	-7.36797e-05	1.9138e-05	-8.77345e-06	0.00010718	4.61438e-05	2.41373e-05	-6.45949e-05	7.00783e-05	-6.04673e-05	-4.51731e-06	-4.754e-05	7.5679e-05	1.30374e-05	-1.26166e-05	-1.66221e-05
0.79445	-7.51327e-05	-6.92268e-05	4.38012e-05	-1.9298e-05	-6.11178e-05	-4.10468e-05	-1.08053e-05	-3.66527e-05	8.92723e-05	2.39415e-06	-2.01306e-05	-6.59433e-05	-4.84837e-05	-2.56361e-05	5.39384e-05	2.39495e-05	1.78283e-05	-5.91206e-05	-1.67605e-05	-8.24004e-06	-4.49754e-05	5.41283e-05	-6.94325e-05	-6.79811e-05	-1.0111e-05	-7.5205e-05	1.98914e-05	8.68016e-05	3.15929e-05	1.54235e-05	4.61329e-06	4.10111e-06	-3.1009e-05	4.71951e-05	-5.97418e-05	7.09881e-05	-4.84988e-05	4.08951e-05	-1.29432e-05	2.30104e-05	-8.6917e-06
0.7965	-7.14532e-05	-3.59859e-05	-9.18922e-06	0.000101426	-2.07369e-05	8.91443e-06	-8.25811e-05	3.99739e-06	2.88763e-05	9.15099e-05	6.20394e-05	-3.77891e-05	-6.98985e-05	1.36018e-07	-7.79375e-06	2.8365e-05	-6.62234e-05	-0.000154043	5.47857e-05	-4.36625e-05	2.82519e-05	4.74427e-05	-0.000167759	-5.9665e-05	-1.61793e-06	-4.55686e-05	8.51697e-05	4.23969e-05	4.14833e-05	-5.41031e-05	3.81539e-05	-4.34475e-05	-8.08846e-06	-2.48691e-05	-4.91082e-05	-2.9402e-06	2.17835e-05	2.48986e-05	6.22465e-05	8.9447e-05	-4.87999e-06
0.79855	-7.23055e-05	-6.45731e-05	1.79698e-05	-1.99023e-05	1.88953e-05	-3.33083e-05	-0.00013442	2.05746e-05	5.68384e-05	1.30579e-05	-9.24082e-06	1.81239e-05	-2.99185e-05	4.33956e-06	3.30232e-05	-5.03574e-05	-0.000130148	-5.95998e-05	6.66007e-05	-5.64599e-05	1.5004e-05	-8.88227e-05	6.33546e-06	1.70227e-05	1.00665e-05	-2.35604e-05	-2.12694e-05	-2.70157e-05	-8.22986e-06	-0.000126003	2.34798e-06	-2.87039e-05	-1.36616e-05	-9.64728e-06	-7.41717e-05	-8.6483e-05	5.98545e-05	3.93869e-05	6.01468e-05	2.22077e-05	-1.71502e-05
0.80061	-4.83721e-05	-1.36128e-05	-2.70022e-06	-8.47286e-05	-2.95945e-05	8.24068e-05	-6.05637e-05	-0.000109211	-4.29503e-05	2.09784e-05	5.33543e-05	-3.04784e-05	-1.81827e-05	9.88193e-06	2.5702e-07	-1.80401e-05	-3.26569e-05	-6.6465e-05	-8.96443e-07	2.0988e-05	-3.04688e-05	-7.26882e-06	-1.15312e-05	5.22526e-06	7.67473e-05	-5.03063e-05	-6.64843e-05	-7.2657e-05	-1.72363e-05	-7.93268e-05	-5.75791e-05	-4.23763e-05	1.33686e-05	-5.4327e-05	-5.2552e-06	-6.38078e-05	5.37377e-05	-2.99957e-05	-2.49462e-06	9.67217e-06	-2.00738e-05
0.80266	-6.02404e-05	-6.14372e-05	-3.58067e-05	1.44543e-07	-1.32134e-05	4.37329e-05	-0.000117814	-1.81473e-05	3.24869e-05	3.79658e-06	9.49226e-05	-8.99541e-05	5.92459e-05	-3.8209e-05	-5.94033e-05	2.43045e-05	5.1241e-05	-8.38138e-05	-4.39135e-05	1.11955e-05	-1.31259e-05	-3.295e-05	3.11633e-05	-4.71009e-05	2.04149e-06	2.28573e-05	-1.11811e-05	-6.88072e-05	-4.2362e-05	-5.75796e-05	-0.000121587	-4.54209e-05	4.11901e-05	-4.97087e-05	-2.60985e-05	-1.81273e-05	2.2753e-05	-5.9567e-05	9.89921e-07	-9.82295e-06	-1.95832e-05
0.80471	-7.71129e-05	-7.87336e-05	-1.34314e-05	3.0369e-07	-3.8445e-05	3.41237e-05	1.76706e-05	-7.7261e-05	0.000100275	1.48195e-05	3.33255e-05	-8.57901e-05	5.93297e-05	-2.60662e-05	2.99722e-05	2.07229e-05	-5.35003e-05	-6.26531e-05	1.34226e-05	-6.48862e-05	-9.6871e-06	-3.29987e-05	-5.63096e-05	4.85892e-05	-4.33546e-05	3.30366e-05	4.76477e-05	-9.54467e-05	-3.86213e-05	-0.000109907	-3.38582e-05	2.11671e-06	2.72958e-07	-2.86372e-05	-1.67629e-05	6.22266e-06	4.73371e-05	-3.84297e-05	5.3304e-05	3.43e-05	-1.21275e-05
0.80676	-1.36738e-05	-2.32395e-05	-3.74724e-05	2.45457e-05	-9.26403e-05	-1.68871e-05	2.51741e-05	-7.23978e-05	0.000155801	-8.19345e-05	-3.95224e-05	1.31486e-05	2.72185e-05	1.41223e-05	-5.72582e-05	-3.18017e-05	3.7929e-05	-1.24281e-05	-3.21808e-05	-6.19309e-05	2.92208e-05	-6.6711e-05	-3.27061e-05	4.38063e-05	1.82917e-05	-8.19023e-05	-5.62368e-05	-0.000119465	-2.74081e-05	4.18926e-05	7.62082e-06	8.1749e-05	-9.73195e-05	3.27625e-05	-5.20909e-05	-8.27413e-06	2.87344e-05	-8.27816e-05	4.98207e-05	-8.51455e-06	-1.43735e-05
0.80882	-5.55085e-05	-0.000110954	4.21314e-05	-3.26205e-06	-3.72405e-05	-1.88334e-05	2.22142e-05	-5.49027e-05	3.99258e-05	-6.58533e-05	-8.97467e-06	7.14002e-06	-3.27459e-05	0.000113437	8.25158e-05	5.71027e-05	-8.22166e-05	7.13347e-05	-3.46555e-05	1.07023e-06	-1.58593e-06	-9.43408e-05	-4.88179e-05	-2.57625e-05	-3.25429e-05	-1.73104e-05	-1.74657e-05	-6.05402e-05	5.32956e-05	0.000114901	9.14533e-06	6.03614e-05	-0.000207665	2.43447e-05	6.15674e-06	0.000108778	7.04434e-05	-5.44716e-05	7.02913e-05	-1.51985e-06	-2.81451e-06
0.81087	-6.08704e-05	-8.86767e-05	2.23322e-05	1.59847e-05	-2.34577e-05	1.9949e-05	-3.55777e-05	8.20438e-06	-4.84398e-06	-4.52157e-05	-4.00991e-06	2.94362e-05	-4.10462e-05	-3.80485e-05	4.81997e-05	-8.72172e-07	-5.72977e-05	3.71541e-05	-1.27007e-05	-4.07105e-05	7.09982e-05	-0.000113051	-4.2938e-05	-8.14032e-05	-6.69884e-05	-2.07064e-05	7.82927e-05	-5.85489e-05	6.52361e-05	6.50683e-05	5.28874e-07	6.27313e-05	-0.000127331	-1.45503e-05	-4.19771e-07	8.61306e-05	7.89852e-05	-0.000168831	6.5777e-05	-7.71202e-06	-1.002e-05
0.81292	4.70388e-06	-0.000100526	-2.39283e-05	7.19353e-05	-7.86996e-06	-3.52815e-06	-3.03853e-05	1.62511e-05	-4.30246e-05	-5.39828e-05	-3.58847e-05	1.80281e-05	-5.18708e-05	5.82246e-05	1.65429e-05	6.71122e-05	-1.22694e-05	-1.60568e-05	-1.02745e-05	-5.84376e-05	3.84544e-05	-4.0459e-05	-9.07544e-05	-0.000116703	-1.72355e-05	-3.53303e-05	5.68223e-05	-0.000114784	5.03905e-05	-5.67695e-05	2.55403e-05	5.7332e-05	-5.21813e-05	2.06791e-05	6.09942e-06	8.42348e-05	1.56479e-05	-0.000164746	-2.32845e-05	9.79081e-05	-1.13595e-05
0.81497	-7.36065e-05	-0.00017081	3.32304e-05	2.25502e-05	5.88033e-05	8.03316e-05	-0.000119605	-9.83995e-06	-4.24999e-05	-4.37354e-05	3.67128e-05	-3.73077e-05	-2.57506e-05	7.37735e-05	2.14704e-07	1.53157e-05	1.46858e-05	-2.0864e-05	-0.000142603	-2.23448e-05	-8.58489e-06	-6.43663e-05	-0.000115155	-3.93133e-05	1.68658e-06	-6.53011e-05	5.20896e-05	-0.000102947	1.29336e-06	-1.34543e-05	5.48075e-05	3.59606e-05	5.86909e-05	-5.54106e-06	-2.62477e-05	0.000104585	-1.73238e-06	-8.63624e-05	4.44721e-06	0.000159644	-1.07287e-05
0.81702	-0.00011462	-7.50327e-05	3.2363e-05	5.42313e-05	0.000115469	8.22821e-05	-3.92725e-05	2.93661e-05	-6.01408e-05	-1.82539e-05	7.2571e-05	2.76251e-06	1.47407e-05	-7.83261e-05	7.99642e-05	-6.20772e-05	-7.79723e-05	-1.27259e-05	-7.78064e-05	-1.09963e-05	-7.14876e-05	-1.82898e-05	4.82385e-06	-2.07972e-05	-3.24945e-05	-0.000131957	4.71878e-05	-7.14696e-05	-4.27506e-05	5.2898e-05	4.13927e-05	2.89585e-05	3.74906e-05	-6.86117e-05	4.20398e-05	0.000104358	-9.18167e-05	-9.56485e-05	2.1526e-06	4.804e-05	-9.48639e-06
0.81908	-0.000166748	-6.87093e-05	-3.79766e-05	3.54965e-05	4.01366e-05	6.19143e-05	7.4859e-06	0.000106423	3.31572e-05	3.22742e-05	0.000146984	-3.27943e-05	3.67071e-05	-9.05739e-05	5.60767e-05	-3.87228e-05	-4.81857e-05	-3.1854e-05	4.8963e-05	-6.91091e-06	-4.76565e-05	-8.9206e-05	5.77517e-05	-3.80995e-05	2.03713e-06	1.0132e-05	6.01737e-05	-1.90133e-05	3.34291e-05	5.41952e-05	3.18819e-05	-1.34206e-05	-1.2079e-05	-3.74123e-06	-4.80759e-06	2.98465e-05	-2.10946e-05	-3.00291e-05	4.70463e-06	-1.21584e-05	1.89973e-06
0.82113	-4.57542e-05	-3.61067e-05	-2.93267e-05	1.37367e-05	-2.08132e-05	0.000133286	-5.60372e-05	4.86298e-05	0.00013042	5.90795e-05	0.000112002	-5.97742e-05	-3.41032e-05	-3.38018e-05	4.51433e-05	5.63583e-06	8.29588e-05	-4.61286e-05	4.06254e-05	-3.23345e-05	8.0148e-05	-0.000102912	-4.7977e-05	-5.79422e-06	1.95322e-05	-3.65559e-06	4.42376e-05	5.55831e-05	7.75894e-08	7.17684e-05	-6.8428e-06	-3.08581e-05	-6.11266e-05	0.000108225	3.48997e-05	-5.035e-05	-5.75448e-05	9.79362e-06	-8.90598e-05	2.88077e-06	6.20905e-06
[truncated: 88 more rows]

## Sheet: Figure 2d-bottom panel
Figure 2d (Bottom panel)		Difference scattering signal (Each microchamber)
q	Single-shot	Dual-probing	Residual (baseline off for better visualization
0.00103	-9.37431e-07	-1.25125e-06	-0.000500314
0.00309	-2.47648e-06	-2.74352e-06	-0.000500267
[truncated: 486 more rows]

## Sheet: Figure 3a
Figure 3a	DSs of AtUVR8 at the time delay of 10 ms as a function of the X-ray power (baseline off for better visualization)
[truncated: 489 more rows]

[truncated: 8 more sheets: Figure 3b, Figure 3c, Figure 3d, Figure 3e-top panel, Figure 3e-bottom panel, Figure 3f, Figure 3g-left panel, Figure 3g-right panel]
